# Supplementary material for: Far-red light modulates grapevine growth by increasing leaf photosynthesis efficiency and triggering organ-specific transcriptome remodelling: Author
Source: BMC Plant Biol. 2024 Mar 15;24:189. doi: 10.1186/s12870-024-04870-7 (PMC10941557; doi:10.1186/s12870-024-04870-7)
Supplement: Supplementary file 2 — Supplementary Material 2 [file 12870_2024_4870_MOESM2_ESM.xlsx]

## Sheet: DEG
List of DEGs identified in different organs
WFR.L_VS_WW.L_up	WFR.S_VS_WW.S_up	WFR.R_VS_WW.R_up	WFR.L_VS_WW.L_down	WFR.S_VS_WW.S_down	WFR.R_VS_WW.R_down
VIT_211s0016g05830	VIT_207s0005g00870	VIT_205s0062g00300	VIT_218s0122g01400	VIT_212s0057g00430	VIT_204s0008g01710
VIT_200s0317g00030	VIT_214s0066g02350	VIT_205s0062g00270	VIT_207s0005g00870	VIT_206s0004g06210	VIT_209s0070g00405
VIT_209s0002g05270	VIT_203s0038g04330	VIT_206s0061g00120	VIT_201s0011g05680	VIT_203s0110g00290	VIT_202s0154g00130
VIT_218s0001g12530	VIT_219s0015g00110	VIT_206s0004g07750	VIT_205s0094g00090	VIT_201s0011g02060	VIT_202s0012g01090
VIT_218s0001g10350	VIT_204s0008g04090	VIT_205s0049g00920	VIT_200s0264g00010	VIT_203s0017g00250	VIT_204s0044g01150
VIT_207s0005g02510	VIT_200s0265g00090	VIT_208s0040g00820	VIT_211s0016g00480	VIT_205s0020g03750	VIT_202s0012g01345
VIT_211s0016g04920	VIT_214s0066g01690	VIT_212s0059g02410	VIT_203s0063g02620	VIT_200s0407g00050	VIT_218s0001g07950
VIT_211s0016g05840	VIT_206s0080g00110	VIT_203s0017g02170	VIT_209s0002g03520	VIT_206s0009g03380	VIT_208s0105g00370
VIT_204s0044g00310	VIT_219s0014g04980		VIT_214s0066g01670	VIT_202s0025g01730	VIT_219s0015g02660
VIT_205s0077g00430	VIT_201s0011g03720		VIT_219s0090g01050	VIT_216s0039g01710	VIT_205s0077g02190
VIT_213s0067g00110	VIT_214s0108g00390		VIT_213s0047g00340	VIT_212s0055g01045	VIT_200s0516g00010
VIT_219s0140g00140	VIT_210s0116g00820		VIT_207s0141g00070	VIT_207s0141g00100	VIT_206s0004g01560
VIT_205s0020g01750	VIT_210s0003g02110		VIT_210s0003g02260	VIT_216s0013g00590	VIT_209s0002g00750
VIT_207s0005g00090	VIT_203s0038g01230		VIT_201s0011g05090	VIT_214s0006g01120	VIT_219s0015g02520
VIT_207s0005g01680	VIT_202s0109g00350		VIT_213s0019g03750	VIT_205s0077g01330	VIT_219s0015g02780
VIT_206s0004g05780	VIT_216s0022g02090		VIT_214s0068g01860	VIT_217s0000g06290	VIT_218s0001g03170
VIT_215s0046g00130	VIT_200s0252g00040		VIT_210s0003g01220	VIT_207s0151g00700	VIT_217s0000g08080
VIT_207s0005g01070	VIT_203s0110g00430		VIT_200s1240g00010	VIT_213s0019g01990	VIT_217s0000g00830
VIT_218s0122g00590	VIT_201s0011g03530		VIT_202s0025g01950	VIT_201s0011g02170	VIT_200s0199g00250
VIT_211s0037g00580	VIT_211s0103g00050		VIT_201s0011g02420	VIT_218s0001g11070	VIT_205s0020g03930
VIT_214s0068g01580	VIT_215s0046g03430		VIT_202s0025g04910	VIT_210s0092g00220	VIT_206s0061g00230
VIT_202s0087g00930	VIT_200s0317g00030		VIT_207s0104g00850	VIT_207s0151g00740	VIT_201s0011g03270
VIT_202s0012g00990	VIT_205s0029g00480		VIT_207s0141g00060	VIT_212s0028g03760	VIT_206s0004g02390
VIT_214s0060g00620	VIT_219s0177g00030		VIT_211s0016g01660	VIT_214s0068g00820	VIT_209s0002g02450
VIT_219s0014g03130	VIT_215s0046g03420		VIT_214s0108g00630	VIT_201s0010g03450	VIT_202s0025g00980
VIT_203s0063g01990	VIT_218s0041g01800		VIT_204s0008g00210	VIT_201s0010g01090	VIT_218s0001g10630
VIT_213s0074g00110	VIT_216s0050g01830		VIT_209s0054g01700	VIT_216s0039g02230	VIT_217s0000g09610
VIT_204s0008g03210	VIT_208s0056g01240		VIT_209s0002g08510	VIT_202s0012g01650	VIT_207s0005g02450
VIT_203s0038g02010	VIT_205s0094g01050		VIT_218s0166g00200	VIT_209s0018g02010	VIT_211s0016g05230
VIT_210s0003g01410	VIT_212s0028g01370		VIT_207s0031g01460	VIT_204s0008g03380	VIT_202s0025g01820
VIT_205s0062g00250	VIT_219s0014g05010		VIT_210s0003g03420	VIT_204s0043g00255	VIT_218s0089g01390
VIT_208s0040g00820	VIT_217s0000g09770		VIT_200s0187g00060	VIT_206s0004g01015
VIT_205s0020g02720	VIT_204s0008g05250		VIT_212s0028g00560	VIT_204s0079g00690
VIT_213s0064g01030	VIT_212s0134g00590		VIT_210s0116g00710	VIT_212s0142g00040
VIT_218s0001g07970	VIT_205s0077g01280		VIT_201s0011g02360	VIT_212s0055g00340
VIT_204s0008g05130	VIT_215s0046g01000		VIT_208s0007g06560	VIT_208s0040g02840
VIT_214s0068g02190	VIT_210s0003g01020		VIT_208s0040g00960	VIT_209s0018g02030
VIT_211s0016g02126	VIT_216s0039g00880		VIT_217s0000g03940	VIT_200s0199g00010
VIT_209s0002g02700	VIT_200s2419g00010		VIT_201s0146g00480	VIT_207s0104g00450
VIT_219s0027g00230	VIT_202s0012g00650		VIT_207s0031g01890	VIT_217s0000g05110
VIT_217s0000g09400	VIT_218s0001g14920		VIT_200s0394g00040	VIT_207s0255g00030
VIT_212s0028g01030	VIT_213s0064g00750		VIT_214s0083g00250	VIT_218s0166g00260
VIT_212s0057g00570	VIT_214s0006g02610		VIT_203s0017g01290	VIT_207s0151g00760
VIT_209s0054g01210	VIT_214s0081g00550		VIT_218s0001g03000	VIT_217s0000g00950
VIT_213s0019g02050	VIT_201s0011g00760		VIT_210s0003g03820	VIT_202s0012g00540
VIT_214s0128g00210	VIT_200s0194g00180		VIT_218s0001g01130	VIT_210s0003g00560
VIT_207s0151g00310	VIT_203s0017g01450		VIT_200s0301g00090	VIT_218s0001g11490
VIT_218s0001g13670	VIT_217s0000g03580		VIT_203s0063g02680	VIT_218s0001g12610
VIT_200s0386g00050	VIT_200s0479g00020		VIT_200s0301g00060	VIT_202s0012g02820
VIT_211s0016g01850	VIT_201s0010g00240		VIT_211s0052g01730	VIT_213s0067g03750
VIT_205s0020g00840	VIT_204s0023g02480		VIT_210s0003g03790	VIT_211s0016g02110
VIT_215s0048g00790	VIT_203s0038g01270		VIT_209s0002g02160	VIT_201s0026g02620
VIT_218s0001g09650	VIT_218s0072g00450		VIT_208s0040g02110	VIT_211s0037g00870
VIT_208s0040g00850	VIT_215s0024g00410		VIT_203s0063g02670	VIT_217s0000g07570
VIT_200s0199g00160	VIT_206s0061g00240		VIT_201s0137g00350	VIT_201s0010g03510
VIT_214s0066g01000	VIT_213s0019g05070		VIT_200s2776g00010	VIT_215s0046g02150
VIT_212s0059g01870	VIT_207s0005g02510		VIT_205s0077g01910	VIT_217s0000g03660
VIT_215s0048g02780	VIT_206s0004g06890		VIT_217s0000g00770	VIT_215s0021g01390
VIT_200s0181g00020	VIT_200s0880g00010		VIT_200s0131g00320	VIT_202s0087g00510
VIT_202s0154g00260	VIT_212s0028g02410		VIT_212s0028g01880	VIT_215s0021g02190
VIT_203s0038g02110	VIT_207s0005g03610		VIT_203s0132g00340	VIT_215s0046g02380
VIT_205s0020g04400	VIT_215s0048g01800		VIT_205s0049g01420	VIT_207s0151g00720
VIT_214s0128g00550	VIT_209s0002g04560		VIT_218s0001g00040	VIT_216s0039g00290
VIT_207s0005g01760	VIT_218s0001g15660		VIT_200s0187g00020	VIT_201s0010g02800
VIT_208s0040g01800	VIT_219s0014g05090		VIT_218s0001g14890	VIT_204s0008g02710
VIT_203s0038g00340	VIT_219s0014g03130		VIT_214s0108g00930	VIT_202s0087g00370
VIT_204s0008g05380	VIT_209s0018g01360		VIT_218s0001g10605	VIT_216s0100g00570
VIT_204s0023g01020	VIT_203s0017g00690		VIT_219s0014g04900	VIT_218s0001g05670
VIT_217s0000g04270	VIT_207s0005g00090		VIT_202s0033g01400	VIT_218s0001g14810
VIT_211s0016g00390	VIT_203s0088g00290		VIT_204s0079g00690	VIT_207s0031g01890
VIT_201s0010g02480	VIT_204s0008g06150		VIT_211s0052g00280	VIT_208s0058g00140
VIT_215s0048g00860	VIT_219s0090g00820		VIT_210s0003g01380	VIT_216s0050g00910
VIT_208s0007g03110	VIT_218s0001g11050		VIT_206s0080g00090	VIT_216s0100g00540
VIT_206s0004g01310	VIT_208s0058g01210		VIT_200s0187g00080	VIT_201s0127g00400
VIT_216s0050g00020	VIT_201s0127g00910		VIT_202s0025g03780	VIT_208s0007g00690
VIT_207s0151g00540	VIT_212s0059g02320		VIT_202s0236g00120	VIT_202s0025g04270
VIT_201s0011g01980	VIT_206s0004g01135		VIT_218s0072g00150	VIT_211s0065g00040
VIT_219s0014g00100	VIT_218s0122g00640		VIT_205s0020g04780	VIT_206s0080g00990
VIT_208s0056g00330	VIT_214s0006g02590		VIT_216s0100g00860	VIT_204s0079g00240
VIT_214s0108g00400	VIT_205s0020g01760		VIT_216s0050g01400	VIT_200s1830g00010
VIT_202s0087g00640	VIT_211s0118g00815		VIT_216s0013g02160	VIT_200s0179g00330
VIT_218s0001g14980	VIT_202s0025g02960		VIT_201s0011g05060	VIT_218s0089g00210
VIT_201s0137g00710	VIT_203s0038g03390		VIT_212s0134g00650	VIT_202s0012g00830
VIT_200s0246g00050	VIT_203s0038g03400		VIT_202s0025g00750	VIT_208s0040g02110
VIT_212s0059g01905	VIT_212s0034g00140		VIT_213s0067g03430	VIT_201s0010g03490
VIT_206s0004g06410	VIT_216s0100g00380		VIT_207s0031g03070	VIT_216s0098g00860
	VIT_205s0020g04400		VIT_204s0008g00220	VIT_217s0053g00990
	VIT_209s0002g08110		VIT_216s0039g01100	VIT_213s0019g04040
	VIT_213s0084g00250		VIT_217s0000g05730	VIT_200s0388g00020
	VIT_217s0000g06730		VIT_207s0005g03340	VIT_201s0010g01260
	VIT_213s0067g00110		VIT_203s0017g02280	VIT_213s0320g00050
	VIT_216s0100g00740		VIT_202s0012g00400	VIT_202s0012g02810
	VIT_206s0061g00530		VIT_201s0010g03860	VIT_211s0016g01530
	VIT_203s0091g00160		VIT_212s0028g01940	VIT_200s0125g00070
	VIT_209s0018g01340		VIT_219s0090g00530	VIT_201s0011g03640
	VIT_208s0007g08340		VIT_200s2847g00010	VIT_201s0011g05440
	VIT_217s0000g02085		VIT_206s0061g01380	VIT_215s0048g00580
	VIT_213s0019g04660		VIT_200s0203g00220	VIT_206s0004g03870
	VIT_205s0077g01140		VIT_200s0743g00020	VIT_216s0050g01880
	VIT_211s0052g00490		VIT_201s0010g03510	VIT_208s0040g00810
	VIT_218s0001g09140		VIT_213s0019g01310	VIT_213s0101g00220
	VIT_207s0104g00675		VIT_218s0086g00490	VIT_200s0270g00130
	VIT_217s0000g02050		VIT_204s0008g01470	VIT_204s0008g00300
	VIT_200s0317g00140		VIT_202s0025g04420	VIT_218s0001g08990
	VIT_203s0110g00370		VIT_204s0008g07190	VIT_209s0096g00490
	VIT_210s0003g00320		VIT_216s0022g02430	VIT_214s0108g01020
	VIT_218s0001g11730		VIT_205s0020g04420	VIT_219s0085g00940
	VIT_202s0025g01750		VIT_208s0007g06670	VIT_207s0191g00240
	VIT_200s0414g00020		VIT_214s0068g01390	VIT_213s0067g02930
	VIT_213s0064g00480		VIT_212s0055g00320	VIT_209s0002g08510
	VIT_211s0052g00410		VIT_217s0000g06360	VIT_217s0000g01090
	VIT_201s0011g03710		VIT_205s0094g01030	VIT_208s0007g04120
	VIT_205s0020g01750		VIT_212s0134g00480	VIT_200s0379g00050
	VIT_200s0375g00040		VIT_218s0001g15420	VIT_212s0059g01700
	VIT_200s0218g00100		VIT_203s0088g00650	VIT_208s0040g01500
	VIT_214s0006g01610		VIT_218s0001g10610	VIT_208s0007g01550
	VIT_209s0002g04280		VIT_200s0131g00110	VIT_212s0055g00800
	VIT_219s0014g01940		VIT_205s0049g01320	VIT_207s0031g02990
	VIT_212s0057g01430		VIT_207s0151g00760	VIT_206s0004g07770
	VIT_217s0000g03390		VIT_218s0001g06280	VIT_203s0063g01560
	VIT_202s0025g00430		VIT_208s0007g02280	VIT_203s0038g00950
	VIT_203s0063g00550		VIT_201s0010g00240	VIT_216s0100g00710
	VIT_202s0012g00660		VIT_216s0039g01070	VIT_218s0001g11950
	VIT_219s0015g00710		VIT_206s0004g00020	VIT_218s0001g11390
	VIT_208s0007g05270		VIT_210s0003g03390	VIT_214s0108g00860
	VIT_208s0007g01360		VIT_218s0001g08410	VIT_215s0048g02310
	VIT_211s0149g00280		VIT_201s0026g01730	VIT_204s0008g01120
	VIT_203s0132g00050		VIT_218s0001g02540	VIT_218s0001g10070
	VIT_204s0008g05510		VIT_217s0053g00990	VIT_219s0027g01120
	VIT_202s0025g00240		VIT_201s0011g05100	VIT_206s0009g03350
	VIT_217s0000g07670		VIT_211s0118g00650	VIT_213s0158g00320
	VIT_210s0003g00980		VIT_204s0008g07250	VIT_206s0009g02830
	VIT_218s0001g14770		VIT_204s0008g07140	VIT_211s0052g01060
	VIT_211s0016g02980		VIT_206s0004g00990	VIT_208s0007g02000
	VIT_206s0004g05650		VIT_213s0019g01360	VIT_202s0154g00320
	VIT_204s0008g05210		VIT_215s0048g00090	VIT_214s0066g01730
	VIT_215s0046g00130		VIT_207s0031g00850	VIT_203s0038g03540
	VIT_209s0054g00110		VIT_207s0005g03080	VIT_213s0073g00180
	VIT_218s0001g14890		VIT_200s0388g00020	VIT_208s0007g04100
	VIT_209s0002g02700		VIT_218s0122g00350	VIT_219s0015g00100
	VIT_208s0040g00820		VIT_201s0011g00080	VIT_213s0073g00600
	VIT_204s0044g00430		VIT_206s0080g00680	VIT_200s0426g00005
	VIT_210s0003g00410		VIT_208s0032g00340	VIT_202s0025g03310
	VIT_200s0337g00040		VIT_211s0052g00100	VIT_207s0031g02550
	VIT_217s0000g09190		VIT_212s0055g00310	VIT_210s0003g00600
	VIT_218s0089g00700		VIT_210s0003g01650	VIT_204s0023g01240
	VIT_205s0062g01160		VIT_205s0049g01020	VIT_216s0022g01020
	VIT_214s0006g02850		VIT_200s0253g00140	VIT_201s0146g00440
	VIT_219s0014g01180		VIT_210s0116g00300	VIT_208s0007g02810
	VIT_206s0004g05670		VIT_205s0020g02470	VIT_201s0011g00350
	VIT_208s0007g03370		VIT_203s0038g03410	VIT_205s0077g00756
	VIT_214s0068g01720		VIT_216s0013g00390	VIT_218s0001g11430
	VIT_204s0008g03550		VIT_210s0003g03440	VIT_208s0007g01900
	VIT_203s0017g01710		VIT_218s0001g06430	VIT_200s0225g00070
	VIT_201s0011g00560		VIT_216s0100g00010	VIT_203s0017g00870
	VIT_218s0001g15650		VIT_216s0022g02440	VIT_217s0000g00905
	VIT_213s0084g00240		VIT_200s0379g00050	VIT_200s0125g00020
	VIT_213s0019g01130		VIT_203s0017g00870	VIT_202s0154g00310
	VIT_212s0134g00470		VIT_214s0066g01710	VIT_208s0007g04180
	VIT_211s0016g04490		VIT_213s0084g00670	VIT_213s0019g02940
	VIT_203s0063g01970		VIT_213s0156g00100	VIT_208s0007g05160
	VIT_213s0067g02560		VIT_209s0002g03650	VIT_211s0052g00870
	VIT_214s0060g00350		VIT_209s0002g03010	VIT_217s0000g03910
	VIT_203s0038g00830		VIT_208s0007g01400	VIT_201s0010g01390
	VIT_210s0092g00590		VIT_218s0001g00030	VIT_202s0025g00650
	VIT_208s0007g04610		VIT_205s0062g00240	VIT_209s0002g06820
	VIT_208s0007g02260		VIT_218s0072g00510	VIT_208s0007g03550
	VIT_213s0019g02690		VIT_204s0008g01110	VIT_208s0007g04040
	VIT_201s0011g02890		VIT_200s0184g00120	VIT_218s0001g06690
	VIT_205s0020g04270		VIT_215s0046g00660	VIT_205s0049g00100
	VIT_206s0080g00790		VIT_201s0146g00440	VIT_211s0016g03020
	VIT_217s0000g01460		VIT_207s0005g01860	VIT_208s0058g01110
	VIT_216s0050g01240		VIT_203s0063g00880	VIT_218s0001g04660
	VIT_209s0018g01650		VIT_210s0003g03400	VIT_204s0044g01100
	VIT_212s0028g03790		VIT_210s0003g03430	VIT_216s0148g00210
	VIT_216s0098g01170		VIT_201s0011g04030	VIT_205s0049g02310
	VIT_213s0158g00090		VIT_202s0025g00250	VIT_214s0068g01520
	VIT_202s0025g01260		VIT_217s0000g03390	VIT_203s0167g00050
	VIT_206s0009g03670		VIT_218s0001g06400	VIT_204s0023g01850
	VIT_204s0023g00580		VIT_203s0091g01130	VIT_213s0067g01670
	VIT_202s0025g02590		VIT_217s0000g09080	VIT_216s0050g00900
	VIT_210s0003g00590		VIT_202s0033g01380	VIT_200s0878g00020
	VIT_216s0098g01000		VIT_203s0180g00040	VIT_208s0007g08460
	VIT_215s0048g00910		VIT_208s0058g00140	VIT_203s0063g02250
	VIT_203s0038g01285		VIT_208s0007g03870	VIT_203s0038g03550
	VIT_213s0019g04550		VIT_212s0059g01380	VIT_211s0037g00320
	VIT_217s0000g08010		VIT_208s0007g06950	VIT_207s0031g00270
	VIT_207s0031g01010		VIT_213s0019g02890	VIT_204s0008g04230
	VIT_212s0034g00040		VIT_214s0060g02630	VIT_205s0020g03730
	VIT_217s0000g04270		VIT_213s0073g00680	VIT_209s0002g01520
	VIT_208s0040g01740		VIT_207s0005g02220	VIT_207s0005g03080
	VIT_215s0046g02110		VIT_208s0007g00210	VIT_202s0025g02540
	VIT_205s0049g00040		VIT_218s0001g03180	VIT_206s0061g01360
	VIT_212s0028g02420		VIT_202s0025g03190	VIT_215s0107g00380
	VIT_216s0100g00400		VIT_218s0001g05690	VIT_202s0236g00010
	VIT_207s0031g01150		VIT_213s0019g02990	VIT_215s0046g01960
	VIT_205s0077g00652		VIT_203s0038g04700	VIT_206s0009g03390
	VIT_204s0008g00610		VIT_217s0000g08640	VIT_207s0104g01810
	VIT_214s0030g00425		VIT_201s0244g00010	VIT_213s0064g00460
	VIT_206s0004g04210		VIT_210s0116g00410	VIT_212s0057g01450
	VIT_208s0007g00580		VIT_203s0038g02140	VIT_214s0068g00920
	VIT_202s0025g00530		VIT_210s0116g01660	VIT_209s0002g07540
	VIT_214s0068g02190		VIT_214s0128g00110	VIT_207s0031g00450
	VIT_201s0011g02600		VIT_209s0002g06110	VIT_213s0019g02170
	VIT_202s0025g04460		VIT_215s0048g02630	VIT_206s0004g03610
	VIT_212s0034g00160		VIT_209s0002g00890	VIT_211s0016g05830
	VIT_205s0062g00820		VIT_204s0023g03750	VIT_203s0091g01050
	VIT_208s0040g02600		VIT_211s0016g04065	VIT_214s0219g00230
	VIT_209s0002g05180		VIT_216s0098g01640	VIT_207s0031g02440
	VIT_201s0026g02500		VIT_208s0007g02100	VIT_204s0008g06000
	VIT_218s0089g01140		VIT_212s0055g00580	VIT_212s0028g00270
	VIT_205s0020g03860		VIT_206s0004g03770	VIT_201s0127g00800
	VIT_207s0129g00370		VIT_215s0021g00950	VIT_202s0025g00990
	VIT_216s0050g01260		VIT_201s0127g00360	VIT_201s0011g06190
	VIT_210s0003g02910		VIT_208s0007g00760	VIT_218s0001g09400
	VIT_201s0011g04980		VIT_211s0016g04330	VIT_211s0118g00650
	VIT_205s0094g00220		VIT_210s0003g03410	VIT_206s0004g05400
	VIT_219s0014g00810		VIT_209s0002g03020	VIT_203s0063g01690
	VIT_205s0102g00830		VIT_216s0022g01660	VIT_205s0020g00600
	VIT_203s0038g02110		VIT_210s0003g01960	VIT_211s0016g04160
	VIT_203s0038g03800		VIT_208s0007g01900	VIT_202s0025g04720
	VIT_202s0154g00010		VIT_201s0011g02320	VIT_206s0004g03520
	VIT_208s0058g00930		VIT_219s0014g04470	VIT_203s0088g00260
	VIT_201s0011g04660		VIT_218s0001g08760	VIT_206s0004g02620
	VIT_205s0020g04600		VIT_217s0000g03260	VIT_214s0036g00520
	VIT_201s0150g00330		VIT_218s0122g00360	VIT_219s0014g04270
	VIT_205s0062g00350		VIT_214s0108g01000	VIT_204s0044g01990
	VIT_201s0011g04320		VIT_200s1217g00020	VIT_219s0085g01140
	VIT_210s0003g05130		VIT_219s0177g00200	VIT_205s0049g01620
	VIT_210s0071g00320		VIT_203s0017g01380	VIT_216s0100g00010
	VIT_218s0001g15640		VIT_208s0040g02180	VIT_216s0022g02440
	VIT_210s0116g00410		VIT_215s0048g02290	VIT_210s0003g01960
	VIT_200s0386g00050		VIT_214s0006g00450	VIT_206s0004g01400
	VIT_219s0140g00120		VIT_215s0048g02300	VIT_207s0129g00550
	VIT_214s0083g01130		VIT_218s0001g01510	VIT_214s0083g00880
	VIT_210s0003g01040		VIT_217s0000g09810	VIT_208s0007g04820
	VIT_213s0067g03260		VIT_208s0040g00440	VIT_208s0007g05840
	VIT_208s0040g00790		VIT_219s0085g00900	VIT_217s0000g09810
	VIT_218s0001g05300		VIT_200s0270g00130	VIT_217s0000g09610
	VIT_208s0032g00670		VIT_201s0026g02190	VIT_219s0090g00800
	VIT_217s0000g03440		VIT_210s0003g03360	VIT_205s0136g00260
	VIT_213s0106g00720		VIT_206s0061g00850	VIT_207s0129g00200
	VIT_217s0000g09700		VIT_209s0018g01220	VIT_203s0038g00430
	VIT_219s0014g02870		VIT_215s0021g01130	VIT_212s0142g00780
	VIT_202s0025g04090		VIT_204s0044g02010	VIT_207s0129g01100
	VIT_219s0015g01750		VIT_219s0093g00150	VIT_201s0127g00750
	VIT_208s0040g02970		VIT_200s0705g00010	VIT_200s0225g00080
	VIT_215s0048g00740		VIT_206s0061g01360	VIT_203s0038g04450
	VIT_214s0060g02430		VIT_208s0007g01430	VIT_201s0011g02960
	VIT_201s0026g02710		VIT_215s0046g00170	VIT_208s0032g00700
	VIT_204s0008g05490		VIT_215s0048g01940	VIT_207s0104g01800
	VIT_205s0165g00220		VIT_213s0064g00390	VIT_202s0025g02840
	VIT_213s0067g00260		VIT_207s0005g00170	VIT_201s0011g02780
	VIT_209s0002g04580		VIT_204s0008g04990	VIT_205s0020g03350
	VIT_217s0000g06750		VIT_219s0014g04040
	VIT_203s0017g01040		VIT_203s0017g02240
	VIT_203s0038g03570		VIT_217s0000g05570
	VIT_200s0304g00080		VIT_212s0055g00030
	VIT_205s0029g01000		VIT_200s0199g00190
	VIT_218s0001g10300		VIT_218s0001g12610
	VIT_201s0011g00130		VIT_205s0094g01010
	VIT_208s0007g06700		VIT_201s0026g01250
	VIT_218s0001g08300		VIT_219s0085g00550
	VIT_218s0166g00190		VIT_201s0011g04710
	VIT_203s0038g01650		VIT_208s0040g02730
	VIT_215s0046g02550		VIT_204s0008g03840
	VIT_206s0009g02140		VIT_204s0079g00230
	VIT_213s0320g00030		VIT_207s0005g00050
	VIT_214s0068g02150		VIT_201s0026g00360
	VIT_200s0469g00010		VIT_216s0098g00750
	VIT_217s0000g09400		VIT_205s0102g00620
	VIT_201s0244g00110		VIT_205s0029g00870
	VIT_210s0003g00090		VIT_212s0057g01005
	VIT_207s0031g02740		VIT_210s0116g00570
	VIT_209s0002g04500		VIT_217s0000g05790
	VIT_218s0001g15330		VIT_201s0011g01740
	VIT_201s0011g05950		VIT_211s0016g04160
	VIT_217s0000g07950		VIT_213s0019g01890
	VIT_201s0026g01590		VIT_216s0050g02540
	VIT_200s0299g00100		VIT_211s0052g00540
	VIT_213s0067g00700		VIT_206s0004g04860
	VIT_212s0057g00220		VIT_203s0038g00690
	VIT_219s0138g00140		VIT_216s0022g01670
	VIT_201s0010g02200		VIT_218s0089g00990
	VIT_217s0000g01000		VIT_204s0008g00440
	VIT_218s0001g14980		VIT_207s0129g00240
	VIT_218s0001g07500		VIT_207s0031g00450
	VIT_215s0048g02270		VIT_200s0179g00150
	VIT_202s0087g01020		VIT_214s0066g00130
	VIT_209s0070g00160		VIT_204s0023g02610
	VIT_208s0007g03040		VIT_215s0048g02070
	VIT_201s0011g05930		VIT_212s0059g01250
	VIT_218s0001g14030		VIT_201s0011g03330
	VIT_219s0014g02860		VIT_205s0020g03240
	VIT_204s0008g05760		VIT_217s0053g00700
	VIT_217s0000g08150		VIT_215s0024g00730
	VIT_214s0171g00050		VIT_204s0008g04050
	VIT_218s0001g10150		VIT_204s0008g04020
	VIT_219s0014g02450		VIT_202s0025g01380
	VIT_218s0001g14690		VIT_201s0127g00340
	VIT_209s0002g03540		VIT_218s0001g11830
	VIT_205s0165g00080		VIT_215s0048g00520
	VIT_209s0002g03610		VIT_218s0001g03570
	VIT_204s0008g06130		VIT_201s0137g00400
	VIT_208s0007g08840		VIT_201s0146g00400
	VIT_204s0008g00600		VIT_218s0001g10630
	VIT_213s0019g02740		VIT_219s0085g00650
			VIT_217s0000g03230
			VIT_202s0025g02840
			VIT_206s0004g01670
			VIT_213s0074g00760
			VIT_215s0048g02280
			VIT_219s0090g00900
			VIT_217s0000g05720
			VIT_207s0031g03220
			VIT_206s0009g01090
			VIT_200s0207g00150
			VIT_218s0001g14950
			VIT_215s0024g01170
			VIT_210s0003g03320
			VIT_218s0001g05060
			VIT_207s0104g01830
			VIT_216s0022g00960
			VIT_201s0146g00340
			VIT_213s0064g00410
			VIT_214s0108g01260
			VIT_213s0019g00090
			VIT_200s0780g00040
			VIT_216s0013g01090
			VIT_202s0241g00020
			VIT_209s0002g08840
			VIT_208s0007g06960
			VIT_209s0002g03410
			VIT_219s0014g00110
			VIT_214s0066g02610
			VIT_212s0057g01030
			VIT_206s0004g05740
			VIT_208s0007g03480
			VIT_211s0016g01460
			VIT_213s0019g02530
			VIT_203s0063g00530
			VIT_209s0002g01540
			VIT_218s0001g08610
			VIT_214s0108g00020
			VIT_201s0011g06580
			VIT_201s0011g02310

## Sheet: uniqueDEG982
List of 982 unique DEGs identified between far-red and white light supplementation treatments
gene_id	WFR.L_vs_WW.L.log2fc	WFR.L_vs_WW.L.padj	WFR.S_vs_WW.S.log2fc	WFR.S_vs_WW.S.padj	WFR.R_vs_WW.R.log2fc	WFR.R_vs_WW.R.padj	WFR.L	WFR.R	WFR.S	WW.L	WW.R	WW.S	refseq	nr_annotion	uniprot_annotion	vv_mercator_annotion
VIT_211s0016g05830	5.25191	0.00198614	-1.18612	0.00736248	-0.24219	1	6.68333	104.56	41.9367	0.193333	127.26	80.48	0	0	tr|F6HHB2|F6HHB2_VITVI Uncharacterized protein OS=Vitis vinifera OX=29760 GN=VIT_11s0016g05830 PE=4 SV=1	nohits&(originaldescription:nooriginaldescription)
VIT_200s0317g00030	5.23803	7.34e-32	3.50338	0.000401089	0.752794	1	31.4067	0.0133333	0.796667	0.91	0	0.0766667	XP_002282451.1	XP_002282451.1 PREDICTED: uncharacterized protein LOC100244913 [Vitis vinifera]?CBI33167.3 unnamed protein product, partial [Vitis vinifera]	tr|D7TRP1|D7TRP1_VITVI Uncharacterized protein OS=Vitis vinifera OX=29760 GN=VIT_00s0317g00030 PE=4 SV=1	(gnl|cdd|88257:86.5)nodescriptionavailable&(at3g55240:84.3)OverexpressionleadstoPEL(Pseudo-EtiolationinLight)phenotype.;FUNCTIONSIN:molecular_functionunknown;INVOLVEDIN:developmentalprocess;LOCATEDIN:endomembranesystem;CONTAINSInterProDOMAIN/s:ConservedhypotheticalproteinCHP01589,plant(InterPro:IPR006476);BESTArabidopsisthalianaproteinmatchis:Plantprotein1589ofunknownfunction(TAIR:AT3G28990.1);Ha…
VIT_209s0002g05270	4.86125	8.19e-06	-0.0307282	1	-0.0631386	1	3.64667	0.433333	16.8733	0.133333	0.466667	15.21	NP_001269085.1	NP_001269085.1 Gibberellin 3-beta-dioxygenase 1-like [Vitis vinifera]?AGQ42611.1 GA3ox1 [Vitis vinifera]?RVW28978.1 Gibberellin 3-beta-dioxygenase 1 [Vitis vinifera]?CBI36201.3 unnamed protein product, partial [Vitis vinifera]	tr|D7U0Q5|D7U0Q5_VITVI GA3ox1 OS=Vitis vinifera OX=29760 GN=VIT_09s0002g05270 PE=2 SV=1	(at1g15550:434.0)Involvedinlaterstepsofthegibberellicacidbiosyntheticpathway.ActivatedbyAGAMOUSinacal-1,ap1-1background.Deletionof208bpfrom-1016to-809(&#916;-808)resultedinlossofGA-negativefeedback(thissequence,whichcontainsa43-bpsequenceGNFEI,wasshowntobesufficientforGA-negativefeedback).;gibberellin3-oxidase1(GA3OX1);CONTAINSInterProDOMAIN/s:IsopenicillinNsynthase(InterPro:IPR002283),Oxoglutara…
VIT_218s0001g12530	4.8411	1.79e-40	-0.482701	0.575399	0.415147	1	215.86	1.68333	2.31	8.40667	1.29667	2.86333	XP_010664694.1	XP_010664694.1 PREDICTED: protein RADIALIS-like 3 isoform X1 [Vitis vinifera]	tr|A0A438K265|A0A438K265_VITVI Protein RADIALIS-like 6 OS=Vitis vinifera OX=29760 GN=RL6_3 PE=4 SV=1	(at1g75250:107.0)RAD-like6(RL6);CONTAINSInterProDOMAIN/s:SANT,DNA-binding(InterPro:IPR001005),Molecularchaperone,heatshockprotein,Hsp40,DnaJ(InterPro:IPR015609),Homeodomain-like(InterPro:IPR009057);BESTArabidopsisthalianaproteinmatchis:RAD-like5(TAIR:AT1G19510.1);Has591Blasthitsto590proteinsin66species:Archae-0;Bacteria-0;Metazoa-122;Fungi-0;Plants-466;Viruses-0;OtherEukaryotes-3(source:NCBIBLink…
VIT_218s0001g10350	4.26967	0.000184988	0.142494	0.957853	2.99863	1	1.64	0.0233333	0.256667	0.0933333	0	0.22	XP_019071775.1	XP_019071775.1 PREDICTED: subtilisin-like protease SBT1.9 [Vitis vinifera]	tr|F6H1C4|F6H1C4_VITVI Uncharacterized protein OS=Vitis vinifera OX=29760 GN=VIT_18s0001g10350 PE=3 SV=1	(at5g67090:572.0)Subtilisin-likeserineendopeptidasefamilyprotein;FUNCTIONSIN:identicalproteinbinding,serine-typeendopeptidaseactivity;INVOLVEDIN:proteolysis,negativeregulationofcatalyticactivity;LOCATEDIN:endomembranesystem;EXPRESSEDIN:9plantstructures;EXPRESSEDDURING:4anthesis,petaldifferentiationandexpansionstage,Dbilateralstage;CONTAINSInterProDOMAIN/s:Protease-associatedPA(InterPro:IPR003137)…
VIT_207s0005g02510	4.0697	2.85e-27	2.42538	3.57e-08	-1.07265	1	17.7567	0.00333333	2.64	1.17	0.00666667	0.443333	XP_002273729.1	XP_002273729.1 PREDICTED: transcription factor PIF3 [Vitis vinifera]?XP_010652329.1 PREDICTED: transcription factor PIF3 [Vitis vinifera]?XP_010652330.1 PREDICTED: transcription factor PIF3 [Vitis vinifera]?XP_019076835.1 PREDICTED: transcription factor PIF3 [Vitis vinifera]	tr|A0A438IXV6|A0A438IXV6_VITVI Transcription factor PIL1 OS=Vitis vinifera OX=29760 GN=PIL1_1 PE=4 SV=1	(at1g09530:104.0)TranscriptionfactorinteractingwithphotoreceptorsphyAandphyB.FormsaternarycomplexinvitrowithG-boxelementofthepromotersofLHY,CCA1.ActsasanegativeregulatorofphyBsignalling.Itdegradesrapidlyafterirradiationofdarkgrownseedlingsinaprocesscontrolledbyphytochromes.Doesnotplayasignificantroleincontrollinglightinputandfunctionofthecircadianclockwork.BindstoG-andE-boxes,butnottootherACEs.Bi…
VIT_211s0016g04920	3.73985	0.000179118	-1.41792	0.341726	-2.03838	0.469212	27.5367	44.72	25.7633	2.17333	190.957	63.6833	CAN71779.1	CAN71779.1 hypothetical protein VITISV_015688, partial [Vitis vinifera]	tr|A5AXF3|A5AXF3_VITVI Uncharacterized protein (Fragment) OS=Vitis vinifera OX=29760 GN=VITISV_015688 PE=4 SV=1	(originaldescription:nooriginaldescription)
VIT_211s0016g05840	3.51239	8.19e-06	-1.17758	0.339339	-0.312356	1	54.0567	528.827	274.61	4.93	671.43	589.947	XP_019078713.1	XP_019078713.1 PREDICTED: 36.4 kDa proline-rich protein [Vitis vinifera]?RVW27481.1 Repetitive proline-rich cell wall protein 1 [Vitis vinifera]?RVW74114.1 Repetitive proline-rich cell wall protein 1 [Vitis vinifera]	tr|A0A438CWD3|A0A438CWD3_VITVI Repetitive proline-rich cell wall protein 1 OS=Vitis vinifera OX=29760 GN=PRP1_0 PE=3 SV=1	(at2g10940:119.0)Bifunctionalinhibitor/lipid-transferprotein/seedstorage2Salbuminsuperfamilyprotein;FUNCTIONSIN:lipidbinding;INVOLVEDIN:lipidtransport;LOCATEDIN:chloroplastthylakoidmembrane,apoplast,chloroplast,membrane;EXPRESSEDIN:21plantstructures;EXPRESSEDDURING:13growthstages;CONTAINSInterProDOMAIN/s:Bifunctionalinhibitor/plantlipidtransferprotein/seedstorage(InterPro:IPR016140),Plantlipidtra…
VIT_204s0044g00310	3.20742	8.28e-28	0.521377	0.339339	-0.078288	1	50.2967	22.6667	11.03	5.85333	24.3433	7.08	XP_002272117.1	XP_002272117.1 PREDICTED: WAT1-related protein At5g64700 [Vitis vinifera]?CBI37625.3 unnamed protein product, partial [Vitis vinifera]	tr|D7U449|D7U449_VITVI WAT1-related protein OS=Vitis vinifera OX=29760 GN=VIT_04s0044g00310 PE=3 SV=1	(at5g64700:315.0)nodulinMtN21/EamA-liketransporterfamilyprotein;FUNCTIONSIN:molecular_functionunknown;LOCATEDIN:membrane;EXPRESSEDIN:10plantstructures;EXPRESSEDDURING:4anthesis,Cglobularstage,petaldifferentiationandexpansionstage;CONTAINSInterProDOMAIN/s:ProteinofunknownfunctionDUF6,transmembrane(InterPro:IPR000620);BESTArabidopsisthalianaproteinmatchis:nodulinMtN21/EamA-liketransporterfamilyprot…
VIT_205s0077g00430	3.01572	1.3e-13	0.396862	0.920594	1.99649	1	22.7767	0.05	0.0266667	3.01	0.01	0.02	XP_002280616.1	XP_002280616.1 PREDICTED: galactinol synthase 2 [Vitis vinifera]?RVW26461.1 Galactinol synthase 2 [Vitis vinifera]?RVW71610.1 Galactinol synthase 2 [Vitis vinifera]	tr|A0A438GHC5|A0A438GHC5_VITVI Hexosyltransferase OS=Vitis vinifera OX=29760 GN=GOLS2_11 PE=3 SV=1	(at2g47180:474.0)galactinolsynthase1(GolS1);FUNCTIONSIN:transferaseactivity,transferringhexosylgroups,transferaseactivity,transferringglycosylgroups;INVOLVEDIN:responsetohighlightintensity,carbohydratebiosyntheticprocess,responsetohydrogenperoxide,responsetoheat;LOCATEDIN:cellular_componentunknown;EXPRESSEDIN:19plantstructures;EXPRESSEDDURING:11growthstages;CONTAINSInterProDOMAIN/s:Glycosyltransf…
VIT_213s0067g00110	2.97746	2.54e-14	2.11193	5.31e-07	-0.0992391	1	13.7567	16.12	6.79667	1.92667	17.6467	1.39667	XP_002266768.1	XP_002266768.1 PREDICTED: cytochrome P450 714A1 isoform X2 [Vitis vinifera]?CBI25521.3 unnamed protein product, partial [Vitis vinifera]	tr|D7T4T9|D7T4T9_VITVI Uncharacterized protein OS=Vitis vinifera OX=29760 GN=VIT_13s0067g00110 PE=3 SV=1	(at5g24910:650.0)memberofCYP714A;"cytochromeP450,family714,subfamilyA,polypeptide1"(CYP714A1);FUNCTIONSIN:electroncarrieractivity,monooxygenaseactivity,ironionbinding,oxygenbinding,hemebinding;INVOLVEDIN:oxidationreduction;LOCATEDIN:endomembranesystem;EXPRESSEDIN:10plantstructures;EXPRESSEDDURING:4anthesis,Fmatureembryostage,petaldifferentiationandexpansionstage,Eexpandedcotyledonstage,Dbilateral…
VIT_219s0140g00140	2.36943	0.0111169	1.90364	0.0616238	-1.07908	1	18.68	0.1	5.13667	3.71333	0.213333	1.21667	XP_002270405.1	XP_002270405.1 PREDICTED: gibberellin 2-beta-dioxygenase 1 [Vitis vinifera]?ANW48420.1 gibberellin [Vitis vinifera subsp. caucasica]?RVW73506.1 Gibberellin 2-beta-dioxygenase 1 [Vitis vinifera]?CBI33024.3 unnamed protein product, partial [Vitis vinifera]	tr|D7TRA1|D7TRA1_VITVI Fe2OG dioxygenase domain-containing protein OS=Vitis vinifera OX=29760 GN=VIT_19s0140g00140 PE=3 SV=1	(q9sq80|g2ox1_pea:462.0)Gibberellin2-beta-dioxygenase1(EC1.14.11.13)(Gibberellin2-beta-hydroxylase1)(Gibberellin2-oxidase1)(GA2-oxidase1)(ProteinSLENDER)-Pisumsativum(Gardenpea)&(at1g78440:389.0)Encodesagibberellin2-oxidasethatactsonC19gibberellins.;Arabidopsisthalianagibberellin2-oxidase1(ATGA2OX1);CONTAINSInterProDOMAIN/s:IsopenicillinNsynthase(InterPro:IPR002283),Oxoglutarate/iron-dependentoxy…
VIT_205s0020g01750	2.23061	0.00102352	1.92443	0.00762252	2.64679	1	207.57	0.713333	84.7767	47.03	0	19.58	XP_002275384.1	XP_002275384.1 PREDICTED: monothiol glutaredoxin-S2 [Vitis vinifera]?RVX22223.1 Monothiol glutaredoxin-S2 [Vitis vinifera]?CBI26100.3 unnamed protein product, partial [Vitis vinifera]	tr|A0A438F6Q6|A0A438F6Q6_VITVI Monothiol glutaredoxin-S2 OS=Vitis vinifera OX=29760 GN=GRXS2_0 PE=3 SV=1	(at4g15680:162.0)Thioredoxinsuperfamilyprotein;FUNCTIONSIN:electroncarrieractivity,arsenatereductase(glutaredoxin)activity,proteindisulfideoxidoreductaseactivity;INVOLVEDIN:cellredoxhomeostasis;LOCATEDIN:endomembranesystem;EXPRESSEDIN:14plantstructures;EXPRESSEDDURING:8growthstages;CONTAINSInterProDOMAIN/s:Glutaredoxin-like,plantII(InterPro:IPR011905),Thioredoxinfold(InterPro:IPR012335),Glutaredo…
VIT_207s0005g00090	2.14922	0.0026511	2.32851	6.44e-08	0.296827	1	0.46	2.47667	9.42333	0.12	2.06333	1.76667	XP_002263353.1	XP_002263353.1 PREDICTED: putative indole-3-acetic acid-amido synthetase GH3.9 [Vitis vinifera]	tr|F6HZ30|F6HZ30_VITVI Uncharacterized protein OS=Vitis vinifera OX=29760 GN=VIT_07s0005g00090 PE=3 SV=1	(at2g47750:883.0)EncodesGH3.9,amemberoftheGH3familyauxin-responsivegenes.gh3.9-1mutantshadgreaterprimaryrootlength,increasedsensitivitytoindole-3-aceticacid(IAA)-mediatedrootgrowthinhibition,butnoobviouseffectsonapicaldominanceorleafmorphology.;putativeindole-3-aceticacid-amidosynthetaseGH3.9(GH3.9);FUNCTIONSIN:molecular_functionunknown;INVOLVEDIN:responsetoauxinstimulus;LOCATEDIN:chloroplastenve…
VIT_207s0005g01680	2.08183	0.00568889	-0.204974	0.887476	-0.56195	1	8.29	2.03667	2.61333	2.12	3.06	2.87667	XP_002271259.1	XP_002271259.1 PREDICTED: stachyose synthase [Vitis vinifera]	tr|F6HZB1|F6HZB1_VITVI Uncharacterized protein OS=Vitis vinifera OX=29760 GN=VIT_07s0005g01680 PE=3 SV=1	(q93xk2|stsyn_pea:1213.0)Stachyosesynthaseprecursor(EC2.4.1.67)(Galactinol--raffinosegalactosyltransferase)-Pisumsativum(Gardenpea)&(at4g01970:1043.0)Encodesaputativestachyosesynthetase.;stachyosesynthase(STS);CONTAINSInterProDOMAIN/s:Glycosidehydrolase,catalyticcore(InterPro:IPR017853),Raffinosesynthase(InterPro:IPR008811);BESTArabidopsisthalianaproteinmatchis:Raffinosesynthasefamilyprotein(TAIR…
VIT_206s0004g05780	2.07233	0.011673	-0.869541	0.342279	0.357533	1	0.28	25.0733	0.16	0.07	20.04	0.25	XP_010650963.1	XP_010650963.1 PREDICTED: UDP-glucose iridoid glucosyltransferase [Vitis vinifera]	tr|A5BH14|A5BH14_VITVI Uncharacterized protein OS=Vitis vinifera OX=29760 GN=VITISV_006871 PE=4 SV=1	(at5g59590:404.0)UDP-glucosyltransferase76E2(UGT76E2);FUNCTIONSIN:quercetin3-O-glucosyltransferaseactivity,UDP-glycosyltransferaseactivity,quercetin7-O-glucosyltransferaseactivity;INVOLVEDIN:metabolicprocess;LOCATEDIN:cellular_componentunknown;EXPRESSEDIN:6plantstructures;EXPRESSEDDURING:4anthesis,petaldifferentiationandexpansionstage;CONTAINSInterProDOMAIN/s:UDP-glucuronosyl/UDP-glucosyltransfer…
VIT_215s0046g00130	2.0524	0.00980442	1.78837	0.000330132	0.3114	1	0.16	9.57333	0.413333	0.04	7.92333	0.11	XP_002264499.1	XP_002264499.1 PREDICTED: aluminum-activated malate transporter 10 [Vitis vinifera]?CBI40582.3 unnamed protein product, partial [Vitis vinifera]	tr|D7UCW7|D7UCW7_VITVI Uncharacterized protein OS=Vitis vinifera OX=29760 GN=VIT_15s0046g00130 PE=3 SV=1	(at4g00910:516.0)Aluminiumactivatedmalatetransporterfamilyprotein;FUNCTIONSIN:molecular_functionunknown;INVOLVEDIN:responsetoaluminumion;LOCATEDIN:cellular_componentunknown;EXPRESSEDIN:sepal,root,pedicel;EXPRESSEDDURING:4anthesis;CONTAINSInterProDOMAIN/s:Malatetransporter,aliminiumtoerance(InterPro:IPR020966);BESTArabidopsisthalianaproteinmatchis:Aluminiumactivatedmalatetransporterfamilyprotein(T…
VIT_207s0005g01070	2.03993	0.00151699	-1.8041	0.188516	-2.62746	1	16.2267	0	0.11	4.22333	0.05	0.37	XP_010652223.1	XP_010652223.1 PREDICTED: protein enabled homolog [Vitis vinifera]	tr|F6HZ82|F6HZ82_VITVI Uncharacterized protein OS=Vitis vinifera OX=29760 GN=VIT_07s0005g01070 PE=4 SV=1	nohits&(originaldescription:nooriginaldescription)
VIT_218s0122g00590	1.98355	0.0232118	-0.861894	0.0889167	-0.0214079	1	0.593333	25.9967	2.29667	0.166667	26.9667	3.85333	RVW50901.1	RVW50901.1 AT-hook motif nuclear-localized protein 25 [Vitis vinifera]	tr|F6I6W2|F6I6W2_VITVI PPC domain-containing protein OS=Vitis vinifera OX=29760 GN=VIT_18s0122g00590 PE=4 SV=1	(at4g35390:149.0)AT-hookproteinofGAfeedback1(AGF1);CONTAINSInterProDOMAIN/s:ProteinofunknownfunctionDUF296(InterPro:IPR005175),PredictedAT-hookDNA-binding(InterPro:IPR014476);BESTArabidopsisthalianaproteinmatchis:PredictedAT-hookDNA-bindingfamilyprotein(TAIR:AT1G76500.1);Has970Blasthitsto959proteinsin100species:Archae-2;Bacteria-77;Metazoa-47;Fungi-10;Plants-766;Viruses-3;OtherEukaryotes-65(sourc…
VIT_211s0037g00580	1.9812	7.3e-11	-0.164847	0.825156	0.0476057	1	5.76333	0.82	1.59667	1.58	0.803333	1.66	XP_019078469.1	XP_019078469.1 PREDICTED: spermidine hydroxycinnamoyl transferase [Vitis vinifera]	tr|F6HYL0|F6HYL0_VITVI Uncharacterized protein OS=Vitis vinifera OX=29760 GN=VIT_11s0037g00580 PE=3 SV=1	(at2g19070:444.0)encodesaproteinwhosesequenceissimilartoanthranilateN-hydroxycinnamoyl/benzoyltransferasefromDianthuscaryophyllus(gi:2239091);spermidinehydroxycinnamoyltransferase(SHT);CONTAINSInterProDOMAIN/s:Transferase(InterPro:IPR003480);BESTArabidopsisthalianaproteinmatchis:hydroxycinnamoyl-CoAshikimate/quinatehydroxycinnamoyltransferase(TAIR:AT5G48930.1);Has2876Blasthitsto2852proteinsin161s…
VIT_214s0068g01580	1.93763	0.00490361	-0.239768	0.795609	0.789535	0.926304	0.47	2.48667	4.28333	0.136667	1.47667	4.6	XP_002274955.1	XP_002274955.1 PREDICTED: transcription factor bHLH30 [Vitis vinifera]	tr|F6H459|F6H459_VITVI BHLH domain-containing protein OS=Vitis vinifera OX=29760 GN=VIT_14s0068g01580 PE=4 SV=1	(at1g68810:125.0)basichelix-loop-helix(bHLH)DNA-bindingsuperfamilyprotein;FUNCTIONSIN:DNAbinding,sequence-specificDNAbindingtranscriptionfactoractivity;INVOLVEDIN:regulationoftranscription;LOCATEDIN:nucleus;EXPRESSEDIN:20plantstructures;EXPRESSEDDURING:12growthstages;CONTAINSInterProDOMAIN/s:Helix-loop-helixDNA-bindingdomain(InterPro:IPR001092),Helix-loop-helixDNA-binding(InterPro:IPR011598);BEST…
VIT_202s0087g00930	1.9303	0.0184837	-0.131493	0.934872	0.582045	1	62.56	2.84	3.65667	17.37	1.91333	3.81	XP_002270161.1	XP_002270161.1 PREDICTED: probable carotenoid cleavage dioxygenase 4, chloroplastic [Vitis vinifera]?RVW68146.1 putative carotenoid cleavage dioxygenase 4, chloroplastic [Vitis vinifera]	tr|A0A438G7G1|A0A438G7G1_VITVI Putative carotenoid cleavage dioxygenase 4, chloroplastic OS=Vitis vinifera OX=29760 GN=CCD4_1 PE=3 SV=1	(at4g19170:744.0)chloroplast-targetedmemberofafamilyofenzymessimilartonine-cis-epoxycarotenoiddioxygenase;nine-cis-epoxycarotenoiddioxygenase4(NCED4);LOCATEDIN:chloroplast,plastoglobule;EXPRESSEDIN:16plantstructures;EXPRESSEDDURING:9growthstages;CONTAINSInterProDOMAIN/s:Carotenoidoxygenase(InterPro:IPR004294);BESTArabidopsisthalianaproteinmatchis:nine-cis-epoxycarotenoiddioxygenase5(TAIR:AT1G3010…
VIT_202s0012g00990	1.88758	0.000139551	0.788461	0.268071	-0.205638	1	23.92	15.44	50.9533	7.35	18.1933	26.5367	XP_002281099.1	XP_002281099.1 PREDICTED: protein LOL1 isoform X2 [Vitis vinifera]?XP_010663767.1 PREDICTED: protein LOL1 isoform X2 [Vitis vinifera]?XP_010663773.1 PREDICTED: protein LOL1 isoform X2 [Vitis vinifera]?XP_010663776.1 PREDICTED: protein LOL1 isoform X2 [Vitis vinifera]	tr|F6HTB1|F6HTB1_VITVI Uncharacterized protein OS=Vitis vinifera OX=29760 GN=VIT_02s0012g00990 PE=4 SV=1	(at1g32540:196.0)Encodesaproteinwith3plant-specificzincfingerdomainsthatactsasapositiveregulatorofcelldeath.;lsdonelike1(LOL1);FUNCTIONSIN:DNAbinding;INVOLVEDIN:inductionofapoptosis;EXPRESSEDIN:21plantstructures;EXPRESSEDDURING:13growthstages;CONTAINSInterProDOMAIN/s:Zincfinger,LSD1-type(InterPro:IPR005735);BESTArabidopsisthalianaproteinmatchis:LSD1zincfingerfamilyprotein(TAIR:AT4G20380.7);Has302…
VIT_214s0060g00620	1.88331	0.0251941	0.816536	0.780209	0.390465	1	1.31333	0.303333	0.03	0.376667	0.233333	0.0166667	XP_002276945.1	XP_002276945.1 PREDICTED: polygalacturonase At1g48100 [Vitis vinifera]?CBI39645.3 unnamed protein product, partial [Vitis vinifera]	tr|D7UA81|D7UA81_VITVI Uncharacterized protein OS=Vitis vinifera OX=29760 GN=VIT_14s0060g00620 PE=3 SV=1	(at1g02460:603.0)Pectinlyase-likesuperfamilyprotein;FUNCTIONSIN:polygalacturonaseactivity;INVOLVEDIN:carbohydratemetabolicprocess;EXPRESSEDIN:stem,root,stamen,seed;EXPRESSEDDURING:4anthesis,Eexpandedcotyledonstage;CONTAINSInterProDOMAIN/s:Pectinlyasefold/virulencefactor(InterPro:IPR011050),Glycosidehydrolase,family28(InterPro:IPR000743),Pectinlyasefold(InterPro:IPR012334),Parallelbeta-helixrepeat…
VIT_219s0014g03130	1.85451	0.0209333	2.36052	0.000687173	-0.338252	1	5.11333	28.7233	8.19333	1.56667	37.26	1.44667	XP_002284777.1	XP_002284777.1 PREDICTED: stem-specific protein TSJT1 [Vitis vinifera]?CBI20337.3 unnamed protein product, partial [Vitis vinifera]	tr|E0CSN8|E0CSN8_VITVI DUF3700 domain-containing protein OS=Vitis vinifera OX=29760 GN=VIT_19s0014g03130 PE=4 SV=1	(at4g27450:439.0)AluminiuminducedproteinwithYGLandLRDRmotifs;FUNCTIONSIN:molecular_functionunknown;INVOLVEDIN:biological_processunknown;LOCATEDIN:cytosol,nucleus,plasmamembrane;EXPRESSEDIN:25plantstructures;EXPRESSEDDURING:14growthstages;BESTArabidopsisthalianaproteinmatchis:AluminiuminducedproteinwithYGLandLRDRmotifs(TAIR:AT3G15450.1);Has30201Blasthitsto17322proteinsin780species:Archae-12;Bacter…
VIT_203s0063g01990	1.81551	0.0370694	-0.909875	0.00883532	-0.284031	1	0.166667	2.93333	1.27667	0.05	3.65333	2.20333	XP_002281100.1	XP_002281100.1 PREDICTED: uncharacterized protein LOC100255635 [Vitis vinifera]?XP_010647837.1 PREDICTED: uncharacterized protein LOC100255635 [Vitis vinifera]?XP_019074325.1 PREDICTED: uncharacterized protein LOC100255635 [Vitis vinifera]	tr|F6HQJ4|F6HQJ4_VITVI Uncharacterized protein OS=Vitis vinifera OX=29760 GN=VIT_03s0063g01990 PE=4 SV=1	(at5g66600:465.0)Proteinofunknownfunction,DUF547;FUNCTIONSIN:molecular_functionunknown;INVOLVEDIN:biological_processunknown;LOCATEDIN:cellular_componentunknown;CONTAINSInterProDOMAIN/s:ProteinofunknownfunctionDUF547(InterPro:IPR006869);BESTArabidopsisthalianaproteinmatchis:Proteinofunknownfunction,DUF547(TAIR:AT2G23700.1).&(gnl|cdd|68359:203.0)nodescriptionavailable&(reliability:930.0)&(originald…
VIT_213s0074g00110	1.80666	0.00296808	1.76458	0.0617815	1.1053	0.579166	8.51	7.78	0.526667	2.69	3.7	0.14	XP_002262699.1	XP_002262699.1 PREDICTED: bark storage protein A [Vitis vinifera]?CBI40192.3 unnamed protein product, partial [Vitis vinifera]	tr|D7UBS7|D7UBS7_VITVI PNP_UDP_1 domain-containing protein OS=Vitis vinifera OX=29760 GN=VIT_13s0074g00110 PE=4 SV=1	(at4g24350:420.0)Phosphorylasesuperfamilyprotein;FUNCTIONSIN:catalyticactivity,nutrientreservoiractivity;INVOLVEDIN:responsetowounding;LOCATEDIN:plant-typecellwall;EXPRESSEDIN:17plantstructures;EXPRESSEDDURING:11growthstages;CONTAINSInterProDOMAIN/s:Nucleosidephosphorylase(InterPro:IPR000845),Nucleosidephosphorylase,family1(InterPro:IPR018017);BESTArabidopsisthalianaproteinmatchis:Phosphorylasesu…
VIT_204s0008g03210	1.7899	1.86e-10	-0.334332	0.533313	-0.27312	1	111.057	75.8967	55.1333	35.1367	93.88	64.1133	XP_010648484.1	XP_010648484.1 PREDICTED: lachrymatory-factor synthase [Vitis vinifera]?XP_034683606.1 lachrymatory-factor synthase-like [Vitis riparia]?RVW17360.1 Lachrymatory-factor synthase [Vitis vinifera]?CAN83252.1 hypothetical protein VITISV_034795 [Vitis vinifera]?CBI20834.3 unnamed protein product, partial [Vitis vinifera]	tr|A5BHR2|A5BHR2_VITVI Uncharacterized protein OS=Vitis vinifera OX=29760 GN=VIT_04s0008g03210 PE=3 SV=1	(at4g32870:171.0)Polyketidecyclase/dehydraseandlipidtransportsuperfamilyprotein;CONTAINSInterProDOMAIN/s:Polyketidecyclase/dehydrase(InterPro:IPR019587);BESTArabidopsisthalianaproteinmatchis:Polyketidecyclase/dehydraseandlipidtransportsuperfamilyprotein(TAIR:AT2G25770.2);Has254Blasthitsto254proteinsin94species:Archae-0;Bacteria-125;Metazoa-0;Fungi-0;Plants-118;Viruses-0;OtherEukaryotes-11(source:…
VIT_203s0038g02010	1.78887	0.000434379	0.118804	0.907165	0.676246	1	3.24667	2.51333	3.87	1.01	1.62	3.26333	CBI37909.3	CBI37909.3 unnamed protein product, partial [Vitis vinifera]	tr|F6I123|F6I123_VITVI Amidase domain-containing protein OS=Vitis vinifera OX=29760 GN=VIT_03s0038g02010 PE=4 SV=1	(at4g34880:480.0)Amidasefamilyprotein;FUNCTIONSIN:amidaseactivity,carbon-nitrogenligaseactivity,withglutamineasamido-N-donor;INVOLVEDIN:acrylonitrilecatabolicprocess,aldoximemetabolicprocess;LOCATEDIN:endomembranesystem;EXPRESSEDIN:root;CONTAINSInterProDOMAIN/s:Amidase(InterPro:IPR000120);BESTArabidopsisthalianaproteinmatchis:Amidasefamilyprotein(TAIR:AT5G07360.2);Has15395Blasthitsto15313proteins…
VIT_210s0003g01410	1.71275	0.0402231	0	1	0.883671	1	3.70333	0.253333	0	1.23667	0.133333	0	NP_001267894.1	NP_001267894.1 CBL-interacting protein kinase 16 [Vitis vinifera]?ACQ83532.1 CBL-interacting protein kinase 16 [Vitis vinifera]?RVW83806.1 CBL-interacting protein kinase 5 [Vitis vinifera]	tr|F6HMA4|F6HMA4_VITVI Non-specific serine/threonine protein kinase OS=Vitis vinifera OX=29760 GN=VIT_10s0003g01410 PE=3 SV=1	(at5g45820:613.0)EncodesaCBL-interactingserine/threonineproteinkinasecomprisedofanN-terminalkinasecatalyticdomainsimilartoSNF1/AMPKandauniqueC-terminalregulatorydomain.;CBL-interactingproteinkinase20(CIPK20);CONTAINSInterProDOMAIN/s:Proteinkinase,ATPbindingsite(InterPro:IPR017441),Serine/threonine-proteinkinasedomain(InterPro:IPR002290),NAF/FISLdomain(InterPro:IPR018451),Serine/threonine-proteink…
VIT_205s0062g00250	1.70939	2.83e-05	0.302218	0.692919	-0.282262	1	100.533	77.2133	131.86	32.3333	95.3133	100.083	XP_002267838.1	XP_002267838.1 PREDICTED: xyloglucan endotransglucosylase/hydrolase 2 [Vitis vinifera]	tr|F6I4C9|F6I4C9_VITVI Xyloglucan endotransglucosylase/hydrolase OS=Vitis vinifera OX=29760 GN=VIT_05s0062g00250 PE=3 SV=1	(p35694|bru1_soybn:446.0)Brassinosteroid-regulatedproteinBRU1precursor-Glycinemax(Soybean)&(at4g14130:416.0)xyloglucanendotransglycosylase-relatedprotein(XTR7);xyloglucanendotransglucosylase/hydrolase15(XTH15);FUNCTIONSIN:hydrolaseactivity,actingonglycosylbonds,xyloglucan:xyloglucosyltransferaseactivity,hydrolaseactivity,hydrolyzingO-glycosylcompounds;INVOLVEDIN:N-terminalproteinmyristoylation,ca…
VIT_208s0040g00820	1.68593	0.00309794	1.74739	0.00171756	1.82935	0.0448194	28.1567	1.34333	7.45667	9.41	0.386667	2.06	XP_002278009.1	XP_002278009.1 PREDICTED: cytochrome P450 94A1 [Vitis vinifera]?RVX04888.1 Cytochrome P450 94A1 [Vitis vinifera]	tr|F6HQP9|F6HQP9_VITVI Uncharacterized protein OS=Vitis vinifera OX=29760 GN=VIT_08s0040g00820 PE=3 SV=1	(at3g56630:639.0)memberofCYP94D;"cytochromeP450,family94,subfamilyD,polypeptide2"(CYP94D2);FUNCTIONSIN:electroncarrieractivity,monooxygenaseactivity,ironionbinding,oxygenbinding,hemebinding;INVOLVEDIN:oxidationreduction;LOCATEDIN:endomembranesystem;EXPRESSEDIN:22plantstructures;EXPRESSEDDURING:12growthstages;CONTAINSInterProDOMAIN/s:CytochromeP450(InterPro:IPR001128),CytochromeP450,E-class,groupI…
VIT_205s0020g02720	1.68188	0.0341376	0.408596	0.705782	0.315264	1	1.14	6.15667	2.12	0.386667	5.06	1.51	XP_002280508.1	XP_002280508.1 PREDICTED: basic 7S globulin [Vitis vinifera]	tr|F6HDL8|F6HDL8_VITVI Peptidase A1 domain-containing protein OS=Vitis vinifera OX=29760 GN=VIT_05s0020g02720 PE=4 SV=1	(at1g03220:263.0)Eukaryoticaspartylproteasefamilyprotein;FUNCTIONSIN:aspartic-typeendopeptidaseactivity;INVOLVEDIN:responsetosaltstress;LOCATEDIN:cellwall,plasmamembrane,membrane,plant-typecellwall;EXPRESSEDIN:6plantstructures;CONTAINSInterProDOMAIN/s:Peptidaseaspartic(InterPro:IPR021109),Peptidaseaspartic,catalytic(InterPro:IPR009007),PeptidaseA1(InterPro:IPR001461);BESTArabidopsisthalianaprotei…
VIT_213s0064g01030	1.66634	0.025967	0.359093	0.741456	0.130181	1	2.51333	22.7567	16.86	0.88	21.36	11.5767	XP_002279794.2	XP_002279794.2 PREDICTED: E3 ubiquitin ligase BIG BROTHER [Vitis vinifera]?XP_010659339.1 PREDICTED: E3 ubiquitin ligase BIG BROTHER [Vitis vinifera]?XP_019079951.1 PREDICTED: E3 ubiquitin ligase BIG BROTHER [Vitis vinifera]?XP_019079952.1 PREDICTED: E3 ubiquitin ligase BIG BROTHER [Vitis vinifera]?CBI24877.3 unnamed protein product, partial [Vitis vinifera]	tr|D7T2Z6|D7T2Z6_VITVI RING-type domain-containing protein OS=Vitis vinifera OX=29760 GN=VIT_13s0064g01030 PE=4 SV=1	(at3g63530:271.0)EncodesanovelE3ubiquitinligasethatactsasacentralnegativeregulatorofArabidopsisfloralorgansize.Organsizeislimitedbyrestrictingtheperiodofproliferativegrowth,ratherthantherateofgrowthandappearstoactinanovelpathway,independentofANTandJAG.BothmRNAandproteinareexpressedinallactivelygrowingregionsoftheplantandthevasculatureandtheproteinisrapidlyturnedoverbyproteasome-mediateddegradatio…
VIT_218s0001g07970	1.65966	0.0422518	0.0251512	0.998587	0.179285	1	3.35	0.136667	0.23	1.11667	0.126667	0.203333	XP_002283668.2	XP_002283668.2 PREDICTED: putative pentatricopeptide repeat-containing protein At5g52630 [Vitis vinifera]	tr|F6GZK5|F6GZK5_VITVI DYW_deaminase domain-containing protein OS=Vitis vinifera OX=29760 GN=VIT_18s0001g07970 PE=3 SV=1	(at1g11290:466.0)PentatricopeptideRepeatProteincontainingtheDYWmotif.Requiredforeditingofmultipleplastidtranscripts.Endonucleaseactivity.;CHLORORESPIRATORYREDUCTION22(CRR22);CONTAINSInterProDOMAIN/s:Pentatricopeptiderepeat(InterPro:IPR002885);BESTArabidopsisthalianaproteinmatchis:Tetratricopeptiderepeat(TPR)-likesuperfamilyprotein(TAIR:AT3G57430.1);Has48258Blasthitsto14436proteinsin289species:Arc…
VIT_204s0008g05130	1.64425	0.0312541	-0.348497	0.667379	0.253444	1	0.596667	5.26333	4.09	0.213333	4.54667	4.77667	XP_002282493.2	XP_002282493.2 PREDICTED: CRC domain-containing protein TSO1 [Vitis vinifera]	tr|F6H304|F6H304_VITVI CRC domain-containing protein OS=Vitis vinifera OX=29760 GN=VIT_04s0008g05130 PE=3 SV=1	(at3g22780:196.0)putativeDNAbindingprotein(tso1)mRNA,tso1-3allele,;CHINESEFORUGLY(TSO1);CONTAINSInterProDOMAIN/s:Tesmin/TSO1-like,CXC(InterPro:IPR005172);BESTArabidopsisthalianaproteinmatchis:TESMIN/TSO1-likeCXC2(TAIR:AT4G14770.1);Has1209Blasthitsto687proteinsin91species:Archae-0;Bacteria-0;Metazoa-404;Fungi-6;Plants-347;Viruses-0;OtherEukaryotes-452(source:NCBIBLink).&(gnl|cdd|36386:166.0)nodesc…
VIT_214s0068g02190	1.64377	0.0337853	1.40316	0.0225225	0.509092	1	0.213333	3.79667	3.43	0.0766667	2.74667	1.19667	XP_010660593.1	XP_010660593.1 PREDICTED: uncharacterized protein LOC100260066 isoform X1 [Vitis vinifera]?XP_010660594.1 PREDICTED: uncharacterized protein LOC100260066 isoform X1 [Vitis vinifera]?CBI21361.3 unnamed protein product, partial [Vitis vinifera]	tr|D7SVR2|D7SVR2_VITVI Uncharacterized protein OS=Vitis vinifera OX=29760 GN=VIT_14s0068g02190 PE=3 SV=1	(at3g27170:1196.0)memberofAnionchannelproteinfamily;chloridechannelB(CLC-B);FUNCTIONSIN:nitrate:hydrogensymporteractivity,anionchannelactivity,voltage-gatedchloridechannelactivity;INVOLVEDIN:chloridetransport,transmembranetransport;LOCATEDIN:plant-typevacuolemembrane,intracellular;EXPRESSEDIN:13plantstructures;EXPRESSEDDURING:8growthstages;CONTAINSInterProDOMAIN/s:Chloridechannel,core(InterPro:IP…
VIT_211s0016g02126	1.59835	0.00025019	0.406169	0.589259	0.182398	1	34.1133	41.88	53.5267	12.6133	37.7933	38.18	XP_002281896.1	XP_002281896.1 PREDICTED: uncharacterized protein LOC100247359 [Vitis vinifera]	tr|A0A438J8Q7|A0A438J8Q7_VITVI Uncharacterized protein OS=Vitis vinifera OX=29760 GN=CK203_013661 PE=4 SV=1	0
VIT_209s0002g02700	1.57596	4.08e-05	1.77774	1.5e-05	0.571003	1	18.4867	0.513333	1.64	6.39	0.35	0.483333	XP_010654570.1	XP_010654570.1 PREDICTED: transcription factor bHLH87 [Vitis vinifera]?XP_010654572.1 PREDICTED: transcription factor bHLH87 [Vitis vinifera]?XP_019077817.1 PREDICTED: transcription factor bHLH87 [Vitis vinifera]	tr|F6HY46|F6HY46_VITVI BHLH domain-containing protein OS=Vitis vinifera OX=29760 GN=VIT_09s0002g02700 PE=4 SV=1	(at3g21330:206.0)basichelix-loop-helix(bHLH)DNA-bindingsuperfamilyprotein;FUNCTIONSIN:DNAbinding,sequence-specificDNAbindingtranscriptionfactoractivity;INVOLVEDIN:regulationoftranscription;LOCATEDIN:nucleus;CONTAINSInterProDOMAIN/s:Helix-loop-helixDNA-bindingdomain(InterPro:IPR001092),Helix-loop-helixDNA-binding(InterPro:IPR011598);BESTArabidopsisthalianaproteinmatchis:basichelix-loop-helix(bHLH)…
VIT_219s0027g00230	1.57244	6.4e-05	-0.583146	0.415216	-0.107489	1	9.28667	33.6267	0.856667	3.52667	36.97	1.3	XP_002271458.1	XP_002271458.1 PREDICTED: NAC domain-containing protein 21/22 [Vitis vinifera]?RVW37041.1 NAC domain-containing protein 21/22 [Vitis vinifera]	tr|A0A438DNK6|A0A438DNK6_VITVI NAC domain-containing protein 21/22 OS=Vitis vinifera OX=29760 GN=NAC021_0 PE=4 SV=1	(at1g56010:288.0)Encodesatranscriptionfactorinvolvedinshootapicalmeristemformationandauxin-mediatedlateralrootformation.Thegeneisthoughtnottobeinvolvedinstressresponses(NaCl,auxins,ethylene).NAC1(NAC1);NACdomaincontainingprotein1(NAC1);CONTAINSInterProDOMAIN/s:Noapicalmeristem(NAM)protein(InterPro:IPR003441);BESTArabidopsisthalianaproteinmatchis:NAC(NoApicalMeristem)domaintranscriptionalregulator…
VIT_217s0000g09400	1.56409	0.000361264	1.10079	0.0296815	0.315987	1	16.0267	4.73667	6.61	5.82	3.88333	2.79	XP_010663087.1	XP_010663087.1 PREDICTED: uncharacterized protein LOC100243254 [Vitis vinifera]?RVW53068.1 hypothetical protein CK203_072625 [Vitis vinifera]	tr|F6GTR2|F6GTR2_VITVI Uncharacterized protein OS=Vitis vinifera OX=29760 GN=VIT_17s0000g09400 PE=4 SV=1	(gnl|cdd|69434:311.0)nodescriptionavailable&(at4g12690:257.0)Plantproteinofunknownfunction(DUF868);FUNCTIONSIN:molecular_functionunknown;INVOLVEDIN:biological_processunknown;LOCATEDIN:cellular_componentunknown;EXPRESSEDIN:17plantstructures;EXPRESSEDDURING:9growthstages;CONTAINSInterProDOMAIN/s:ProteinofunknownfunctionDUF868,plant(InterPro:IPR008586);BESTArabidopsisthalianaproteinmatchis:Plantprot…
VIT_212s0028g01030	1.55151	0.029806	1.18215	0.122698	-0.612523	1	4.60333	2.67333	5.53	1.73667	4.17333	2.23	CBI22074.3	CBI22074.3 unnamed protein product, partial [Vitis vinifera]	tr|E0CU08|E0CU08_VITVI Uncharacterized protein OS=Vitis vinifera OX=29760 GN=VIT_12s0028g01030 PE=4 SV=1	nohits&(originaldescription:nooriginaldescription)
VIT_212s0057g00570	1.54335	1.08e-08	0.559548	0.150117	-0.127516	1	7.59333	13.3967	6.86	2.86333	14.93	4.29	XP_010657431.2	XP_010657431.2 PREDICTED: zinc finger CCCH domain-containing protein 18 isoform X1 [Vitis vinifera]	tr|F6HHM0|F6HHM0_VITVI Uncharacterized protein OS=Vitis vinifera OX=29760 GN=VIT_12s0057g00570 PE=4 SV=1	(at2g05160:476.0)CCCH-typezincfingerfamilyproteinwithRNA-bindingdomain;FUNCTIONSIN:RNAbinding,nucleotidebinding,zincionbinding,nucleicacidbinding;INVOLVEDIN:biological_processunknown;LOCATEDIN:cellular_componentunknown;EXPRESSEDIN:6plantstructures;EXPRESSEDDURING:4anthesis,petaldifferentiationandexpansionstage;CONTAINSInterProDOMAIN/s:Zincfinger,CCCH-type(InterPro:IPR000571),RNArecognitionmotif,R…
VIT_209s0054g01210	1.53246	0.0217302	-0.192227	0.975613	0	1	1.14	0	0.00333333	0.44	0	0.00666667	XP_010655249.1	XP_010655249.1 PREDICTED: beta-amyrin synthase isoform X1 [Vitis vinifera]?XP_010655251.1 PREDICTED: beta-amyrin synthase isoform X1 [Vitis vinifera]?RVX03747.1 Beta-amyrin synthase [Vitis vinifera]	tr|F6GYJ8|F6GYJ8_VITVI Terpene cyclase/mutase family member OS=Vitis vinifera OX=29760 GN=VIT_09s0054g01210 PE=3 SV=1	(gnl|cdd|35718:1241.0)nodescriptionavailable&(at1g78950:1118.0)Terpenoidcyclasesfamilyprotein;CONTAINSInterProDOMAIN/s:Terpenesynthase,conservedsite(InterPro:IPR002365),Squalenecyclase(InterPro:IPR018333),Terpenoidcylases/proteinprenyltransferasealpha-alphatoroid(InterPro:IPR008930),Prenyltransferase/squaleneoxidase(InterPro:IPR001330);BESTArabidopsisthalianaproteinmatchis:camelliolCsynthase1(TAI…
VIT_213s0019g02050	1.53235	6.86e-05	0.450461	0.536627	0.548573	1	111.877	0.1	1.34667	41.7867	0.0733333	0.913333	XP_002282979.1	XP_002282979.1 PREDICTED: ribulose bisphosphate carboxylase/oxygenase activase, chloroplastic [Vitis vinifera]?XP_010658538.1 PREDICTED: ribulose bisphosphate carboxylase/oxygenase activase, chloroplastic [Vitis vinifera]?RVW49330.1 Ribulose bisphosphate carboxylase/oxygenase activase, chloroplastic [Vitis vinifera]	tr|F6HNV2|F6HNV2_VITVI ATPase_AAA_core domain-containing protein OS=Vitis vinifera OX=29760 GN=VIT_13s0019g02050 PE=4 SV=1	(q40281|rca_maldo:772.0)Ribulosebisphosphatecarboxylase/oxygenaseactivase,chloroplastprecursor(RuBisCOactivase)(RA)-Malusdomestica(Apple)(Malussylvestris)&(at2g39730:716.0)Rubiscoactivase,anuclear-encodedchloroplastproteinthatconsistsoftwoisoformsarisingfromalternativesplicinginmostplants.Requiredforthelightactivationofrubisco.;rubiscoactivase(RCA);FUNCTIONSIN:enzymeregulatoractivity,ADPbinding,r…
VIT_214s0128g00210	1.4821	0.00778511	-0.324778	0.629575	0.264433	1	0.736667	0.163333	1.15667	0.286667	0.11	1.34667	XP_002284868.1	XP_002284868.1 PREDICTED: basic 7S globulin-like [Vitis vinifera]	tr|F6HYY2|F6HYY2_VITVI Peptidase A1 domain-containing protein OS=Vitis vinifera OX=29760 GN=VIT_14s0128g00210 PE=4 SV=1	(at1g03220:391.0)Eukaryoticaspartylproteasefamilyprotein;FUNCTIONSIN:aspartic-typeendopeptidaseactivity;INVOLVEDIN:responsetosaltstress;LOCATEDIN:cellwall,plasmamembrane,membrane,plant-typecellwall;EXPRESSEDIN:6plantstructures;CONTAINSInterProDOMAIN/s:Peptidaseaspartic(InterPro:IPR021109),Peptidaseaspartic,catalytic(InterPro:IPR009007),PeptidaseA1(InterPro:IPR001461);BESTArabidopsisthalianaprotei…
VIT_207s0151g00310	1.46444	1.09e-06	-0.464852	0.262492	-0.0381007	1	4.13333	35.15	21.6933	1.61667	36.39	27.85	XP_003632328.1	XP_003632328.1 PREDICTED: serine/threonine-protein kinase Nek2 [Vitis vinifera]?XP_010652004.1 PREDICTED: serine/threonine-protein kinase Nek2 [Vitis vinifera]?XP_010652005.1 PREDICTED: serine/threonine-protein kinase Nek2 [Vitis vinifera]?XP_010652006.1 PREDICTED: serine/threonine-protein kinase Nek2 [Vitis vinifera]?XP_010652007.1 PREDICTED: serine/threonine-protein kinase Nek2 [Vitis vinifera]…	tr|F6HI67|F6HI67_VITVI Protein kinase domain-containing protein OS=Vitis vinifera OX=29760 GN=VIT_07s0151g00310 PE=4 SV=1	(at1g54510:621.0)EncodesAtNEK1,amemberoftheNIMA-relatedserine/threoninekinases(Neks)thathavebeenlinkedtocell-cycleregulationinfungiandmammals.PlantNeksmightbeinvolvedinplantdevelopmentprocesses.;NIMA-relatedserine/threoninekinase1(NEK1);FUNCTIONSIN:proteinserine/threoninekinaseactivity,proteinkinaseactivity,kinaseactivity,ATPbinding;INVOLVEDIN:proteinaminoacidphosphorylation;LOCATEDIN:cellular_co…
VIT_218s0001g13670	1.44014	0.0249893	-0.0713839	0.942138	0.0980934	1	0.323333	3.78333	1.37333	0.133333	3.61	1.34667	XP_002280559.1	XP_002280559.1 PREDICTED: aldehyde oxidase GLOX1 [Vitis vinifera]	tr|F6GZR4|F6GZR4_VITVI Uncharacterized protein OS=Vitis vinifera OX=29760 GN=VIT_18s0001g13670 PE=4 SV=1	(at1g75620:702.0)glyoxaloxidase-relatedprotein;FUNCTIONSIN:molecular_functionunknown;INVOLVEDIN:biological_processunknown;LOCATEDIN:endomembranesystem;EXPRESSEDIN:root,flower;EXPRESSEDDURING:4anthesis;CONTAINSInterProDOMAIN/s:Galactoseoxidase/kelch,beta-propeller(InterPro:IPR011043),Galactoseoxidase,beta-propeller(InterPro:IPR015916),ImmunoglobulinE-set(InterPro:IPR014756),Glyoxaloxidase,N-termin…
VIT_200s0386g00050	1.39433	0.0116327	1.2698	0.0219504	-0.523004	1	720.813	1.64667	315.463	292.813	2.46	116.03	RVX23771.1	RVX23771.1 putative xyloglucan endotransglucosylase/hydrolase protein 7 [Vitis vinifera]	tr|A5AQ11|A5AQ11_VITVI Xyloglucan endotransglucosylase/hydrolase OS=Vitis vinifera OX=29760 GN=VITISV_037683 PE=3 SV=1	(at4g37800:172.0)xyloglucanendotransglucosylase/hydrolase7(XTH7);FUNCTIONSIN:hydrolaseactivity,actingonglycosylbonds,xyloglucan:xyloglucosyltransferaseactivity,hydrolaseactivity,hydrolyzingO-glycosylcompounds;INVOLVEDIN:carbohydratemetabolicprocess,cellularglucanmetabolicprocess;LOCATEDIN:endomembranesystem,cellwall,apoplast;EXPRESSEDIN:17plantstructures;EXPRESSEDDURING:10growthstages;CONTAINSInt…
VIT_211s0016g01850	1.39315	0.00161686	-0.343562	0.647003	-0.189878	1	6.79333	9.41667	10.9533	2.80333	10.9633	13.3067	XP_019078449.1	XP_019078449.1 PREDICTED: UDP-glycosyltransferase 91C1-like [Vitis vinifera]	tr|F6HGQ3|F6HGQ3_VITVI Uncharacterized protein OS=Vitis vinifera OX=29760 GN=VIT_11s0016g01850 PE=4 SV=1	(at5g49690:186.0)UDP-Glycosyltransferasesuperfamilyprotein;FUNCTIONSIN:transferaseactivity,transferringglycosylgroups;INVOLVEDIN:metabolicprocess;CONTAINSInterProDOMAIN/s:UDP-glucuronosyl/UDP-glucosyltransferase(InterPro:IPR002213);BESTArabidopsisthalianaproteinmatchis:UDP-Glycosyltransferasesuperfamilyprotein(TAIR:AT5G65550.1);Has1807Blasthitsto1807proteinsin277species:Archae-0;Bacteria-0;Metazo…
VIT_205s0020g00840	1.3897	0.0327743	0.965007	0.174392	-0.72287	1	5.28333	2.06667	22.98	2.19333	3.45667	11.0333	CBI26016.3	CBI26016.3 unnamed protein product, partial [Vitis vinifera]	tr|F6HE42|F6HE42_VITVI Uncharacterized protein OS=Vitis vinifera OX=29760 GN=VIT_05s0020g00840 PE=4 SV=1	nohits&(originaldescription:nooriginaldescription)
VIT_215s0048g00790	1.3776	5.11e-05	0.940789	0.395724	0.290796	1	11.0467	0.913333	0.366667	4.62667	0.776667	0.186667	XP_002279679.1	XP_002279679.1 PREDICTED: probable calcium-binding protein CML23 [Vitis vinifera]?RVX01022.1 putative calcium-binding protein CML10 [Vitis vinifera]	tr|F6I377|F6I377_VITVI Uncharacterized protein OS=Vitis vinifera OX=29760 GN=VIT_15s0048g00790 PE=4 SV=1	(gnl|cdd|35250:123.0)nodescriptionavailable&(at1g24620:90.5)EFhandcalcium-bindingproteinfamily;FUNCTIONSIN:calciumionbinding;INVOLVEDIN:responsetocold;LOCATEDIN:nucleus,cytoplasm;EXPRESSEDIN:7plantstructures;EXPRESSEDDURING:Lmaturepollenstage,Mgerminatedpollenstage,4anthesis,petaldifferentiationandexpansionstage;CONTAINSInterProDOMAIN/s:EF-Hand1,calcium-bindingsite(InterPro:IPR018247),EF-HAND2(In…
VIT_218s0001g09650	1.3348	0.0145492	0.806048	0.229478	-0.124986	1	22.29	34.1067	42.78	9.53333	37.98	23.3467	XP_002285066.1	XP_002285066.1 PREDICTED: isoflavone 3'-hydroxylase [Vitis vinifera]?RVW40477.1 Cytochrome P450 81F1 [Vitis vinifera]?RVW99942.1 Cytochrome P450 81F1 [Vitis vinifera]	tr|A0A438IT87|A0A438IT87_VITVI Cytochrome P450 81F1 OS=Vitis vinifera OX=29760 GN=CYP81F1_1 PE=3 SV=1	(at5g10600:511.0)memberofCYP81K;"cytochromeP450,family81,subfamilyK,polypeptide2"(CYP81K2);FUNCTIONSIN:electroncarrieractivity,monooxygenaseactivity,ironionbinding,oxygenbinding,hemebinding;INVOLVEDIN:oxidationreduction;CONTAINSInterProDOMAIN/s:CytochromeP450(InterPro:IPR001128),CytochromeP450,E-class,groupI(InterPro:IPR002401),CytochromeP450,conservedsite(InterPro:IPR017972);BESTArabidopsisthali…
VIT_208s0040g00850	1.31489	0.0210452	0.330547	0.724435	-0.223806	1	17.7767	0.333333	3.10667	7.56333	0.396667	2.32667	XP_019076972.1	XP_019076972.1 PREDICTED: psbP domain-containing protein 6, chloroplastic [Vitis vinifera]?CBI32819.3 unnamed protein product, partial [Vitis vinifera]	tr|D7TQU9|D7TQU9_VITVI PsbP domain-containing protein OS=Vitis vinifera OX=29760 GN=VIT_08s0040g00850 PE=4 SV=1	(at3g56650:344.0)Mog1/PsbP/DUF1795-likephotosystemIIreactioncenterPsbPfamilyprotein;FUNCTIONSIN:calciumionbinding;INVOLVEDIN:photosynthesis;LOCATEDIN:thylakoid,thylakoidlumen,chloroplastthylakoidlumen,chloroplaststroma,chloroplast;EXPRESSEDIN:21plantstructures;EXPRESSEDDURING:14growthstages;CONTAINSInterProDOMAIN/s:PhotosystemIIoxygenevolvingcomplexproteinPsbP(InterPro:IPR002683),Mog1/PsbP/DUF179…
VIT_200s0199g00160	1.30721	0.025499	-0.353735	0.59397	0.416696	1	1.90333	6.01	4.51333	0.853333	4.62667	5.22667	CBI18708.3	CBI18708.3 unnamed protein product, partial [Vitis vinifera]	tr|A0A438KR70|A0A438KR70_VITVI Protein chaperone-like protein of POR1, chloroplastic OS=Vitis vinifera OX=29760 GN=CPP1_0 PE=4 SV=1	(at3g51140:307.0)Proteinofunknownfunction(DUF3353);INVOLVEDIN:biological_processunknown;LOCATEDIN:chloroplast,chloroplastinnermembrane,chloroplastenvelope;EXPRESSEDIN:22plantstructures;EXPRESSEDDURING:13growthstages;CONTAINSInterProDOMAIN/s:ProteinofunknownfunctionDUF3353(InterPro:IPR021788);BESTArabidopsisthalianaproteinmatchis:Proteinofunknownfunction(DUF3353)(TAIR:AT5G23040.1);Has193Blasthitst…
VIT_214s0066g01000	1.29048	0.0278069	0.314496	0.776506	0.307294	1	9.98333	0.323333	1.04667	4.45333	0.256667	0.776667	CBI34895.3	CBI34895.3 unnamed protein product, partial [Vitis vinifera]	tr|F6HUY2|F6HUY2_VITVI TPT domain-containing protein OS=Vitis vinifera OX=29760 GN=VIT_14s0066g01000 PE=4 SV=1	(at3g01550:397.0)phosphoenolpyruvate(pep)/phosphatetranslocator2(PPT2);FUNCTIONSIN:antiporteractivity;INVOLVEDIN:transport;LOCATEDIN:integraltomembrane,chloroplast,membrane;EXPRESSEDIN:19plantstructures;EXPRESSEDDURING:13growthstages;CONTAINSInterProDOMAIN/s:ProteinofunknownfunctionDUF6,transmembrane(InterPro:IPR000620),Tptphosphate/phosphoenolpyruvatetranslocator(InterPro:IPR004696),Proteinofunk…
VIT_212s0059g01870	1.2761	7.56e-05	0.439101	0.499521	0.167688	1	30.2667	0.306667	0.893333	13.48	0.286667	0.63	XP_002272560.1	XP_002272560.1 PREDICTED: jasmonic acid-amido synthetase JAR1 [Vitis vinifera]?CBI28909.3 unnamed protein product, partial [Vitis vinifera]	tr|D7TEI6|D7TEI6_VITVI Uncharacterized protein OS=Vitis vinifera OX=29760 GN=VIT_12s0059g01870 PE=3 SV=1	(at4g03400:867.0)EncodesaGH3-relatedgeneinvolvedinredlight-specifichypocotylelongation.AnalysisofsenseandantisensetransgenicplantssuggeststhatDFL2islocateddownstreamofredlightsignaltransductionanddeterminesthedegreeofhypocotylelongation.;DWARFINLIGHT2(DFL2);INVOLVEDIN:responsetoauxinstimulus,responsetolightstimulus;LOCATEDIN:chloroplast;EXPRESSEDIN:24plantstructures;EXPRESSEDDURING:14growthstages…
VIT_215s0048g02780	1.24399	0.00994051	-0.19168	0.82756	-0.0652143	1	22.7167	13.2967	29.9933	10.3367	14.21	32.19	XP_002266943.1	XP_002266943.1 PREDICTED: uncharacterized protein LOC100242029 [Vitis vinifera]?RVW95431.1 hypothetical protein CK203_028692 [Vitis vinifera]	tr|F6I2W9|F6I2W9_VITVI Uncharacterized protein OS=Vitis vinifera OX=29760 GN=VIT_15s0048g02780 PE=4 SV=1	(at1g01180:387.0)S-adenosyl-L-methionine-dependentmethyltransferasessuperfamilyprotein;FUNCTIONSIN:methyltransferaseactivity;INVOLVEDIN:lipidbiosyntheticprocess;EXPRESSEDIN:spermcell,hypocotyl;CONTAINSInterProDOMAIN/s:RhamnosylO-methyltransferase/Cephalosporinhydroxylase(InterPro:IPR007072);Has274Blasthitsto274proteinsin51species:Archae-0;Bacteria-75;Metazoa-2;Fungi-0;Plants-46;Viruses-0;OtherEuk…
VIT_200s0181g00020	1.24122	0.000121987	-0.113166	0.871097	0.15616	1	23.8633	7.88	14.2167	11.1833	7.23	14.4633	XP_002270292.2	XP_002270292.2 PREDICTED: vacuolar protein 8 [Vitis vinifera]	tr|F6H7S7|F6H7S7_VITVI Uncharacterized protein OS=Vitis vinifera OX=29760 GN=VIT_00s0181g00020 PE=4 SV=1	(at1g61350:614.0)ARMrepeatsuperfamilyprotein;FUNCTIONSIN:binding;INVOLVEDIN:biological_processunknown;LOCATEDIN:cellular_componentunknown;EXPRESSEDIN:22plantstructures;EXPRESSEDDURING:13growthstages;CONTAINSInterProDOMAIN/s:Armadillo-likehelical(InterPro:IPR011989),Armadillo(InterPro:IPR000225),Armadillo-typefold(InterPro:IPR016024);BESTArabidopsisthalianaproteinmatchis:ARMrepeatsuperfamilyprotei…
VIT_202s0154g00260	1.21433	0.0278069	0.95531	0.0791773	0.117959	1	1.94667	25.1833	18.1333	1.00333	24.3467	8.77	RVX15619.1	RVX15619.1 Protein NRT1/ PTR family 6.3 [Vitis vinifera]	tr|F6HPA0|F6HPA0_VITVI Uncharacterized protein OS=Vitis vinifera OX=29760 GN=VIT_02s0154g00260 PE=3 SV=1	(at1g12110:701.0)EncodesNRT1.1(CHL1),adual-affinitynitratetransporter.Theproteinisexpressedinguardcellsandfunctioninstomatalopening.Mutantshavelesstranspirationandaremoretoleranttodrought.Expressedinlateralroots.Involvedinnitratesignalingwhichenablestheplantrootsystemtodetectandexploitnitrate-richsoilpatches.Comparingtothewildtype,themutantdisplaysastronglydecreasedlateralrootproliferationphenoty…
VIT_203s0038g02110	1.21383	0.0463467	1.32802	0.0145888	-0.26313	1	13.29	13.78	26.1333	6.34333	16.9733	9.36333	XP_002277590.3	XP_002277590.3 PREDICTED: chaperone protein dnaJ 11, chloroplastic [Vitis vinifera]	tr|F6I113|F6I113_VITVI J domain-containing protein OS=Vitis vinifera OX=29760 GN=VIT_03s0038g02110 PE=4 SV=1	(at2g17880:108.0)ChaperoneDnaJ-domainsuperfamilyprotein;FUNCTIONSIN:heatshockproteinbinding;INVOLVEDIN:proteinfolding;LOCATEDIN:chloroplast;EXPRESSEDIN:18plantstructures;EXPRESSEDDURING:11growthstages;CONTAINSInterProDOMAIN/s:Molecularchaperone,heatshockprotein,Hsp40,DnaJ(InterPro:IPR015609),HeatshockproteinDnaJ,N-terminal(InterPro:IPR001623);BESTArabidopsisthalianaproteinmatchis:ChaperoneDnaJ-do…
VIT_205s0020g04400	1.20693	0.00173422	2.15654	0.000265551	0.835273	0.6731	3.50667	0.833333	0.633333	1.67	0.486667	0.133333	CBI26330.3	CBI26330.3 unnamed protein product, partial [Vitis vinifera]	tr|D7T759|D7T759_VITVI Uncharacterized protein OS=Vitis vinifera OX=29760 GN=VIT_05s0020g04400 PE=4 SV=1	nohits&(originaldescription:nooriginaldescription)
VIT_214s0128g00550	1.17542	0.0486544	0.0356521	0.980332	0.383442	1	0.926667	0.546667	0.896667	0.446667	0.42	0.82	XP_010659855.1	XP_010659855.1 PREDICTED: putative receptor-like protein kinase At3g47110 [Vitis vinifera]	tr|F6HYZ8|F6HYZ8_VITVI Protein kinase domain-containing protein OS=Vitis vinifera OX=29760 GN=VIT_14s0128g00550 PE=3 SV=1	(at3g47570:552.0)Leucine-richrepeatproteinkinasefamilyprotein;FUNCTIONSIN:proteinserine/threoninekinaseactivity,kinaseactivity,ATPbinding;INVOLVEDIN:transmembranereceptorproteintyrosinekinasesignalingpathway,proteinaminoacidphosphorylation;LOCATEDIN:plasmamembrane;EXPRESSEDIN:13plantstructures;EXPRESSEDDURING:8growthstages;CONTAINSInterProDOMAIN/s:Proteinkinase,ATPbindingsite(InterPro:IPR017441),…
VIT_207s0005g01760	1.17183	0.00801492	0.997474	0.0338947	1.10707	1	6.98333	0.0266667	4.46667	3.36333	0.0133333	2.05	XP_002271508.1	XP_002271508.1 PREDICTED: probable glycerol-3-phosphate acyltransferase 3 [Vitis vinifera]	tr|F6HZB6|F6HZB6_VITVI PlsC domain-containing protein OS=Vitis vinifera OX=29760 GN=VIT_07s0005g01760 PE=4 SV=1	(at4g01950:582.0)Encodesamemberofafamilyofproteinswithglycerol-3-phosphateacyltransferaseactivity.;glycerol-3-phosphateacyltransferase3(GPAT3);FUNCTIONSIN:acyltransferaseactivity;INVOLVEDIN:metabolicprocess;EXPRESSEDIN:14plantstructures;EXPRESSEDDURING:9growthstages;CONTAINSInterProDOMAIN/s:Phospholipid/glycerolacyltransferase(InterPro:IPR002123);BESTArabidopsisthalianaproteinmatchis:glycerol-3-p…
VIT_208s0040g01800	1.15273	0.0476832	-0.303162	0.771367	0.248005	1	1.22	0.316667	0.33	0.6	0.276667	0.363333	XP_010653574.1	XP_010653574.1 PREDICTED: BTB/POZ domain-containing protein At5g03250 isoform X1 [Vitis vinifera]	tr|F6HR28|F6HR28_VITVI Uncharacterized protein OS=Vitis vinifera OX=29760 GN=VIT_08s0040g01800 PE=3 SV=1	(at5g03250:795.0)Phototropic-responsiveNPH3familyprotein;FUNCTIONSIN:signaltransduceractivity;INVOLVEDIN:responsetolightstimulus;LOCATEDIN:cellular_componentunknown;EXPRESSEDIN:10plantstructures;EXPRESSEDDURING:4anthesis,Fmatureembryostage,petaldifferentiationandexpansionstage,Eexpandedcotyledonstage,Dbilateralstage;CONTAINSInterProDOMAIN/s:NPH3(InterPro:IPR004249),BTB/POZ(InterPro:IPR013069),BTB…
VIT_203s0038g00340	1.14696	0.00563078	-0.108107	0.90302	0.0235324	1	24.8267	12.7433	1.81667	12.3833	12.8833	1.78	XP_002274649.1	XP_002274649.1 PREDICTED: B-box zinc finger protein 20 [Vitis vinifera]?RVW93384.1 B-box zinc finger protein 21 [Vitis vinifera]	tr|A0A438I9K1|A0A438I9K1_VITVI B-box zinc finger protein 21 OS=Vitis vinifera OX=29760 GN=BBX21_2 PE=4 SV=1	(at1g75540:184.0)salttolerancehomolog2(STH2);FUNCTIONSIN:sequence-specificDNAbindingtranscriptionfactoractivity,zincionbinding;LOCATEDIN:intracellular;EXPRESSEDIN:16plantstructures;EXPRESSEDDURING:8growthstages;CONTAINSInterProDOMAIN/s:Zincfinger,B-box(InterPro:IPR000315);BESTArabidopsisthalianaproteinmatchis:B-boxzincfingerfamilyprotein(TAIR:AT4G39070.1);Has3177Blasthitsto2249proteinsin137specie…
VIT_204s0008g05380	1.14453	0.000140862	0.140775	0.790254	-0.22143	1	3.50333	3.52333	9.00667	1.75	4.18667	7.55	XP_002285085.1	XP_002285085.1 PREDICTED: probable carboxylesterase 17 [Vitis vinifera]	tr|F6H320|F6H320_VITVI Abhydrolase_3 domain-containing protein OS=Vitis vinifera OX=29760 GN=VIT_04s0008g05380 PE=4 SV=1	(gnl|cdd|36728:257.0)nodescriptionavailable&(at5g16080:216.0)carboxyesterase17(CXE17);FUNCTIONSIN:hydrolaseactivity;INVOLVEDIN:metabolicprocess;LOCATEDIN:cellular_componentunknown;EXPRESSEDIN:11plantstructures;EXPRESSEDDURING:4anthesis,petaldifferentiationandexpansionstage;CONTAINSInterProDOMAIN/s:Lipase,GDXG,activesite(InterPro:IPR002168),Alpha/betahydrolasefold-3(InterPro:IPR013094);BESTArabido…
VIT_204s0023g01020	1.13992	0.0184837	-0.0496534	0.962802	0.096481	1	109.107	72.3767	56.82	54.29	69.8933	55.5667	XP_002269670.2	XP_002269670.2 PREDICTED: BEL1-like homeodomain protein 2 [Vitis vinifera]?XP_019075099.1 PREDICTED: BEL1-like homeodomain protein 2 [Vitis vinifera]	tr|F6GX07|F6GX07_VITVI Homeobox domain-containing protein OS=Vitis vinifera OX=29760 GN=VIT_04s0023g01020 PE=3 SV=1	(at4g36870:411.0)EncodesamemberoftheBELfamilyofhomeodomainproteins.Plantsdoublymutantforsaw1/saw2(blh2/blh4)haveserratedleaves.BPisexpressedintheserratedleaves,thereforesaw1/saw1mayactredundantlytorepressBPinleaves.;BEL1-likehomeodomain2(BLH2);CONTAINSInterProDOMAIN/s:Homeobox(InterPro:IPR001356),Homeodomain-like(InterPro:IPR009057),POX(InterPro:IPR006563),Homeodomain-related(InterPro:IPR012287);…
VIT_217s0000g04270	1.13812	5.88e-06	1.47454	4.99e-07	0.288676	1	8.21	0.44	2.46333	4.06667	0.36	0.826667	CBI15402.3	CBI15402.3 unnamed protein product, partial [Vitis vinifera]	tr|D7SIU1|D7SIU1_VITVI PPIase cyclophilin-type domain-containing protein OS=Vitis vinifera OX=29760 GN=VIT_17s0000g04270 PE=4 SV=1	(at1g74070:320.0)Cyclophilin-likepeptidyl-prolylcis-transisomerasefamilyprotein;FUNCTIONSIN:peptidyl-prolylcis-transisomeraseactivity;INVOLVEDIN:proteinfolding;LOCATEDIN:chloroplastthylakoidlumen,chloroplast;EXPRESSEDIN:20plantstructures;EXPRESSEDDURING:13growthstages;CONTAINSInterProDOMAIN/s:Cyclophilin-like(InterPro:IPR015891),Peptidyl-prolylcis-transisomerase,cyclophilin-type(InterPro:IPR00213…
VIT_211s0016g00390	1.13488	0.000966064	-0.0149476	0.993575	-0.833885	0.228549	3.09	1.29	3.11667	1.53667	2.36333	2.92	XP_010656082.1	XP_010656082.1 PREDICTED: probable E3 ubiquitin-protein ligase RNF144A-B [Vitis vinifera]?CBI27748.3 unnamed protein product, partial [Vitis vinifera]	tr|D7TC90|D7TC90_VITVI Uncharacterized protein OS=Vitis vinifera OX=29760 GN=VIT_11s0016g00390 PE=3 SV=1	(at3g53690:281.0)RING/U-boxsuperfamilyprotein;FUNCTIONSIN:zincionbinding;EXPRESSEDIN:18plantstructures;EXPRESSEDDURING:10growthstages;CONTAINSInterProDOMAIN/s:Zincfinger,RING-type,conservedsite(InterPro:IPR017907),Zincfinger,C6HC-type(InterPro:IPR002867),Zincfinger,RING-type(InterPro:IPR001841);BESTArabidopsisthalianaproteinmatchis:RING/U-boxsuperfamilyprotein(TAIR:AT3G14250.1);Has3158Blasthitsto…
VIT_201s0010g02480	1.11912	0.0145755	-0.509729	0.428236	-0.169809	1	96.2533	20.22	34.0967	47.9033	23.04	45.7533	NP_001267959.1	NP_001267959.1 uncharacterized protein LOC100242500 [Vitis vinifera]?XP_010653937.1 PREDICTED: uncharacterized protein LOC100242500 isoform X1 [Vitis vinifera]?XP_010653941.1 PREDICTED: uncharacterized protein LOC100242500 isoform X1 [Vitis vinifera]?ACZ56416.1 ankyrin-like protein [Vitis vinifera]	tr|D5G0H2|D5G0H2_VITVI Ankyrin-like protein OS=Vitis vinifera OX=29760 GN=VIT_01s0010g02480 PE=2 SV=1	(at3g01750:599.0)Ankyrinrepeatfamilyprotein;CONTAINSInterProDOMAIN/s:Ankyrinrepeat-containingdomain(InterPro:IPR020683),Ankyrinrepeat(InterPro:IPR002110);BESTArabidopsisthalianaproteinmatchis:Ankyrinrepeatfamilyprotein(TAIR:AT3G04140.1);Has30372Blasthitsto15038proteinsin745species:Archae-53;Bacteria-2422;Metazoa-15116;Fungi-2165;Plants-2906;Viruses-97;OtherEukaryotes-7613(source:NCBIBLink).&(gnl|…
VIT_215s0048g00860	1.11583	0.000435249	0.0326606	0.969754	0.269698	1	2.37667	0.943333	1.30667	1.20333	0.793333	1.16667	XP_002273473.2	XP_002273473.2 PREDICTED: 65-kDa microtubule-associated protein 3 isoform X1 [Vitis vinifera]?XP_010661644.1 PREDICTED: 65-kDa microtubule-associated protein 3 isoform X1 [Vitis vinifera]	tr|A0A438IWC8|A0A438IWC8_VITVI 65-kDa microtubule-associated protein 3 OS=Vitis vinifera OX=29760 GN=MAP65-3_1 PE=3 SV=1	(at5g51600:503.0)Mutanthasdefectiveroots.Essentialforgiantcellontogenesis.Roleinorganizingthemitoticmicrotubulearrayduringbothearlyandlatemitosisinallplantorgans.;PLEIADE(PLE);CONTAINSInterProDOMAIN/s:Microtubule-associatedprotein,MAP65/ASE1-type(InterPro:IPR007145);BESTArabidopsisthalianaproteinmatchis:microtubule-associatedprotein65-4(TAIR:AT3G60840.1);Has4514Blasthitsto3795proteinsin427species…
VIT_208s0007g03110	1.11314	0.0310867	-0.301283	0.707384	0.0742339	1	37.7633	28.74	35.3467	18.82	27.9967	41.2467	XP_002276400.1	XP_002276400.1 PREDICTED: uncharacterized protein LOC100257880 [Vitis vinifera]?RVW48145.1 hypothetical protein CK203_073489 [Vitis vinifera]	tr|F6HKM3|F6HKM3_VITVI Uncharacterized protein OS=Vitis vinifera OX=29760 GN=VIT_08s0007g03110 PE=4 SV=1	(at3g52610:449.0)unknownprotein;Has68Blasthitsto67proteinsin21species:Archae-0;Bacteria-11;Metazoa-0;Fungi-0;Plants-55;Viruses-0;OtherEukaryotes-2(source:NCBIBLink).&(reliability:898.0)&(originaldescription:nooriginaldescription)
VIT_206s0004g01310	1.1068	0.00014703	-0.367585	0.427142	0.104607	1	8.58333	7.91333	7.54	4.28	7.51667	9.03667	XP_002285625.1	XP_002285625.1 PREDICTED: enoyl-[acyl-carrier-protein] reductase [NADH], chloroplastic [Vitis vinifera]	tr|F6GUE3|F6GUE3_VITVI Uncharacterized protein OS=Vitis vinifera OX=29760 GN=VIT_06s0004g01310 PE=3 SV=1	(at2g05990:520.0)Encodesenoyl-ACPreductaseacomponentofthefattyacidsynthasecomplex.Areducedfunctionmutationinthisgene,mod1,wasfoundinascreenforprematurecelldeathmutants.Mutantplantshavereducedlipidlevelandpleiotropicmorphologicaldefects,includingchloroticandabnormallyshapedleaves.;MOSAICDEATH1(MOD1);FUNCTIONSIN:enoyl-[acyl-carrier-protein]reductase(NADH)activity,oxidoreductaseactivity,enoyl-[acyl-…
VIT_216s0050g00020	1.08951	0.0214563	1.1043	0.0668498	-0.177936	1	13.8367	0.0366667	0.693333	6.98667	0.0366667	0.29	XP_002267709.1	XP_002267709.1 PREDICTED: WD repeat-containing protein RUP2-like [Vitis vinifera]	tr|F6H6Q3|F6H6Q3_VITVI WD_REPEATS_REGION domain-containing protein OS=Vitis vinifera OX=29760 GN=VIT_16s0050g00020 PE=4 SV=1	(at5g23730:426.0)Transducin/WD40repeat-likesuperfamilyprotein;CONTAINSInterProDOMAIN/s:WD40repeat2(InterPro:IPR019782),WD40repeat-like-containingdomain(InterPro:IPR011046),WD40-repeat-containingdomain(InterPro:IPR017986),WD40/YVTNrepeat-like-containingdomain(InterPro:IPR015943),WD40repeat(InterPro:IPR001680),WD40repeat,subgroup(InterPro:IPR019781);BESTArabidopsisthalianaproteinmatchis:Transducin/…
VIT_207s0151g00540	1.08789	0.0162946	-0.193356	0.833	-0.150049	1	14.54	30.2	1.30667	7.23333	34.29	1.37	XP_002273866.1	XP_002273866.1 PREDICTED: UDP-glycosyltransferase 74E2 [Vitis vinifera]	tr|F6H7U4|F6H7U4_VITVI Glycosyltransferase OS=Vitis vinifera OX=29760 GN=VIT_07s0151g00540 PE=3 SV=1	0
VIT_201s0011g01980	1.06561	0.000959614	0.0376963	0.968536	-0.276135	1	39.7167	0.896667	2.01333	20.58	1.12333	1.81	XP_010648571.1	XP_010648571.1 PREDICTED: uncharacterized protein LOC104879009 [Vitis vinifera]	tr|F6HFR6|F6HFR6_VITVI Uncharacterized protein OS=Vitis vinifera OX=29760 GN=VIT_01s0011g01980 PE=3 SV=1	nohits&(originaldescription:nooriginaldescription)
VIT_219s0014g00100	1.06333	0.000613293	-0.298495	0.613006	-0.0943606	1	12.8367	1.29333	1.84667	6.60333	1.42333	2.12	XP_002283758.2	XP_002283758.2 PREDICTED: fatty-acid-binding protein 3, chloroplastic [Vitis vinifera]?CBI20088.3 unnamed protein product, partial [Vitis vinifera]	tr|E0CRY9|E0CRY9_VITVI Chalcone-flavonone isomerase family protein OS=Vitis vinifera OX=29760 GN=VIT_19s0014g00100 PE=3 SV=1	(at1g53520:288.0)Chalcone-flavanoneisomerasefamilyprotein;FUNCTIONSIN:chalconeisomeraseactivity,intramolecularlyaseactivity;INVOLVEDIN:cellularaminoacidderivativebiosyntheticprocess,flavonoidbiosyntheticprocess;LOCATEDIN:chloroplaststroma,chloroplast;EXPRESSEDIN:20plantstructures;EXPRESSEDDURING:13growthstages;CONTAINSInterProDOMAIN/s:Chalconeisomerase,subgroup(InterPro:IPR003466),Chalconeisomera…
VIT_208s0056g00330	1.05986	2.79e-06	-0.108775	0.785011	0.144197	1	2.73333	5.90667	4.32667	1.48667	5.57333	4.28333	CBI31151.3	CBI31151.3 unnamed protein product, partial [Vitis vinifera]	tr|F6HMS1|F6HMS1_VITVI Bromo domain-containing protein OS=Vitis vinifera OX=29760 GN=VIT_08s0056g00330 PE=4 SV=1	(at1g20670:127.0)DNA-bindingbromodomain-containingprotein;CONTAINSInterProDOMAIN/s:Bromodomain,conservedsite(InterPro:IPR018359),Bromodomain(InterPro:IPR001487);BESTArabidopsisthalianaproteinmatchis:DNA-bindingbromodomain-containingprotein(TAIR:AT1G76380.2);Has11096Blasthitsto8233proteinsin323species:Archae-0;Bacteria-121;Metazoa-4363;Fungi-1457;Plants-677;Viruses-7;OtherEukaryotes-4471(source:NC…
VIT_214s0108g00400	1.05641	0.0138468	0.328242	0.613905	-0.114395	1	7.61667	7.34667	15.5367	3.91	8.13667	11.59	XP_010661047.1	XP_010661047.1 PREDICTED: uncharacterized protein At5g39865 [Vitis vinifera]	tr|F6H5R2|F6H5R2_VITVI Glutaredoxin domain-containing protein OS=Vitis vinifera OX=29760 GN=VIT_14s0108g00400 PE=4 SV=1	(at3g28850:354.0)Glutaredoxinfamilyprotein;FUNCTIONSIN:electroncarrieractivity,proteindisulfideoxidoreductaseactivity;INVOLVEDIN:N-terminalproteinmyristoylation,cellredoxhomeostasis;LOCATEDIN:plasmamembrane;EXPRESSEDIN:24plantstructures;EXPRESSEDDURING:15growthstages;CONTAINSInterProDOMAIN/s:Thioredoxinfold(InterPro:IPR012335),Glutaredoxin(InterPro:IPR002109),Thioredoxin-likefold(InterPro:IPR0123…
VIT_202s0087g00640	1.05162	0.00419439	0.694762	0.0836102	0.210958	1	6.06667	7.94333	18.57	3.20333	6.99333	10.41	XP_002269579.1	XP_002269579.1 PREDICTED: uncharacterized protein LOC100266552 isoform X1 [Vitis vinifera]?RVX02095.1 hypothetical protein CK203_025337 [Vitis vinifera]?CBI29205.3 unnamed protein product, partial [Vitis vinifera]	tr|A0A438IZF4|A0A438IZF4_VITVI Uncharacterized protein OS=Vitis vinifera OX=29760 GN=CK203_025337 PE=4 SV=1	(at1g31720:127.0)Proteinofunknownfunction(DUF1218);CONTAINSInterProDOMAIN/s:ProteinofunknownfunctionDUF1218(InterPro:IPR009606);BESTArabidopsisthalianaproteinmatchis:Proteinofunknownfunction(DUF1218)(TAIR:AT4G19370.1);Has139Blasthitsto139proteinsin15species:Archae-0;Bacteria-0;Metazoa-0;Fungi-0;Plants-139;Viruses-0;OtherEukaryotes-0(source:NCBIBLink).&(reliability:254.0)&(originaldescription:noor…
VIT_218s0001g14980	1.02568	0.00628557	1.0714	0.002536	-0.15094	1	64.1	8.12	45.38	34.6933	9.13667	19.9033	XP_002268860.1	XP_002268860.1 PREDICTED: 2-oxoisovalerate dehydrogenase subunit alpha 1, mitochondrial [Vitis vinifera]?CBI19927.3 unnamed protein product, partial [Vitis vinifera]	tr|E0CQJ8|E0CQJ8_VITVI E1_dh domain-containing protein OS=Vitis vinifera OX=29760 GN=VIT_18s0001g14980 PE=4 SV=1	(gnl|cdd|36396:633.0)nodescriptionavailable&(at1g21400:626.0)Thiamindiphosphate-bindingfold(THDP-binding)superfamilyprotein;FUNCTIONSIN:oxidoreductaseactivity,actingonthealdehydeoroxogroupofdonors,disulfideasacceptor,3-methyl-2-oxobutanoatedehydrogenase(2-methylpropanoyl-transferring)activity;INVOLVEDIN:metabolicprocess;EXPRESSEDIN:guardcell;CONTAINSInterProDOMAIN/s:Dehydrogenase,E1component(Inte…
VIT_201s0137g00710	1.02373	0.0162364	-0.491615	0.392487	0.51183	1	9.27333	16.04	8.66667	5.04	11.4067	11.2467	XP_019075527.1	XP_019075527.1 PREDICTED: GDSL esterase/lipase At3g26430 [Vitis vinifera]?RVW43331.1 GDSL esterase/lipase [Vitis vinifera]?RVX04401.1 GDSL esterase/lipase [Vitis vinifera]?CBI16797.3 unnamed protein product, partial [Vitis vinifera]	tr|A0A438E6F9|A0A438E6F9_VITVI GDSL esterase/lipase OS=Vitis vinifera OX=29760 GN=VvCHDh000618_2 PE=3 SV=1	(at3g26430:510.0)GDSL-likeLipase/Acylhydrolasesuperfamilyprotein;FUNCTIONSIN:hydrolaseactivity,actingonesterbonds,carboxylesteraseactivity;INVOLVEDIN:lipidmetabolicprocess;LOCATEDIN:endomembranesystem;EXPRESSEDIN:guardcell;CONTAINSInterProDOMAIN/s:Lipase,GDSL(InterPro:IPR001087);BESTArabidopsisthalianaproteinmatchis:alpha-fucosidase1(TAIR:AT1G67830.1);Has3218Blasthitsto3172proteinsin104species:Ar…
VIT_200s0246g00050	1.01513	0.01158	-0.10927	0.874423	-0.119238	1	1.25	3.03667	1.76	0.673333	3.35667	1.76667	CBI31103.3	CBI31103.3 unnamed protein product, partial [Vitis vinifera]	tr|D7TKT1|D7TKT1_VITVI Uncharacterized protein OS=Vitis vinifera OX=29760 GN=VIT_00s0246g00050 PE=4 SV=1	(atmg01320:107.0)encodessubunitofmitochondrialNAD(P)Hdehydrogenasethatistrans-splicedfromtwoprecursors,NAD2AandNAD2B.;NADHdehydrogenase2B(NAD2B);CONTAINSInterProDOMAIN/s:NADH-quinoneoxidoreductase,chainN(InterPro:IPR010096),NADH:ubiquinone/plastoquinoneoxidoreductase(InterPro:IPR001750);BESTArabidopsisthalianaproteinmatchis:NADHdehydrogenase2A(TAIR:ATMG00285.1).&(p93401|nu2m_oenbe:94.0)NADH-ubiqu…
VIT_212s0059g01905	1.01231	0.014239	0.473837	0.45816	-0.106318	1	8.26333	1.02	2.42	4.46333	1.11333	1.63	XP_010657276.1	XP_010657276.1 PREDICTED: uncharacterized protein LOC104880881 [Vitis vinifera]	tr|A5BS52|A5BS52_VITVI Uncharacterized protein OS=Vitis vinifera OX=29760 GN=VITISV_005268 PE=4 SV=1	0
VIT_206s0004g06410	1.00701	0.00773396	-0.0126021	0.997755	-1.05631	1	34.68	0.0466667	4.32333	18.65	0.0833333	4.08	CBI15974.3	CBI15974.3 unnamed protein product, partial [Vitis vinifera]	tr|D7SJZ8|D7SJZ8_VITVI Uncharacterized protein OS=Vitis vinifera OX=29760 GN=VIT_06s0004g06410 PE=4 SV=1	nohits&(originaldescription:nooriginaldescription)
VIT_205s0062g00300	0.250489	0.941708	-0.136079	0.972788	6.69365	0.022779	0.34	0.493333	0.283333	0.326667	0	0.28	XP_003632054.3	XP_003632054.3 PREDICTED: crocetin glucosyltransferase, chloroplastic [Vitis vinifera]	tr|F6I4D2|F6I4D2_VITVI Glycosyltransferase OS=Vitis vinifera OX=29760 GN=VIT_05s0062g00300 PE=3 SV=1	(at4g15550:310.0)UDP-glucose:indole-3-acetatebeta-D-glucosyltransferase;indole-3-acetatebeta-D-glucosyltransferase(IAGLU);FUNCTIONSIN:UDP-glycosyltransferaseactivity,transferaseactivity,transferringglycosylgroups;INVOLVEDIN:metabolicprocess;LOCATEDIN:chloroplast;EXPRESSEDIN:17plantstructures;EXPRESSEDDURING:7growthstages;CONTAINSInterProDOMAIN/s:UDP-glucuronosyl/UDP-glucosyltransferase(InterPro:I…
VIT_205s0062g00270	-0.260805	0.895566	0.290589	0.890164	3.69249	0.0373001	1.46333	0.773333	0.7	1.94667	0.06	0.503333	XP_010650395.1	XP_010650395.1 PREDICTED: crocetin glucosyltransferase, chloroplastic [Vitis vinifera]	tr|F6I4D1|F6I4D1_VITVI Glycosyltransferase OS=Vitis vinifera OX=29760 GN=VIT_05s0062g00270 PE=3 SV=1	(at4g15550:441.0)UDP-glucose:indole-3-acetatebeta-D-glucosyltransferase;indole-3-acetatebeta-D-glucosyltransferase(IAGLU);FUNCTIONSIN:UDP-glycosyltransferaseactivity,transferaseactivity,transferringglycosylgroups;INVOLVEDIN:metabolicprocess;LOCATEDIN:chloroplast;EXPRESSEDIN:17plantstructures;EXPRESSEDDURING:7growthstages;CONTAINSInterProDOMAIN/s:UDP-glucuronosyl/UDP-glucosyltransferase(InterPro:I…
VIT_206s0061g00120	-0.185785	0.920489	-0.0165116	1	2.59127	0.0439785	1.67	3.42333	0.526667	2.12	0.59	0.51	XP_002278123.1	XP_002278123.1 PREDICTED: glucan endo-1,3-beta-glucosidase isoform X1 [Vitis vinifera]?A7PQW3.2 RecName: Full=Glucan endo-1,3-beta-glucosidase; AltName: Full=(1-3)-beta-glucan endohydrolase; Short=(1-3)-beta-glucanase; AltName: Full=Beta-1,3-endoglucanase; Flags: Precursor [Vitis vinifera]	sp|A7PQW3|E13B_VITVI Glucan endo-1,3-beta-glucosidase OS=Vitis vinifera OX=29760 GN=VIT_06s0061g00120 PE=1 SV=2	(gnl|cdd|84700:421.0)nodescriptionavailable&(p23547|e13g_tobac:347.0)Glucanendo-1,3-beta-glucosidase,acidicisoformGI9precursor(EC3.2.1.39)((1->3)-beta-glucanendohydrolase)((1->3)-beta-glucanase)(Beta-1,3-endoglucanase)(PR-2B)(PR-36)-Nicotianatabacum(Commontobacco)&(at3g57240:313.0)encodesamemberofglycosylhydrolasefamily17;"beta-1,3-glucanase3"(BG3);FUNCTIONSIN:cellulaseactivity,hydrolaseactivity,…
VIT_206s0004g07750	0.175347	0.883245	0.413076	0.709587	2.35555	0.000218085	2.52	134.407	2.53	2.46	27.4033	1.73	XP_002270068.2	XP_002270068.2 PREDICTED: cationic peroxidase 1 isoform X2 [Vitis vinifera]	tr|F6GUC8|F6GUC8_VITVI Peroxidase OS=Vitis vinifera OX=29760 GN=VIT_06s0004g07750 PE=3 SV=1	(gnl|cdd|29388:418.0)nodescriptionavailable&(p22195|per1_arahy:343.0)Cationicperoxidase1precursor(EC1.11.1.7)(PNPC1)-Arachishypogaea(Peanut)&(at5g05340:313.0)Peroxidasesuperfamilyprotein;FUNCTIONSIN:proteinbinding,peroxidaseactivity;INVOLVEDIN:responsetooxidativestress,oxidationreduction;LOCATEDIN:apoplast,cellwall;EXPRESSEDIN:9plantstructures;EXPRESSEDDURING:LP.04fourleavesvisible,4anthesis,Cglo…
VIT_205s0049g00920	0.914047	0.832123	1.01507	0.664182	2.3459	0.00177639	0.00333333	6.06	0.04	0	1.22333	0.0166667	XP_010650086.1	XP_010650086.1 PREDICTED: inorganic phosphate transporter 1-4-like [Vitis vinifera]?XP_019075464.1 PREDICTED: inorganic phosphate transporter 1-4-like [Vitis vinifera]	tr|F6H8P7|F6H8P7_VITVI MFS domain-containing protein OS=Vitis vinifera OX=29760 GN=VIT_05s0049g00920 PE=3 SV=1	(at3g54700:825.0)EncodesPht1;7,amemberofthePht1familyofphosphatetransporterswhichinclude:Pht1;1/At5g43350,Pht1;2/At5g43370,Pht1;3/At5g43360,Pht1;4/At2g38940,Pht1;5/At2g32830,Pht1;6/At5g43340,Pht1;7/At3g54700,Pht1;8/At1g20860,Pht1;9/At1g76430(PlantJournal2002,31:341).;phosphatetransporter1;7(PHT1;7);FUNCTIONSIN:phosphatetransmembranetransporteractivity,carbohydratetransmembranetransporteractivity,…
VIT_212s0059g02410	0	1	0	1	1.66496	0.0005914	0	10.5833	0	0	3.41667	0	XP_002274157.2	XP_002274157.2 PREDICTED: peroxidase 27 [Vitis vinifera]	tr|F6HIK3|F6HIK3_VITVI Peroxidase OS=Vitis vinifera OX=29760 GN=VIT_12s0059g02410 PE=3 SV=1	(gnl|cdd|29388:432.0)nodescriptionavailable&(at3g01190:410.0)Peroxidasesuperfamilyprotein;FUNCTIONSIN:peroxidaseactivity,hemebinding;INVOLVEDIN:responsetooxidativestress,oxidationreduction;LOCATEDIN:endomembranesystem;EXPRESSEDIN:hypocotyl,root;CONTAINSInterProDOMAIN/s:Haemperoxidase(InterPro:IPR010255),Plantperoxidase(InterPro:IPR000823),Peroxidasesheam-ligandbindingsite(InterPro:IPR019793),Haem…
VIT_203s0017g02170	-0.0553232	0.941939	0.560304	0.200036	1.05633	0.0203003	104.227	30.6733	23.8967	118.81	15.2267	15.25	XP_002264621.1	XP_002264621.1 PREDICTED: zinc transporter 8 [Vitis vinifera]	tr|F6HTP5|F6HTP5_VITVI Uncharacterized protein OS=Vitis vinifera OX=29760 GN=VIT_03s0017g02170 PE=3 SV=1	(gnl|cdd|36771:315.0)nodescriptionavailable&(at1g05300:293.0)memberofFe(II)transporterisologfamily;zinctransporter5precursor(ZIP5);FUNCTIONSIN:cationtransmembranetransporteractivity,metaliontransmembranetransporteractivity;INVOLVEDIN:responsetozincion,cationtransport;LOCATEDIN:endomembranesystem,integraltomembrane,membrane;EXPRESSEDIN:10plantstructures;EXPRESSEDDURING:LP.06sixleavesvisible,LP.04f…
VIT_207s0005g00870	-16.5093	0.0111169	38.5675	3.36e-15	0	1	0	0	20.5467	0.2	0	0	XP_002272941.1	XP_002272941.1 PREDICTED: protein EXORDIUM-like 2 [Vitis vinifera]?CBI36897.3 unnamed protein product, partial [Vitis vinifera]	tr|D7U2D1|D7U2D1_VITVI Uncharacterized protein OS=Vitis vinifera OX=29760 GN=VIT_07s0005g00870 PE=3 SV=1	(gnl|cdd|68252:280.0)nodescriptionavailable&(at5g64260:228.0)EXORDIUMlike2(EXL2);FUNCTIONSIN:molecular_functionunknown;INVOLVEDIN:biological_processunknown;LOCATEDIN:cellwall,plant-typecellwall;EXPRESSEDIN:23plantstructures;EXPRESSEDDURING:13growthstages;CONTAINSInterProDOMAIN/s:Phosphate-inducedprotein1(InterPro:IPR006766);BESTArabidopsisthalianaproteinmatchis:EXORDIUMlike4(TAIR:AT5G09440.1);Has…
VIT_214s0066g02350	0	1	28.6314	6.68e-08	0	1	0	0	2.37333	0	0	0	XP_002281766.1	XP_002281766.1 PREDICTED: probable galacturonosyltransferase-like 10 [Vitis vinifera]	tr|F6HV65|F6HV65_VITVI Hexosyltransferase OS=Vitis vinifera OX=29760 GN=VIT_14s0066g02350 PE=3 SV=1	(at1g70090:481.0)Encodesaproteinwithputativegalacturonosyltransferaseactivity.;glucosyltransferasefamily8(LGT8);FUNCTIONSIN:transferaseactivity,transferringhexosylgroups,polygalacturonate4-alpha-galacturonosyltransferaseactivity,transferaseactivity,transferringglycosylgroups;INVOLVEDIN:carbohydratebiosyntheticprocess;LOCATEDIN:endomembranesystem;EXPRESSEDIN:22plantstructures;EXPRESSEDDURING:13gro…
VIT_203s0038g04330	-0.189749	0.964099	5.62031	0.00160695	0.752794	1	2.37333	0.04	9.10667	3.03667	0	0.146667	CBI37696.3	CBI37696.3 unnamed protein product, partial [Vitis vinifera]	tr|D7U4M7|D7U4M7_VITVI Uncharacterized protein OS=Vitis vinifera OX=29760 GN=VIT_03s0038g04330 PE=4 SV=1	nohits&(originaldescription:nooriginaldescription)
VIT_219s0015g00110	0.0315832	1	5.59271	9.26e-05	0.682339	1	4.64	0.0133333	13.9833	4.89	0.00666667	0.253333	XP_010644548.1	XP_010644548.1 PREDICTED: premnaspirodiene oxygenase-like [Vitis vinifera]?BAT70338.1 alpha-guaine 2-oxidase [Vitis vinifera]	tr|F6I534|F6I534_VITVI Alpha-guaine 2-oxidase OS=Vitis vinifera OX=29760 GN=CYP71BE5 PE=2 SV=1	(o48923|c71da_soybn:566.0)CytochromeP45071D10(EC1.14.-.-)-Glycinemax(Soybean)&(gnl|cdd|35378:485.0)nodescriptionavailable&(at1g13110:400.0)memberofCYP71B;"cytochromeP450,family71subfamilyB,polypeptide7"(CYP71B7);FUNCTIONSIN:electroncarrieractivity,monooxygenaseactivity,ironionbinding,oxygenbinding,hemebinding;INVOLVEDIN:oxidationreduction;EXPRESSEDIN:22plantstructures;EXPRESSEDDURING:13growthstag…
VIT_204s0008g04090	0	1	5.03314	0.000752461	1.19588	0.481068	0	223.257	0.576667	0	100.34	0.0133333	RVW66578.1	RVW66578.1 BURP domain protein RD22 [Vitis vinifera]	tr|F6H301|F6H301_VITVI BURP domain-containing protein OS=Vitis vinifera OX=29760 GN=VIT_04s0008g04090 PE=4 SV=1	(gnl|cdd|66831:278.0)nodescriptionavailable&(at5g25610:212.0)responsivetodehydration22(RD22)mediatedbyABA;RESPONSIVETODESSICATION22(RD22);FUNCTIONSIN:nutrientreservoiractivity;INVOLVEDIN:responsetodesiccation,responsetosaltstress,responsetoabscisicacidstimulus;LOCATEDIN:endomembranesystem;EXPRESSEDIN:21plantstructures;EXPRESSEDDURING:13growthstages;CONTAINSInterProDOMAIN/s:BURP(InterPro:IPR004873…
VIT_200s0265g00090	1.81906	0.679174	4.86839	9.33e-05	0.265897	1	0.00666667	5.09	8.85667	0	4.32333	0.293333	XP_002263191.1	XP_002263191.1 PREDICTED: uncharacterized protein LOC100261530 [Vitis vinifera]?RVW95924.1 hypothetical protein CK203_025819 [Vitis vinifera]	tr|F6H9C4|F6H9C4_VITVI Uncharacterized protein OS=Vitis vinifera OX=29760 GN=VIT_00s0265g00090 PE=4 SV=1	(gnl|cdd|68298:243.0)nodescriptionavailable&(at4g32480:238.0)Proteinofunknownfunction(DUF506);FUNCTIONSIN:molecular_functionunknown;INVOLVEDIN:biological_processunknown;LOCATEDIN:cellular_componentunknown;EXPRESSEDIN:culturedcell;CONTAINSInterProDOMAIN/s:ProteinofunknownfunctionDUF506,plant(InterPro:IPR006502);BESTArabidopsisthalianaproteinmatchis:Proteinofunknownfunction(DUF506)(TAIR:AT2G20670.1…
VIT_214s0066g01690	0.149145	0.975016	4.71884	0.0361171	-0.209001	1	5.45333	0.00666667	0.36	5.54667	0.00666667	0.01	CBI34960.3	CBI34960.3 unnamed protein product, partial [Vitis vinifera]	tr|D7TWT5|D7TWT5_VITVI Uncharacterized protein OS=Vitis vinifera OX=29760 GN=VIT_14s0066g01690 PE=4 SV=1	(at3g01420:906.0)Encodesanalpha-dioxygenaseinvolvedinprotectionagainstoxidativestressandcelldeath.InducedinresponsetoSalicylicacidandoxidativestress.IndependentofNPR1ininductionbysalicylicacid.;DOX1;FUNCTIONSIN:lipoxygenaseactivity;INVOLVEDIN:in6processes;LOCATEDIN:endomembranesystem;EXPRESSEDIN:9plantstructures;EXPRESSEDDURING:4anthesis;CONTAINSInterProDOMAIN/s:Haemperoxidase(InterPro:IPR010255)…
VIT_206s0080g00110	-0.0732261	1	4.45743	0.0401486	0	1	0.0333333	0	0.213333	0.04	0	0.00666667	XP_002263184.1	XP_002263184.1 PREDICTED: alcohol-forming fatty acyl-CoA reductase [Vitis vinifera]?CBI28354.3 unnamed protein product, partial [Vitis vinifera]	tr|D7TCY1|D7TCY1_VITVI Fatty acyl-CoA reductase OS=Vitis vinifera OX=29760 GN=VIT_06s0080g00110 PE=3 SV=1	(at4g33790:561.0)Encodesanalcohol-formingfattyacyl-CoAreductase,involvedincuticularwaxbiosynthesis.Linescarryingrecessivemutationsaredeficientinprimaryalcoholandhaveglossystemsurfaces.;ECERIFERUM4(CER4);FUNCTIONSIN:oxidoreductaseactivity,actingontheCH-CHgroupofdonors,fatty-acyl-CoAreductase(alcohol-forming)activity;INVOLVEDIN:microsporogenesis,waxbiosyntheticprocess;LOCATEDIN:endoplasmicreticulum…
VIT_219s0014g04980	-1.21697	0.563453	4.35975	0.016416	0.15863	1	0.0366667	19.03	0.263333	0.103333	17.42	0.00666667	XP_002282842.2	XP_002282842.2 PREDICTED: dihydroflavonol 4-reductase [Vitis vinifera]	tr|F6H2I9|F6H2I9_VITVI Epimerase domain-containing protein OS=Vitis vinifera OX=29760 GN=VIT_19s0014g04980 PE=4 SV=1	(at4g27250:425.0)NAD(P)-bindingRossmann-foldsuperfamilyprotein;FUNCTIONSIN:cinnamyl-alcoholdehydrogenaseactivity;INVOLVEDIN:cellularmetabolicprocess,metabolicprocess;LOCATEDIN:cellular_componentunknown;EXPRESSEDIN:13plantstructures;EXPRESSEDDURING:6growthstages;CONTAINSInterProDOMAIN/s:NAD-dependentepimerase/dehydratase(InterPro:IPR001509),NAD(P)-bindingdomain(InterPro:IPR016040);BESTArabidopsist…
VIT_201s0011g03720	-0.040382	1	4.12578	0.00115667	0.506324	1	0.23	0.156667	6.28667	0.263333	0.113333	0.316667	XP_002279412.1	XP_002279412.1 PREDICTED: transcription factor bHLH75 [Vitis vinifera]?RVW48524.1 Transcription factor bHLH75 [Vitis vinifera]?RVX12583.1 Transcription factor bHLH75 [Vitis vinifera]	tr|A0A438ELB2|A0A438ELB2_VITVI Transcription factor bHLH75 OS=Vitis vinifera OX=29760 GN=BHLH75_0 PE=4 SV=1	(at1g25330:169.0)basichelix-loop-helix(bHLH)DNA-bindingsuperfamilyprotein;FUNCTIONSIN:DNAbinding,sequence-specificDNAbindingtranscriptionfactoractivity;INVOLVEDIN:regulationoftranscription;LOCATEDIN:nucleus;EXPRESSEDIN:7plantstructures;EXPRESSEDDURING:4anthesis,Cglobularstage,petaldifferentiationandexpansionstage;CONTAINSInterProDOMAIN/s:Helix-loop-helixDNA-bindingdomain(InterPro:IPR001092),Helix…
VIT_214s0108g00390	-1.92251	0.56477	4.0213	0.0196293	0.733811	1	0.01	9.19333	0.296667	0.0333333	5.75333	0.0133333	XP_010661046.1	XP_010661046.1 PREDICTED: homeobox-leucine zipper protein ATHB-13 [Vitis vinifera]	tr|A0A438HE50|A0A438HE50_VITVI Homeobox-leucine zipper protein ATHB-13 OS=Vitis vinifera OX=29760 GN=ATHB-13_1 PE=4 SV=1	(at1g69780:238.0)EncodesahomeodomainleucinezipperclassI(HD-ZipI)protein.;ATHB13;FUNCTIONSIN:sequence-specificDNAbinding,DNAbinding,sequence-specificDNAbindingtranscriptionfactoractivity;INVOLVEDIN:cotyledonmorphogenesis,regulationoftranscription,DNA-dependent,responsetosucrosestimulus,leafmorphogenesis;LOCATEDIN:nucleus;EXPRESSEDIN:22plantstructures;EXPRESSEDDURING:13growthstages;CONTAINSInterPro…
VIT_210s0116g00820	-0.306174	0.841471	3.9904	3.27e-08	0.256193	1	13.9567	14.1833	79.9033	19.18	12.15	4.42	XP_002265831.2	XP_002265831.2 PREDICTED: adenosine deaminase-like protein isoform X1 [Vitis vinifera]?RVW45887.1 Adenosine deaminase-like protein [Vitis vinifera]	tr|A0A438EDG3|A0A438EDG3_VITVI Adenosine deaminase-like protein OS=Vitis vinifera OX=29760 GN=ADAL_0 PE=4 SV=1	(at4g04880:485.0)adenosine/AMPdeaminasefamilyprotein;FUNCTIONSIN:deaminaseactivity;INVOLVEDIN:purineribonucleosidemonophosphatebiosyntheticprocess;LOCATEDIN:cellular_componentunknown;EXPRESSEDIN:22plantstructures;EXPRESSEDDURING:13growthstages;CONTAINSInterProDOMAIN/s:Adenosine/AMPdeaminase(InterPro:IPR001365);Has30201Blasthitsto17322proteinsin780species:Archae-12;Bacteria-1396;Metazoa-17338;Fung…
VIT_210s0003g02110	-1.86368	0.429637	3.9633	4.44e-05	0.579276	1	0.0266667	17.57	5.93	0.123333	12.05	0.34	XP_002265963.1	XP_002265963.1 PREDICTED: GDSL esterase/lipase At1g29670 isoform X1 [Vitis vinifera]?XP_010655592.1 PREDICTED: GDSL esterase/lipase At1g29670 isoform X1 [Vitis vinifera]?XP_010655593.1 PREDICTED: GDSL esterase/lipase At1g29670 isoform X1 [Vitis vinifera]?RVW21324.1 GDSL esterase/lipase [Vitis vinifera]	tr|F6HME2|F6HME2_VITVI Uncharacterized protein OS=Vitis vinifera OX=29760 GN=VIT_10s0003g02110 PE=3 SV=1	(at1g29670:358.0)GDSL-likeLipase/Acylhydrolasesuperfamilyprotein;FUNCTIONSIN:hydrolaseactivity,actingonesterbonds,carboxylesteraseactivity;INVOLVEDIN:lipidmetabolicprocess;LOCATEDIN:apoplast,cellwall,chloroplast;EXPRESSEDIN:23plantstructures;EXPRESSEDDURING:14growthstages;CONTAINSInterProDOMAIN/s:Lipase,GDSL(InterPro:IPR001087);BESTArabidopsisthalianaproteinmatchis:GDSL-likeLipase/Acylhydrolasesu…
VIT_203s0038g01230	-1.83259	0.505197	3.86884	0.00311457	0	1	0.04	0	1.11	0.156667	0	0.07	XP_019074566.1	XP_019074566.1 PREDICTED: auxin-responsive protein SAUR21-like [Vitis vinifera]	tr|F6I164|F6I164_VITVI Uncharacterized protein OS=Vitis vinifera OX=29760 GN=VIT_03s0038g01230 PE=3 SV=1	(at4g34800:117.0)SAUR-likeauxin-responsiveproteinfamily;CONTAINSInterProDOMAIN/s:AuxinresponsiveSAURprotein(InterPro:IPR003676);BESTArabidopsisthalianaproteinmatchis:SAUR-likeauxin-responsiveproteinfamily(TAIR:AT4G34810.1);Has1259Blasthitsto1249proteinsin28species:Archae-0;Bacteria-0;Metazoa-0;Fungi-0;Plants-1258;Viruses-0;OtherEukaryotes-1(source:NCBIBLink).&(gnl|cdd|66231:105.0)nodescriptionava…
VIT_202s0109g00350	-1.85844	0.639504	3.80435	0.0178871	-0.0306113	1	0	1.01333	0.33	0.0133333	1.06	0.0166667	XP_019081553.1	XP_019081553.1 PREDICTED: uncharacterized protein LOC104882552 isoform X2 [Vitis vinifera]	tr|F6H7Q6|F6H7Q6_VITVI Neprosin domain-containing protein OS=Vitis vinifera OX=29760 GN=VIT_02s0109g00350 PE=4 SV=1	(at1g55360:295.0)ProteinofUnknownFunction(DUF239);INVOLVEDIN:biological_processunknown;LOCATEDIN:endomembranesystem;EXPRESSEDIN:22plantstructures;EXPRESSEDDURING:13growthstages;CONTAINSInterProDOMAIN/s:ProteinofunknownfunctionDUF239,plant(InterPro:IPR004314);BESTArabidopsisthalianaproteinmatchis:ProteinofUnknownFunction(DUF239)(TAIR:AT3G13510.1);Has753Blasthitsto700proteinsin28species:Archae-0;Ba…
VIT_216s0022g02090	0.0112047	1	3.80045	0.000712527	0.503648	1	0.08	8.80667	4.33333	0.09	6.35333	0.266667	XP_003634058.1	XP_003634058.1 PREDICTED: uncharacterized protein LOC100854618 [Vitis vinifera]?CBI24490.3 unnamed protein product, partial [Vitis vinifera]	tr|D7T1W0|D7T1W0_VITVI Uncharacterized protein OS=Vitis vinifera OX=29760 GN=VIT_16s0022g02090 PE=4 SV=1	(at5g62200:183.0)Embryo-specificprotein3,(ATS3);FUNCTIONSIN:molecular_functionunknown;INVOLVEDIN:biological_processunknown;LOCATEDIN:plasmamembrane,anchoredtomembrane;EXPRESSEDIN:24plantstructures;EXPRESSEDDURING:13growthstages;CONTAINSInterProDOMAIN/s:Lipase/lipooxygenase,PLAT/LH2(InterPro:IPR008976),Embryo-specific3(InterPro:IPR010417);BESTArabidopsisthalianaproteinmatchis:Embryo-specificprotei…
VIT_200s0252g00040	0.206012	0.817614	3.71478	1.78e-19	-0.0684126	1	0.7	8.17667	3.47667	0.68	8.82667	0.243333	XP_002284560.2	XP_002284560.2 PREDICTED: cytokinin dehydrogenase 1 [Vitis vinifera]?XP_034693223.1 cytokinin dehydrogenase 1-like [Vitis riparia]?AXP07368.1 cytokinin dehydrogenase 1 [Vitis vinifera]?CBI33379.3 unnamed protein product, partial [Vitis vinifera]	tr|D7TSA7|D7TSA7_VITVI Cytokinin dehydrogenase OS=Vitis vinifera OX=29760 GN=VIT_00s0252g00040 PE=2 SV=1	(at2g41510:773.0)Itencodesaproteinwhosesequenceissimilartocytokininoxidase/dehydrogenase,whichcatalyzesthedegradationofcytokinins.;cytokininoxidase/dehydrogenase1(CKX1);FUNCTIONSIN:cytokinindehydrogenaseactivity;INVOLVEDIN:N-terminalproteinmyristoylation,cytokinincatabolicprocess,meristemdevelopment;LOCATEDIN:vacuole;EXPRESSEDIN:lateralroot,shootapex,hypocotyl,root,flower;CONTAINSInterProDOMAIN/s…
VIT_203s0110g00430	0.199998	0.927008	3.68761	4.82e-06	0.666756	1	0.79	132.893	30.51	0.773333	85.84	2.16	RVW72474.1	RVW72474.1 hypothetical protein CK203_060481 [Vitis vinifera]?CBI32947.3 unnamed protein product, partial [Vitis vinifera]	tr|A0A438GJY3|A0A438GJY3_VITVI Copper transporter OS=Vitis vinifera OX=29760 GN=CK203_060481 PE=3 SV=1	nohits&(originaldescription:nooriginaldescription)
VIT_201s0011g03530	-1.00954	0.817614	3.63739	0.0391474	0.686214	1	0	4.89667	0.343333	0.0133333	3.09667	0.0233333	XP_002282586.1	XP_002282586.1 PREDICTED: LOB domain-containing protein 42 [Vitis vinifera]?RVW45404.1 LOB domain-containing protein 42 [Vitis vinifera]?CBI27019.3 unnamed protein product, partial [Vitis vinifera]	tr|A0A438ECJ9|A0A438ECJ9_VITVI LOB domain-containing protein 42 OS=Vitis vinifera OX=29760 GN=LBD42_0 PE=3 SV=1	(at3g02550:212.0)LOBdomain-containingprotein41(LBD41);CONTAINSInterProDOMAIN/s:Lateralorganboundaries,LOB(InterPro:IPR004883),Asymmetricleaves,AS2/LOB(InterPro:IPR017414);BESTArabidopsisthalianaproteinmatchis:LOBdomain-containingprotein40(TAIR:AT1G67100.1);Has601Blasthitsto600proteinsin23species:Archae-0;Bacteria-0;Metazoa-0;Fungi-0;Plants-601;Viruses-0;OtherEukaryotes-0(source:NCBIBLink).&(gnl|c…
VIT_211s0103g00050	-0.581496	0.776639	3.54812	4.03e-05	0.625458	1	0.09	28.9033	9.27	0.153333	19.22	0.726667	XP_002268082.1	XP_002268082.1 PREDICTED: sodium transporter HKT1 [Vitis vinifera]	tr|A0A2H4UMF3|A0A2H4UMF3_VITVI High affinity K+ transporter OS=Vitis vinifera OX=29760 GN=HKT1:3 PE=2 SV=1	0
VIT_215s0046g03430	-1.65419	0.295194	3.53403	0.0100997	-0.372848	1	1.42333	5.79	1.97333	5.16	7.72667	0.143333	CBI40308.3	CBI40308.3 unnamed protein product, partial [Vitis vinifera]	tr|F6I6I2|F6I6I2_VITVI Uncharacterized protein OS=Vitis vinifera OX=29760 GN=VIT_15s0046g03430 PE=4 SV=1	nohits&(originaldescription:nooriginaldescription)
VIT_205s0029g00480	0.797381	0.568984	3.44209	0.000167582	-1.1708	1	3.45333	0	1.20333	2.11667	0.00666667	0.103333	XP_002264429.1	XP_002264429.1 PREDICTED: protein ECERIFERUM 26 [Vitis vinifera]	tr|F6GWE4|F6GWE4_VITVI Uncharacterized protein OS=Vitis vinifera OX=29760 GN=VIT_05s0029g00480 PE=3 SV=1	(at4g13840:327.0)HXXXD-typeacyl-transferasefamilyprotein;FUNCTIONSIN:transferaseactivity,transferringacylgroupsotherthanamino-acylgroups,transferaseactivity;INVOLVEDIN:biological_processunknown;EXPRESSEDIN:13plantstructures;EXPRESSEDDURING:8growthstages;CONTAINSInterProDOMAIN/s:Transferase(InterPro:IPR003480);BESTArabidopsisthalianaproteinmatchis:HXXXD-typeacyl-transferasefamilyprotein(TAIR:AT3G2…
VIT_219s0177g00030	0.238348	0.884663	3.44131	5.67e-06	1.07833	1	1.00333	0.0566667	8.73	0.973333	0.0266667	0.716667	NP_001268435.1	NP_001268435.1 gibberellin 2-beta-dioxygenase 8-like [Vitis vinifera]?XP_010644402.1 PREDICTED: gibberellin 2-beta-dioxygenase 8-like isoform X1 [Vitis vinifera]?XP_010644403.1 PREDICTED: gibberellin 2-beta-dioxygenase 8-like isoform X1 [Vitis vinifera]?ANW48423.1 gibberellin [Vitis vinifera subsp. caucasica]?AGQ42620.1 GA2ox6 [Vitis vinifera]?CAN72091.1 hypothetical protein VITISV_008387 [Vitis …	tr|A5B7X5|A5B7X5_VITVI GA2ox6 OS=Vitis vinifera OX=29760 GN=VITISV_008387 PE=2 SV=1	(at4g21200:373.0)Encodesaproteinwithgibberellin2-oxidaseactivitywhichactsspecificallyonC-20gibberellins.;gibberellin2-oxidase8(GA2OX8);FUNCTIONSIN:C-20gibberellin2-beta-dioxygenaseactivity;INVOLVEDIN:gibberellinmetabolicprocess;LOCATEDIN:cellular_componentunknown;EXPRESSEDIN:sepal,flower;EXPRESSEDDURING:petaldifferentiationandexpansionstage;BESTArabidopsisthalianaproteinmatchis:gibberellin2-oxida…
VIT_215s0046g03420	-1.01057	0.546579	3.38247	0.00123328	-0.112083	1	0.663333	12.57	4.07	1.52333	14.01	0.323333	CBI40308.3	CBI40308.3 unnamed protein product, partial [Vitis vinifera]	tr|F6I6I3|F6I6I3_VITVI Uncharacterized protein OS=Vitis vinifera OX=29760 GN=VIT_15s0046g03420 PE=4 SV=1	nohits&(originaldescription:nooriginaldescription)
VIT_218s0041g01800	-0.912135	0.83187	3.38144	0.00400021	-1.68769	1	0.00666667	0.00666667	0.98	0.02	0.03	0.0833333	XP_002278948.1	XP_002278948.1 PREDICTED: beta-amyrin 28-oxidase [Vitis vinifera]	tr|F6I461|F6I461_VITVI Uncharacterized protein OS=Vitis vinifera OX=29760 GN=VIT_18s0041g01800 PE=3 SV=1	(at5g36110:429.0)memberofCYP716A;"cytochromeP450,family716,subfamilyA,polypeptide1"(CYP716A1);FUNCTIONSIN:electroncarrieractivity,monooxygenaseactivity,ironionbinding,oxygenbinding,hemebinding;INVOLVEDIN:oxidationreduction;LOCATEDIN:endomembranesystem;CONTAINSInterProDOMAIN/s:CytochromeP450(InterPro:IPR001128),CytochromeP450,conservedsite(InterPro:IPR017972),CytochromeP450,E-class,groupI(InterPro…
VIT_216s0050g01830	0.43707	0.823871	3.29025	0.000885308	1.64854	0.872472	0.37	3.39	7.13	0.303333	1.09333	0.636667	CBI22605.3	CBI22605.3 unnamed protein product, partial [Vitis vinifera]	tr|E0CUQ5|E0CUQ5_VITVI AAA domain-containing protein OS=Vitis vinifera OX=29760 GN=VIT_16s0050g01830 PE=4 SV=1	(at5g52882:915.0)P-loopcontainingnucleosidetriphosphatehydrolasessuperfamilyprotein;FUNCTIONSIN:nucleoside-triphosphataseactivity,nucleotidebinding,ATPbinding;INVOLVEDIN:biological_processunknown;LOCATEDIN:endomembranesystem;EXPRESSEDIN:culturedcell;CONTAINSInterProDOMAIN/s:ATPase,AAA-type,core(InterPro:IPR003959),ATPase,AAA+type,core(InterPro:IPR003593),ATPase,AAA-type,conservedsite(InterPro:IPR…
VIT_208s0056g01240	-0.897273	0.497941	3.28317	9.85e-06	0.629462	1	13.3533	1.71667	45.7267	28.3067	1.12667	4.20667	RVW89891.1	RVW89891.1 hypothetical protein CK203_034402 [Vitis vinifera]	tr|F6HMX5|F6HMX5_VITVI Uncharacterized protein OS=Vitis vinifera OX=29760 GN=VIT_08s0056g01240 PE=4 SV=1	nohits&(originaldescription:nooriginaldescription)
VIT_205s0094g01050	-0.213889	0.944542	3.26043	0.0112227	0.4381	1	0.0633333	2.04667	0.57	0.0833333	1.54	0.05	XP_002275387.2	XP_002275387.2 PREDICTED: UDP-glycosyltransferase 74E1 [Vitis vinifera]?RVW74701.1 UDP-glycosyltransferase 74E1 [Vitis vinifera]	tr|F6HAY5|F6HAY5_VITVI Glycosyltransferase OS=Vitis vinifera OX=29760 GN=VIT_05s0094g01050 PE=3 SV=1	(at1g05675:471.0)UDP-Glycosyltransferasesuperfamilyprotein;FUNCTIONSIN:transferaseactivity,transferringhexosylgroups;INVOLVEDIN:metabolicprocess;CONTAINSInterProDOMAIN/s:UDP-glucuronosyl/UDP-glucosyltransferase(InterPro:IPR002213);BESTArabidopsisthalianaproteinmatchis:Uridinediphosphateglycosyltransferase74E2(TAIR:AT1G05680.1).&(q41819|iaag_maize:323.0)Indole-3-acetatebeta-glucosyltransferase(EC2…
VIT_212s0028g01370	0.895062	0.202192	3.20015	3.49e-11	0.933901	0.690983	7.46	6.14333	4.97667	4.5	3.28	0.5	XP_002278078.2	XP_002278078.2 PREDICTED: protein trichome birefringence-like 43 [Vitis vinifera]	tr|F6H553|F6H553_VITVI PMR5N domain-containing protein OS=Vitis vinifera OX=29760 GN=VIT_12s0028g01370 PE=3 SV=1	(at2g30900:459.0)EncodesamemberoftheTBL(TRICHOMEBIREFRINGENCE-LIKE)genefamilycontainingaplant-specificDUF231(domainofunknownfunction)domain.TBLgenefamilyhas46members,twoofwhich(TBR/AT5G06700andTBL3/AT5G01360)havebeenshowntobeinvolvedinthesynthesisanddepositionofsecondarywallcellulose,presumablybyinfluencingtheesterificationstateofpecticpolymers.Anomenclatureforthisgenefamilyhasbeenproposed(Volker…
VIT_219s0014g05010	0.930351	0.789822	3.16397	0.000630806	0.396779	1	0.05	6.13667	1.89667	0.03	4.77	0.173333	XP_002280141.1	XP_002280141.1 PREDICTED: uncharacterized protein LOC100250297 [Vitis vinifera]	tr|A0A438DPF1|A0A438DPF1_VITVI Uncharacterized protein OS=Vitis vinifera OX=29760 GN=CK203_087697 PE=4 SV=1	(at4g21310:133.0)Proteinofunknownfunction(DUF1218);FUNCTIONSIN:molecular_functionunknown;INVOLVEDIN:biological_processunknown;LOCATEDIN:endomembranesystem;EXPRESSEDIN:22plantstructures;EXPRESSEDDURING:13growthstages;CONTAINSInterProDOMAIN/s:ProteinofunknownfunctionDUF1218(InterPro:IPR009606);BESTArabidopsisthalianaproteinmatchis:Proteinofunknownfunction(DUF1218)(TAIR:AT2G32280.1);Has141Blasthitst…
VIT_217s0000g09770	0.280396	0.834654	3.11235	6.9e-14	0.777372	1	0.186667	2.6	29.9233	0.173333	1.54333	3.12	XP_002278323.2	XP_002278323.2 PREDICTED: vignain [Vitis vinifera]	tr|A0A438CXB2|A0A438CXB2_VITVI Vignain OS=Vitis vinifera OX=29760 GN=CYSEP_2 PE=3 SV=1	(p25803|cysep_phavu:570.0)Vignainprecursor(EC3.4.22.-)(Beanendopeptidase)(CysteineproteinaseEP-C1)-Phaseolusvulgaris(Kidneybean)(Frenchbean)&(at5g50260:541.0)Cysteineproteinasessuperfamilyprotein;FUNCTIONSIN:cysteine-typeendopeptidaseactivity,cysteine-typepeptidaseactivity;INVOLVEDIN:proteolysis;LOCATEDIN:endomembranesystem;EXPRESSEDIN:8plantstructures;EXPRESSEDDURING:4anthesis,Cglobularstage,pet…
VIT_204s0008g05250	0.949679	0.713082	3.08252	7.27e-05	0.505549	1	0.143333	3.04	23.5433	0.0833333	2.17	2.48667	RVW54054.1	RVW54054.1 EG45-like domain containing protein 2 [Vitis vinifera]?RVX19724.1 EG45-like domain containing protein 2 [Vitis vinifera]	tr|A0A438KET9|A0A438KET9_VITVI EG45-like domain containing protein 2 OS=Vitis vinifera OX=29760 GN=EGC2_1 PE=4 SV=1	(at2g18660:89.0)EncodesPNP-A(PlantNatriureticPeptideA).PNPsareaclassofsystemicallymobilemoleculesdistantlyrelatedtoexpansins;theirbiologicalrolehasremainedelusive.PNP-Acontainsasignalpeptidedomainandissecretedintotheextracellularspace.Co-expressionanalysesusingmicroarraydatasuggestthatPNP-AmayfunctionasacomponentofplantdefenceresponseandSARinparticular,andcouldbeclassifiedasanewlyidentifiedPRprot…
VIT_212s0134g00590	0.653283	0.596761	3.02103	3.55e-06	0.161721	1	0.463333	0.28	1.94667	0.326667	0.25	0.22	XP_019078820.1	XP_019078820.1 PREDICTED: malonyl-coenzyme A:anthocyanin 3-O-glucoside-6''-O-malonyltransferase-like [Vitis vinifera]	tr|F6GXR8|F6GXR8_VITVI Uncharacterized protein OS=Vitis vinifera OX=29760 GN=VIT_12s0134g00590 PE=3 SV=1	(at1g03495:125.0)HXXXD-typeacyl-transferasefamilyprotein;FUNCTIONSIN:transferaseactivity,transferringacylgroupsotherthanamino-acylgroups,transferaseactivity;INVOLVEDIN:biological_processunknown;CONTAINSInterProDOMAIN/s:Transferase(InterPro:IPR003480);BESTArabidopsisthalianaproteinmatchis:HXXXD-typeacyl-transferasefamilyprotein(TAIR:AT1G03940.1);Has1920Blasthitsto1905proteinsin110species:Archae-0;…
VIT_205s0077g01280	0.28314	0.80636	3.01161	1.36e-07	1.25429	0.445668	15.1	8.23333	2.56333	13.1967	3.54667	0.306667	XP_002276351.1	XP_002276351.1 PREDICTED: putative beta-D-xylosidase isoform X1 [Vitis vinifera]?RVW39966.1 Beta-D-xylosidase 1 [Vitis vinifera]	tr|A0A438DWR0|A0A438DWR0_VITVI Beta-D-xylosidase 1 OS=Vitis vinifera OX=29760 GN=BXL1_0 PE=3 SV=1	(at5g49360:1099.0)Encodesabifunctional{beta}-D-xylosidase/{alpha}-L-arabinofuranosidaserequiredforpecticarabinanmodification.Locatedintheextracellularmatrix.Geneisexpressedspecificallyintissuesundergoingsecondarywallthickening.Thisisamemberofglycosylhydrolasefamily3andhassixothercloselyrelatedmembers.;beta-xylosidase1(BXL1);FUNCTIONSIN:alpha-N-arabinofuranosidaseactivity,hydrolaseactivity,hydroly…
VIT_215s0046g01000	-0.479075	0.817129	2.96615	0.00274261	-0.134488	1	0.0433333	1.05667	0.386667	0.0733333	1.18667	0.0533333	XP_019081282.1	XP_019081282.1 PREDICTED: probable trehalose-phosphate phosphatase I isoform X1 [Vitis vinifera]?XP_019081283.1 PREDICTED: probable trehalose-phosphate phosphatase I isoform X2 [Vitis vinifera]	tr|A0A438JMB0|A0A438JMB0_VITVI Trehalose 6-phosphate phosphatase OS=Vitis vinifera OX=29760 GN=TPPI_1 PE=3 SV=1	(at5g10100:338.0)Haloaciddehalogenase-likehydrolase(HAD)superfamilyprotein;FUNCTIONSIN:catalyticactivity,trehalose-phosphataseactivity;INVOLVEDIN:trehalosebiosyntheticprocess,metabolicprocess;LOCATEDIN:chloroplast;EXPRESSEDIN:embryo,root;EXPRESSEDDURING:Cglobularstage;CONTAINSInterProDOMAIN/s:HAD-superfamilyhydrolase,subfamilyIIB(InterPro:IPR006379),Trehalose-phosphatase(InterPro:IPR003337);BESTA…
VIT_210s0003g01020	0.195647	0.959164	2.86748	0.0399039	0.921572	1	0.0466667	3.62333	0.366667	0.04	1.97	0.0466667	XP_010655495.1	XP_010655495.1 PREDICTED: uncharacterized protein LOC100253275 [Vitis vinifera]?RVW18837.1 hypothetical protein CK203_097727 [Vitis vinifera]?RVW25734.1 hypothetical protein CK203_113524 [Vitis vinifera]	tr|A0A438CRA6|A0A438CRA6_VITVI Uncharacterized protein OS=Vitis vinifera OX=29760 GN=CK203_097727 PE=4 SV=1	(at4g18540:578.0)unknownprotein;Has209Blasthitsto205proteinsin54species:Archae-0;Bacteria-17;Metazoa-2;Fungi-150;Plants-40;Viruses-0;OtherEukaryotes-0(source:NCBIBLink).&(reliability:1156.0)&(originaldescription:nooriginaldescription)
VIT_216s0039g00880	-0.127383	0.94275	2.86659	0.000174456	0	1	1.59667	0	2.52333	1.83333	0	0.33	XP_002266269.2	XP_002266269.2 PREDICTED: cytochrome P450 89A2-like [Vitis vinifera]	tr|F6HE98|F6HE98_VITVI Uncharacterized protein OS=Vitis vinifera OX=29760 GN=VIT_16s0039g00880 PE=3 SV=1	(at1g64940:568.0)memberofCYP89A;"cytochromeP450,family87,subfamilyA,polypeptide6"(CYP89A6);FUNCTIONSIN:electroncarrieractivity,monooxygenaseactivity,ironionbinding,oxygenbinding,hemebinding;INVOLVEDIN:oxidationreduction;LOCATEDIN:endomembranesystem;CONTAINSInterProDOMAIN/s:CytochromeP450(InterPro:IPR001128),CytochromeP450,conservedsite(InterPro:IPR017972),CytochromeP450,E-class,groupI(InterPro:IP…
VIT_200s2419g00010	1.14892	0.196757	2.84141	6e-05	0.698336	1	13.96	0.343333	3.34	7.04	0.203333	0.423333	RVW80420.1	RVW80420.1 hypothetical protein CK203_042237 [Vitis vinifera]	tr|A0A438H782|A0A438H782_VITVI Uncharacterized protein OS=Vitis vinifera OX=29760 GN=CK203_042237 PE=4 SV=1	nohits&(originaldescription:nooriginaldescription)
VIT_202s0012g00650	-0.617854	0.816448	2.79114	0.0292716	0.0799185	1	0.116667	2.21333	1.61333	0.206667	2.13667	0.193333	XP_002279083.2	XP_002279083.2 PREDICTED: calcium-binding protein PBP1-like [Vitis vinifera]?RVX14326.1 Calcium-binding protein PBP1 [Vitis vinifera]	tr|A0A438JZE8|A0A438JZE8_VITVI Calcium-binding protein PBP1 OS=Vitis vinifera OX=29760 GN=PBP1_11 PE=4 SV=1	(at5g54490:111.0)EncodesaPINOID(PID)-bindingproteincontainingputativeEF-handcalcium-bindingmotifs.Theinteractionisdependentonthepresenceofcalcium.mRNAexpressionisup-regulatedbyauxin.NotaphosphorylationtargetofPID,likelyactsupstreamofPIDtoregulatetheactivityofthisproteininresponsetochangesincalciumlevels.;pinoid-bindingprotein1(PBP1);CONTAINSInterProDOMAIN/s:EF-Hand1,calcium-bindingsite(InterPro:I…
VIT_218s0001g14920	-1.03677	0.744826	2.78627	6.6e-07	-0.371848	1	0.02	0.12	1.95	0.04	0.15	0.25	XP_002279229.1	XP_002279229.1 PREDICTED: UPF0496 protein At1g20180 [Vitis vinifera]?CBI19923.3 unnamed protein product, partial [Vitis vinifera]	tr|E0CQJ4|E0CQJ4_VITVI Uncharacterized protein OS=Vitis vinifera OX=29760 GN=VIT_18s0001g14920 PE=3 SV=1	(at1g20180:252.0)Proteinofunknownfunction(DUF677);FUNCTIONSIN:molecular_functionunknown;INVOLVEDIN:biological_processunknown;EXPRESSEDIN:8plantstructures;EXPRESSEDDURING:4anthesis,Cglobularstage,petaldifferentiationandexpansionstage;CONTAINSInterProDOMAIN/s:ProteinofunknownfunctionDUF677(InterPro:IPR007749);BESTArabidopsisthalianaproteinmatchis:Proteinofunknownfunction(DUF677)(TAIR:AT3G49070.1);H…
VIT_213s0064g00750	-0.607152	0.770666	2.78114	2.57e-12	0.512445	1	0.04	0.99	35.1033	0.0633333	0.7	4.61333	XP_010659392.1	XP_010659392.1 PREDICTED: polygalacturonase [Vitis vinifera]?RVX02905.1 Polygalacturonase [Vitis vinifera]	tr|A0A438J1T8|A0A438J1T8_VITVI Polygalacturonase OS=Vitis vinifera OX=29760 GN=PGLR_26 PE=3 SV=1	(p35336|pglr_actch:498.0)Polygalacturonaseprecursor(EC3.2.1.15)(PG)(Pectinase)-Actinidiachinensis(Kiwi)(Yangtao)&(at3g07970:453.0)Requiredforpollenseparationduringnormaldevelopment.Inqrtmutants,theouterwallsofthefourmeioticproductsofthepollenmothercellarefused,andpollengrainsarereleasedintetrads.Mayberequiredforcelltype-specificpectindegradation.;QUARTET2(QRT2);FUNCTIONSIN:polygalacturonaseactivi…
VIT_214s0006g02610	-1.52147	0.213756	2.77752	0.000181577	0.308117	1	0.153333	1.12667	3.81333	0.486667	0.923333	0.483333	XP_010660406.1	XP_010660406.1 PREDICTED: peptide methionine sulfoxide reductase [Vitis vinifera]?CBI33629.3 unnamed protein product, partial [Vitis vinifera]	tr|A0A438FIK8|A0A438FIK8_VITVI Protein-methionine-S-oxide reductase OS=Vitis vinifera OX=29760 GN=msrA_0 PE=3 SV=1	(gnl|cdd|30574:166.0)nodescriptionavailable&(gnl|cdd|36848:154.0)nodescriptionavailable&(at4g25130:137.0)Encodesachloroplast-localizedmethioninesulfoxidereductasethatisamemberoftheMSRAfamily.Involvedinprotectionofchloroplastsfromoxidativestress.;peptidemetsulfoxidereductase4(PMSR4);FUNCTIONSIN:peptide-methionine-(S)-S-oxidereductaseactivity;INVOLVEDIN:proteinmodificationprocess,cellularresponseto…
VIT_214s0081g00550	-1.61196	0.568984	2.75567	0.000466966	0.366394	1	0.0166667	5.08333	0.816667	0.0566667	4.03667	0.103333	XP_002268343.1	XP_002268343.1 PREDICTED: heavy metal-associated isoprenylated plant protein 2 [Vitis vinifera]?CBI35176.3 unnamed protein product, partial [Vitis vinifera]	tr|D7TXI3|D7TXI3_VITVI HMA domain-containing protein OS=Vitis vinifera OX=29760 GN=VIT_14s0081g00550 PE=4 SV=1	nohits&(originaldescription:nooriginaldescription)
VIT_201s0011g00760	0.0685342	0.993996	2.75359	9.75e-06	-0.485404	1	0.123333	2.94667	18.7733	0.126667	4.14	2.56667	RVW42104.1	RVW42104.1 Beta-glucosidase 40 [Vitis vinifera]	tr|A0A438E2Z1|A0A438E2Z1_VITVI Beta-glucosidase 40 OS=Vitis vinifera OX=29760 GN=BGLU40_0 PE=3 SV=1	(at1g26560:805.0)betaglucosidase40(BGLU40);FUNCTIONSIN:cationbinding,hydrolaseactivity,hydrolyzingO-glycosylcompounds,catalyticactivity;INVOLVEDIN:carbohydratemetabolicprocess;LOCATEDIN:apoplast,chloroplast;EXPRESSEDIN:23plantstructures;EXPRESSEDDURING:13growthstages;CONTAINSInterProDOMAIN/s:Glycosidehydrolase,family1(InterPro:IPR001360),Glycosidehydrolase,family1,activesite(InterPro:IPR018120),G…
VIT_200s0194g00180	-0.63565	0.388023	2.72086	5.31e-07	-0.0897023	1	137.553	0.38	6.62667	239.483	0.4	0.883333	CAN63134.1	CAN63134.1 hypothetical protein VITISV_001461 [Vitis vinifera]	tr|F6HCW0|F6HCW0_VITVI Uncharacterized protein OS=Vitis vinifera OX=29760 GN=VIT_00s0194g00180 PE=4 SV=1	(at3g09950:80.5)unknownprotein;BESTArabidopsisthalianaproteinmatchis:unknownprotein(TAIR:AT5G41761.1);Has128Blasthitsto128proteinsin12species:Archae-0;Bacteria-0;Metazoa-0;Fungi-0;Plants-128;Viruses-0;OtherEukaryotes-0(source:NCBIBLink).&(reliability:161.0)&(originaldescription:nooriginaldescription)
VIT_203s0017g01450	-0.0447905	1	2.69056	0.00527699	1.31005	1	0.0966667	1.25667	3.60667	0.11	0.51	0.49	XP_010648188.1	XP_010648188.1 PREDICTED: cysteine-rich and transmembrane domain-containing protein A [Vitis vinifera]?CBI34083.3 unnamed protein product, partial [Vitis vinifera]	tr|D7TUA8|D7TUA8_VITVI CYSTM domain-containing protein OS=Vitis vinifera OX=29760 GN=VIT_03s0017g01450 PE=3 SV=1	nohits&(originaldescription:nooriginaldescription)
VIT_217s0000g03580	-0.878542	0.635799	2.63864	0.0233169	0.224313	1	3.05	2.73667	28.73	6.41667	2.4	4.01	XP_002276500.1	XP_002276500.1 PREDICTED: transcription factor BEE 3 [Vitis vinifera]?CBI15462.3 unnamed protein product, partial [Vitis vinifera]	tr|D7SJ01|D7SJ01_VITVI BHLH domain-containing protein OS=Vitis vinifera OX=29760 GN=VIT_17s0000g03580 PE=4 SV=1	(at1g73830:178.0)BRenhancedexpression3(BEE3);FUNCTIONSIN:DNAbinding,sequence-specificDNAbindingtranscriptionfactoractivity;INVOLVEDIN:regulationoftranscription;LOCATEDIN:nucleus;EXPRESSEDIN:18plantstructures;EXPRESSEDDURING:10growthstages;CONTAINSInterProDOMAIN/s:Helix-loop-helixDNA-bindingdomain(InterPro:IPR001092),Helix-loop-helixDNA-binding(InterPro:IPR011598);BESTArabidopsisthalianaproteinmat…
VIT_200s0479g00020	-0.768144	0.643923	2.62639	0.00136064	0.262224	1	1.31333	3.82	76.26	2.49667	3.35667	10.2033	XP_003635365.2	XP_003635365.2 PREDICTED: transcription factor bHLH36 [Vitis vinifera]	tr|D7TRW2|D7TRW2_VITVI BHLH domain-containing protein (Fragment) OS=Vitis vinifera OX=29760 GN=VIT_00s0479g00020 PE=4 SV=1	(at4g20970:135.0)basichelix-loop-helix(bHLH)DNA-bindingsuperfamilyprotein;FUNCTIONSIN:DNAbinding,sequence-specificDNAbindingtranscriptionfactoractivity;INVOLVEDIN:defenseresponsetofungus,regulationoftranscription;LOCATEDIN:nucleus;CONTAINSInterProDOMAIN/s:Helix-loop-helixDNA-bindingdomain(InterPro:IPR001092),Helix-loop-helixDNA-binding(InterPro:IPR011598);BESTArabidopsisthalianaproteinmatchis:bas…
VIT_201s0010g00240	-2.01614	0.04581	2.59815	4.91e-05	-0.535446	1	0.0666667	6.09	8.89	0.29	8.68333	1.22	XP_002264587.1	XP_002264587.1 PREDICTED: CTP synthase 1 [Vitis vinifera]?CBI27380.3 unnamed protein product, partial [Vitis vinifera]	tr|A0A438D2R6|A0A438D2R6_VITVI CTP synthase OS=Vitis vinifera OX=29760 GN=ctps1_1 PE=3 SV=1	(gnl|cdd|37598:1007.0)nodescriptionavailable&(at1g30820:910.0)CTPsynthasefamilyprotein;FUNCTIONSIN:CTPsynthaseactivity,catalyticactivity;INVOLVEDIN:pyrimidineribonucleotidemetabolicprocess,pyrimidinenucleotidebiosyntheticprocess;EXPRESSEDIN:21plantstructures;EXPRESSEDDURING:13growthstages;CONTAINSInterProDOMAIN/s:Glutamineamidotransferaseclass-I,C-terminal(InterPro:IPR000991),CTPsynthase(InterPro…
VIT_204s0023g02480	-1.31156	0.430503	2.50695	0.00781706	-1.50679	0.83771	0.343333	12.9367	39.5333	0.936667	36.68	6.35333	AAW58106.1	AAW58106.1 dehydrin 1a [Vitis vinifera]?BAM13715.1 dehydrin 1a [Vitis labrusca x Vitis vinifera]?AFG16887.1 dehydrin 1 [Vitis vinifera]?AFG16888.1 dehydrin 1 [Vitis vinifera]?AFG16889.1 dehydrin 1 [Vitis vinifera]	tr|Q3ZNL4|Q3ZNL4_VITVI Dehydrin 1 OS=Vitis vinifera OX=29760 GN=DHN1a PE=3 SV=1	nohits&(originaldescription:nooriginaldescription)
VIT_203s0038g01270	-0.751493	0.744275	2.50523	0.00341289	0	1	0.203333	0	8.02333	0.356667	0	1.19667	XP_002272231.1	XP_002272231.1 PREDICTED: auxin-responsive protein SAUR21-like [Vitis vinifera]?XP_003631552.1 PREDICTED: auxin-responsive protein SAUR21-like [Vitis vinifera]?XP_034681449.1 auxin-responsive protein SAUR21-like [Vitis riparia]?XP_034681453.1 auxin-responsive protein SAUR21-like [Vitis riparia]?RVW36685.1 Auxin-responsive protein SAUR20 [Vitis vinifera]?RVW36689.1 Auxin-responsive protein SAUR20 …	tr|A5ALK9|A5ALK9_VITVI Uncharacterized protein OS=Vitis vinifera OX=29760 GN=VIT_03s0038g01270 PE=3 SV=1	(at4g34800:117.0)SAUR-likeauxin-responsiveproteinfamily;CONTAINSInterProDOMAIN/s:AuxinresponsiveSAURprotein(InterPro:IPR003676);BESTArabidopsisthalianaproteinmatchis:SAUR-likeauxin-responsiveproteinfamily(TAIR:AT4G34810.1);Has1259Blasthitsto1249proteinsin28species:Archae-0;Bacteria-0;Metazoa-0;Fungi-0;Plants-1258;Viruses-0;OtherEukaryotes-1(source:NCBIBLink).&(gnl|cdd|66231:105.0)nodescriptionava…
VIT_218s0072g00450	0.914035	0.832934	2.49486	0.000660348	2.63174	1	0.00666667	0.0366667	2.55	0	0	0.393333	XP_010665136.1	XP_010665136.1 PREDICTED: UPF0496 protein At1g20180-like [Vitis vinifera]	tr|F6GY43|F6GY43_VITVI Uncharacterized protein OS=Vitis vinifera OX=29760 GN=VIT_18s0072g00450 PE=3 SV=1	(at1g20180:157.0)Proteinofunknownfunction(DUF677);FUNCTIONSIN:molecular_functionunknown;INVOLVEDIN:biological_processunknown;EXPRESSEDIN:8plantstructures;EXPRESSEDDURING:4anthesis,Cglobularstage,petaldifferentiationandexpansionstage;CONTAINSInterProDOMAIN/s:ProteinofunknownfunctionDUF677(InterPro:IPR007749);BESTArabidopsisthalianaproteinmatchis:Proteinofunknownfunction(DUF677)(TAIR:AT3G49070.1);H…
VIT_215s0024g00410	-0.475279	0.667873	2.49314	7.27e-05	0.261169	1	0.543333	36.1967	1.68	0.836667	30.9233	0.27	XP_002271399.1	XP_002271399.1 PREDICTED: protein PHLOEM PROTEIN 2-LIKE A1 isoform X2 [Vitis vinifera]?CBI40027.3 unnamed protein product, partial [Vitis vinifera]	tr|D7UBA3|D7UBA3_VITVI Uncharacterized protein OS=Vitis vinifera OX=29760 GN=VIT_15s0024g00410 PE=4 SV=1	(at4g19840:144.0)encodesaphloemlectin,similartophloemlectinincucumberandcelery.Geneisexpressedinthephloem,predominantlyinthecompanioncells.;phloemprotein2-A1(PP2-A1);BESTArabidopsisthalianaproteinmatchis:phloemprotein2-A4(TAIR:AT1G33920.1);Has488Blasthitsto483proteinsin39species:Archae-0;Bacteria-0;Metazoa-0;Fungi-0;Plants-488;Viruses-0;OtherEukaryotes-0(source:NCBIBLink).&(reliability:288.0)&(or…
VIT_206s0061g00240	0.224282	0.714281	2.4562	0.00138586	0.752794	1	8.03333	0.00333333	0.223333	7.60667	0	0.04	XP_003632263.2	XP_003632263.2 PREDICTED: ABC transporter G family member 15 isoform X1 [Vitis vinifera]	tr|F6GWB1|F6GWB1_VITVI ABC transporter domain-containing protein OS=Vitis vinifera OX=29760 GN=VIT_06s0061g00240 PE=4 SV=1	(at3g21090:858.0)ABC-2typetransporterfamilyprotein;FUNCTIONSIN:ATPaseactivity,coupledtotransmembranemovementofsubstances;INVOLVEDIN:responsetokarrikin;LOCATEDIN:membrane;EXPRESSEDIN:7plantstructures;EXPRESSEDDURING:6growthstages;CONTAINSInterProDOMAIN/s:ATPase,AAA+type,core(InterPro:IPR003593),ABCtransporter-like(InterPro:IPR003439),ABC-2typetransporter(InterPro:IPR013525),ABCtransporter,conserve…
VIT_213s0019g05070	-0.0702665	0.961885	2.43095	4.48e-05	0.604398	1	47.68	11.1967	1.28333	54.2467	7.55333	0.216667	XP_002272074.2	XP_002272074.2 PREDICTED: protein NUCLEAR FUSION DEFECTIVE 4 [Vitis vinifera]	tr|F6HNC1|F6HNC1_VITVI Nodulin-like domain-containing protein OS=Vitis vinifera OX=29760 GN=VIT_13s0019g05070 PE=4 SV=1	(at2g39210:764.0)Majorfacilitatorsuperfamilyprotein;FUNCTIONSIN:molecular_functionunknown;INVOLVEDIN:transmembranetransport;LOCATEDIN:cellular_componentunknown;EXPRESSEDIN:22plantstructures;EXPRESSEDDURING:13growthstages;CONTAINSInterProDOMAIN/s:Nodulin-like(InterPro:IPR010658),MajorfacilitatorsuperfamilyMFS-1(InterPro:IPR011701),Majorfacilitatorsuperfamily,generalsubstratetransporter(InterPro:IP…
VIT_206s0004g06890	0.54892	0.627881	2.42337	4.91e-05	0.610897	1	0.583333	0.693333	2.16	0.436667	0.466667	0.366667	CBI15926.3	CBI15926.3 unnamed protein product, partial [Vitis vinifera]	tr|F6GUP9|F6GUP9_VITVI Potassium transporter OS=Vitis vinifera OX=29760 GN=VIT_06s0004g06890 PE=3 SV=1	(gnl|cdd|66396:965.0)nodescriptionavailable&(at2g30070:882.0)Encodesahighaffinitypotassiumtransporter.;potassiumtransporter1(KT1);CONTAINSInterProDOMAIN/s:Potassiumuptakeprotein,kup(InterPro:IPR018519),K+potassiumtransporter(InterPro:IPR003855);BESTArabidopsisthalianaproteinmatchis:Potassiumtransporterfamilyprotein(TAIR:AT5G14880.1);Has3625Blasthitsto3386proteinsin1031species:Archae-13;Bacteria-2…
VIT_200s0880g00010	-0.458054	0.817129	2.41829	0.0137944	0.558966	1	0.376667	1.3	21.7533	0.566667	0.886667	3.49333	CBI29562.3	CBI29562.3 unnamed protein product, partial [Vitis vinifera]	tr|A0A438DR26|A0A438DR26_VITVI Transcription factor bHLH162 OS=Vitis vinifera OX=29760 GN=BHLH162_3 PE=4 SV=1	0
VIT_212s0028g02410	0.281445	0.805832	2.41585	0.0338667	-0.253903	1	2.83667	1.93667	0.676667	2.62667	2.35667	0.123333	RVX09232.1	RVX09232.1 1-aminocyclopropane-1-carboxylate oxidase-like 1 [Vitis vinifera]	tr|A0A438JJW1|A0A438JJW1_VITVI 1-aminocyclopropane-1-carboxylate oxidase-like 1 OS=Vitis vinifera OX=29760 GN=VvCHDp000200_23 PE=4 SV=1	(at1g06620:364.0)encodesaproteinwhosesequenceissimilartoa2-oxoglutarate-dependentdioxygenase;2-oxoglutarate(2OG)andFe(II)-dependentoxygenasesuperfamilyprotein;CONTAINSInterProDOMAIN/s:Oxoglutarate/iron-dependentoxygenase(InterPro:IPR005123);BESTArabidopsisthalianaproteinmatchis:2-oxoglutarate(2OG)andFe(II)-dependentoxygenasesuperfamilyprotein(TAIR:AT3G61400.1);Has8339Blasthitsto8299proteinsin1003…
VIT_207s0005g03610	0.455017	0.71566	2.4081	1.12e-06	0.209832	1	0.34	2.74	10.8933	0.283333	2.40333	1.90333	XP_010652384.1	XP_010652384.1 PREDICTED: NAC domain-containing protein 21/22 [Vitis vinifera]?CBI37132.3 unnamed protein product, partial [Vitis vinifera]	tr|A0A438F0Q4|A0A438F0Q4_VITVI Protein CUP-shaped cotyledon 3 OS=Vitis vinifera OX=29760 GN=NAC031_1 PE=4 SV=1	(at4g28530:271.0)NACdomaincontainingprotein74(NAC074);FUNCTIONSIN:sequence-specificDNAbindingtranscriptionfactoractivity;INVOLVEDIN:multicellularorganismaldevelopment,regulationoftranscription;LOCATEDIN:cellular_componentunknown;EXPRESSEDIN:18plantstructures;EXPRESSEDDURING:13growthstages;CONTAINSInterProDOMAIN/s:Noapicalmeristem(NAM)protein(InterPro:IPR003441);BESTArabidopsisthalianaproteinmatch…
VIT_215s0048g01800	0.914048	0.835102	2.40335	0.0229721	-0.247682	1	0.02	1.66667	1.63	0	2.00333	0.263333	XP_002270235.1	XP_002270235.1 PREDICTED: uncharacterized protein LOC100242127 [Vitis vinifera]?RVW85099.1 hypothetical protein CK203_032844 [Vitis vinifera]?CBI38784.3 unnamed protein product, partial [Vitis vinifera]	tr|A0A438HL15|A0A438HL15_VITVI Uncharacterized protein OS=Vitis vinifera OX=29760 GN=CK203_032844 PE=4 SV=1	(at1g01840:83.6)unknownprotein;Has23Blasthitsto23proteinsin9species:Archae-0;Bacteria-0;Metazoa-0;Fungi-0;Plants-23;Viruses-0;OtherEukaryotes-0(source:NCBIBLink).&(reliability:167.2)&(originaldescription:nooriginaldescription)
VIT_209s0002g04560	-1.33001	0.15713	2.38171	0.000403423	0.453037	1	0.323333	8.21333	2.17333	0.916667	6.14	0.36	XP_002279600.2	XP_002279600.2 PREDICTED: IQ domain-containing protein IQM1 [Vitis vinifera]?XP_010654665.1 PREDICTED: IQ domain-containing protein IQM1 [Vitis vinifera]	tr|D7U0K2|D7U0K2_VITVI Uncharacterized protein OS=Vitis vinifera OX=29760 GN=VIT_09s0002g04560 PE=4 SV=1	(at4g33050:404.0)embryosacdevelopmentarrest39(EDA39);FUNCTIONSIN:calmodulinbinding;INVOLVEDIN:polarnucleusfusion,responsetochitin;LOCATEDIN:cellular_componentunknown;EXPRESSEDIN:22plantstructures;EXPRESSEDDURING:13growthstages;CONTAINSInterProDOMAIN/s:IQcalmodulin-bindingregion(InterPro:IPR000048);BESTArabidopsisthalianaproteinmatchis:calmodulin-bindingfamilyprotein(TAIR:AT2G26190.1);Has30201Blas…
VIT_218s0001g15660	-0.257973	0.844479	2.37853	0.00066004	0.13184	1	17.11	30.0333	13.0933	23.09	28.0467	2.23667	XP_002262980.1	XP_002262980.1 PREDICTED: pathogen-related protein [Vitis vinifera]	tr|F6H0A5|F6H0A5_VITVI Uncharacterized protein OS=Vitis vinifera OX=29760 GN=VIT_18s0001g15660 PE=4 SV=1	(p16273|prpx_horvu:254.0)Pathogen-relatedprotein-Hordeumvulgare(Barley)&(at1g78780:241.0)pathogenesis-relatedfamilyprotein;FUNCTIONSIN:molecular_functionunknown;INVOLVEDIN:biological_processunknown;LOCATEDIN:cellular_componentunknown;EXPRESSEDIN:14plantstructures;EXPRESSEDDURING:Mgerminatedpollenstage,LP.04fourleavesvisible,4anthesis,Cglobularstage,petaldifferentiationandexpansionstage;Has197Blas…
VIT_219s0014g05090	-0.0893152	0.96543	2.37842	0.00033171	-0.631517	1	0.3	5.41	1.39667	0.36	8.54	0.24	XP_002280066.1	XP_002280066.1 PREDICTED: thioredoxin-like protein CXXS1 [Vitis vinifera]?AGG09344.1 thioredoxin h-type [Vitis vinifera]?CBI20498.3 unnamed protein product, partial [Vitis vinifera]	tr|E0CT49|E0CT49_VITVI Thioredoxin h-type OS=Vitis vinifera OX=29760 GN=CxxS1 PE=4 SV=1	(at1g11530:167.0)Encodesamonocysteinicthioredoxin,thioredoxininwhichthesecondcysteineoftheredoxsiteisreplacedbyaserine,withlowdisulfidereductasebutefficientdisulfideisomeraseactivity.;C-terminalcysteineresidueischangedtoaserine1(CXXS1);CONTAINSInterProDOMAIN/s:Thioredoxinfold(InterPro:IPR012335),Thioredoxin,core(InterPro:IPR015467),Thioredoxin-like(InterPro:IPR017936),Thioredoxindomain(InterPro:I…
VIT_209s0018g01360	0	1	2.34969	0.0217807	0.752794	1	0	0.00666667	1.17333	0	0	0.203333	CBI25244.3	CBI25244.3 unnamed protein product, partial [Vitis vinifera]	tr|D7T412|D7T412_VITVI Uncharacterized protein OS=Vitis vinifera OX=29760 GN=VIT_09s0018g01360 PE=3 SV=1	(at5g57800:806.0)encodesatransmembraneproteinwithsimilaritytothesteroldesaturasefamilyattheN-terminusandtotheshort-chaindehydrogenase/reductasefamilyattheC-terminus.Mutantanalysesindicatethisproteinisinvolvedincuticlemembraneandwaxbiosynthesis.;ECERIFERUM3(CER3);FUNCTIONSIN:oxidoreductaseactivity,binding,ironionbinding,catalyticactivity;INVOLVEDIN:cuticlehydrocarbonbiosyntheticprocess,responsetos…
VIT_203s0017g00690	-1.1101	0.499351	2.33366	0.0119077	0.628235	1	0.326667	3.91667	11.1467	0.816667	2.58667	1.94667	XP_002266756.1	XP_002266756.1 PREDICTED: uncharacterized protein LOC100265791 [Vitis vinifera]?CBI34032.3 unnamed protein product, partial [Vitis vinifera]	tr|D7TU59|D7TU59_VITVI Uncharacterized protein OS=Vitis vinifera OX=29760 GN=VIT_03s0017g00690 PE=4 SV=1	nohits&(originaldescription:nooriginaldescription)
VIT_203s0088g00290	-0.123581	0.929607	2.30614	0.000890645	0.17891	1	39.3867	10.1	2.74667	47.31	9.17333	0.51	XP_002276272.1	XP_002276272.1 PREDICTED: phytosulfokines [Vitis vinifera]?RVX10149.1 Phytosulfokines 3 [Vitis vinifera]?CAN65538.1 hypothetical protein VITISV_018587 [Vitis vinifera]?CBI25131.3 unnamed protein product, partial [Vitis vinifera]	tr|A5BE70|A5BE70_VITVI Phytosulfokine-beta OS=Vitis vinifera OX=29760 GN=VIT_03s0088g00290 PE=3 SV=1	nohits&(originaldescription:nooriginaldescription)
VIT_204s0008g06150	-0.375492	0.844589	2.28819	0.00276106	-0.0603681	1	0.52	8.51333	38.2833	0.736667	9.19	6.61667	XP_003631764.1	XP_003631764.1 PREDICTED: uncharacterized protein LOC100854026 [Vitis vinifera]	tr|F6H3V4|F6H3V4_VITVI Uncharacterized protein OS=Vitis vinifera OX=29760 GN=VIT_04s0008g06150 PE=4 SV=1	nohits&(originaldescription:nooriginaldescription)
VIT_219s0090g00820	-0.639106	0.717564	2.28122	1.42e-05	-0.0361283	1	0.0666667	0.75	1.58	0.113333	0.773333	0.296667	XP_010644538.1	XP_010644538.1 PREDICTED: mitogen-activated protein kinase kinase kinase 2 [Vitis vinifera]	tr|F6HEQ4|F6HEQ4_VITVI Protein kinase domain-containing protein OS=Vitis vinifera OX=29760 GN=VIT_19s0090g00820 PE=3 SV=1	(at5g55090:348.0)memberofMEKKsubfamily;mitogen-activatedproteinkinasekinasekinase15(MAPKKK15);FUNCTIONSIN:proteinserine/threoninekinaseactivity,proteinkinaseactivity,kinaseactivity,ATPbinding;INVOLVEDIN:proteinaminoacidphosphorylation;LOCATEDIN:cellular_componentunknown;CONTAINSInterProDOMAIN/s:Proteinkinase,ATPbindingsite(InterPro:IPR017441),Proteinkinase,catalyticdomain(InterPro:IPR000719),Seri…
VIT_218s0001g11050	-0.633865	0.703437	2.27834	0.00969459	0.493828	1	0.09	1.67	0.513333	0.153333	1.21	0.0933333	XP_002284367.1	XP_002284367.1 PREDICTED: uncharacterized protein LOC100252224 isoform X2 [Vitis vinifera]	tr|A5C9Q7|A5C9Q7_VITVI Uncharacterized protein OS=Vitis vinifera OX=29760 GN=VITISV_008807 PE=4 SV=1	(at2g15730:468.0)P-loopcontainingnucleosidetriphosphatehydrolasessuperfamilyprotein;BESTArabidopsisthalianaproteinmatchis:P-loopcontainingnucleosidetriphosphatehydrolasessuperfamilyprotein(TAIR:AT4G34420.1);Has149Blasthitsto147proteinsin26species:Archae-0;Bacteria-31;Metazoa-0;Fungi-0;Plants-118;Viruses-0;OtherEukaryotes-0(source:NCBIBLink).&(reliability:848.0)&(originaldescription:nooriginaldesc…
VIT_208s0058g01210	0.774653	0.552122	2.27512	0.0035181	0.012774	1	8.49333	0.29	93.7933	5.53	0.293333	17.3667	XP_002270970.1	XP_002270970.1 PREDICTED: non-specific lipid-transfer protein P5 [Vitis vinifera]	tr|F6GXX4|F6GXX4_VITVI Non-specific lipid-transfer protein OS=Vitis vinifera OX=29760 GN=VIT_08s0058g01210 PE=3 SV=1	(q43129|nltp2_goshi:114.0)Nonspecificlipid-transferproteinprecursor(LTP)(GH3)-Gossypiumhirsutum(Uplandcotton)&(gnl|cdd|72939:98.4)nodescriptionavailable&(at2g38540:95.9)Non-specificlipidtransferprotein.BindscalmodulininaCa2+-independentmanner.Localizedtothecellwall.SpecificallyexpressedinL1epidermallayer.PredictedtobeamemberofPR-14pathogenesis-relatedproteinfamilywiththefollowingmembers:At2g38540…
VIT_201s0127g00910	0.58167	0.707716	2.27392	0.04839	0.570685	1	1.6	0.533333	0.903333	1.14	0.363333	0.17	XP_003631265.2	XP_003631265.2 PREDICTED: uncharacterized protein LOC100853634 [Vitis vinifera]	tr|A0A438JNR0|A0A438JNR0_VITVI Transcription factor bHLH167 OS=Vitis vinifera OX=29760 GN=BHLH167_1 PE=4 SV=1	(at1g10585:83.2)basichelix-loop-helix(bHLH)DNA-bindingsuperfamilyprotein;FUNCTIONSIN:sequence-specificDNAbindingtranscriptionfactoractivity;INVOLVEDIN:regulationoftranscription;LOCATEDIN:nucleus;EXPRESSEDIN:7plantstructures;EXPRESSEDDURING:LP.06sixleavesvisible,4anthesis,LP.10tenleavesvisible,petaldifferentiationandexpansionstage,LP.08eightleavesvisible;CONTAINSInterProDOMAIN/s:Helix-loop-helixDN…
VIT_212s0059g02320	-1.55384	0.188761	2.26632	0.00746893	0.633474	1	0.423333	7.47667	100.943	1.42333	4.91	18.4433	XP_002279953.1	XP_002279953.1 PREDICTED: uncharacterized protein LOC100253364 isoform X1 [Vitis vinifera]?RVX08531.1 hypothetical protein CK203_014129 [Vitis vinifera]	tr|A0A438JHV5|A0A438JHV5_VITVI Uncharacterized protein OS=Vitis vinifera OX=29760 GN=CK203_014129 PE=4 SV=1	(at3g21710:88.6)unknownprotein;Has35333Blasthitsto34131proteinsin2444species:Archae-798;Bacteria-22429;Metazoa-974;Fungi-991;Plants-531;Viruses-0;OtherEukaryotes-9610(source:NCBIBLink).&(reliability:177.2)&(originaldescription:nooriginaldescription)
VIT_206s0004g01135	-0.269213	0.880475	2.26282	3.5e-05	0.390824	1	0.143333	26.6033	11.8667	0.183333	20.65	2.22333	XP_002285657.1	XP_002285657.1 PREDICTED: uncharacterized protein LOC100250058 [Vitis vinifera]?CAN65332.1 hypothetical protein VITISV_022734 [Vitis vinifera]?CAN71356.1 hypothetical protein VITISV_002681 [Vitis vinifera]	tr|A5AIM2|A5AIM2_VITVI Uncharacterized protein OS=Vitis vinifera OX=29760 GN=VITISV_002681 PE=4 SV=1	0
VIT_218s0122g00640	0.422071	0.852744	2.24417	0.0357756	0.827208	1	0.133333	3.18667	1.45667	0.11	1.81667	0.27	XP_002275693.2	XP_002275693.2 PREDICTED: cinnamoyl-CoA reductase 2 [Vitis vinifera]?XP_010664016.1 PREDICTED: cinnamoyl-CoA reductase 2 [Vitis vinifera]?XP_010664017.1 PREDICTED: cinnamoyl-CoA reductase 2 [Vitis vinifera]?XP_010664018.1 PREDICTED: cinnamoyl-CoA reductase 2 [Vitis vinifera]?XP_019072289.1 PREDICTED: cinnamoyl-CoA reductase 2 [Vitis vinifera]?XP_019072290.1 PREDICTED: cinnamoyl-CoA reductase 2 [V…	tr|D7UDF5|D7UDF5_VITVI Epimerase domain-containing protein OS=Vitis vinifera OX=29760 GN=VIT_18s0122g00640 PE=4 SV=1	(at2g33590:384.0)NAD(P)-bindingRossmann-foldsuperfamilyprotein;FUNCTIONSIN:coenzymebinding,binding,cinnamoyl-CoAreductaseactivity,catalyticactivity;INVOLVEDIN:responsetocadmiumion,ligninbiosyntheticprocess;LOCATEDIN:cellular_componentunknown;EXPRESSEDIN:23plantstructures;EXPRESSEDDURING:13growthstages;CONTAINSInterProDOMAIN/s:NAD-dependentepimerase/dehydratase(InterPro:IPR001509),NAD(P)-bindingdo…
VIT_214s0006g02590	-0.299041	0.797086	2.22668	0.027245	0.801993	1	0.54	0.23	0.34	0.733333	0.143333	0.0766667	XP_002280944.2	XP_002280944.2 PREDICTED: uncharacterized protein LOC100253189 [Vitis vinifera]?CBI33627.3 unnamed protein product, partial [Vitis vinifera]	tr|D7TT05|D7TT05_VITVI Glutamine amidotransferase type-1 domain-containing protein OS=Vitis vinifera OX=29760 GN=VIT_14s0006g02590 PE=4 SV=1	(at5g38200:676.0)ClassIglutamineamidotransferase-likesuperfamilyprotein;FUNCTIONSIN:hydrolaseactivity;INVOLVEDIN:glutaminemetabolicprocess;LOCATEDIN:cellular_componentunknown;CONTAINSInterProDOMAIN/s:PeptidaseC26(InterPro:IPR011697),Glutamineamidotransferasetype1(InterPro:IPR017926);BESTArabidopsisthalianaproteinmatchis:ClassIglutamineamidotransferase-likesuperfamilyprotein(TAIR:AT1G66860.1);Has3…
VIT_205s0020g01760	0.991836	0.411212	2.20142	0.00515033	0.20021	1	5.93	4.63	14.51	3.19667	4.23333	2.66	XP_010649773.1	XP_010649773.1 PREDICTED: monothiol glutaredoxin-S10 [Vitis vinifera]?XP_034686439.1 monothiol glutaredoxin-S10 [Vitis riparia]?RVW55698.1 Monothiol glutaredoxin-S10 [Vitis vinifera]?RVX22230.1 Monothiol glutaredoxin-S10 [Vitis vinifera]?CBI26101.3 unnamed protein product, partial [Vitis vinifera]	tr|A0A438F6Q4|A0A438F6Q4_VITVI Monothiol glutaredoxin-S10 OS=Vitis vinifera OX=29760 GN=GRXS10_1 PE=3 SV=1	(at3g21460:176.0)Glutaredoxinfamilyprotein;FUNCTIONSIN:electroncarrieractivity,proteindisulfideoxidoreductaseactivity;INVOLVEDIN:cellredoxhomeostasis;CONTAINSInterProDOMAIN/s:Glutaredoxin-like,plantII(InterPro:IPR011905),Thioredoxinfold(InterPro:IPR012335),Glutaredoxin(InterPro:IPR002109),Thioredoxin-likefold(InterPro:IPR012336);BESTArabidopsisthalianaproteinmatchis:Thioredoxinsuperfamilyprotein(…
VIT_211s0118g00815	-0.223313	0.897778	2.19845	0.00197081	0.807908	1	0.26	9.76333	6.17667	0.34	5.69333	1.17333	RVX05300.1	RVX05300.1 hypothetical protein CK203_020156 [Vitis vinifera]	tr|A0A438J8M1|A0A438J8M1_VITVI Uncharacterized protein OS=Vitis vinifera OX=29760 GN=CK203_020156 PE=4 SV=1	0
VIT_202s0025g02960	0.650139	0.69731	2.19782	0.0209746	0.682356	1	0.643333	4.49	24.9267	0.44	2.83333	4.73667	XP_002278004.1	XP_002278004.1 PREDICTED: protein DMR6-LIKE OXYGENASE 2 [Vitis vinifera]?RVW14832.1 Protein DMR6-like oxygenase 2 [Vitis vinifera]?CBI34621.3 unnamed protein product, partial [Vitis vinifera]	tr|A0A438BV39|A0A438BV39_VITVI Protein DMR6-like oxygenase 2 OS=Vitis vinifera OX=29760 GN=DLO2_12 PE=3 SV=1	(at4g10490:486.0)2-oxoglutarate(2OG)andFe(II)-dependentoxygenasesuperfamilyprotein;FUNCTIONSIN:oxidoreductaseactivity,actingonpaireddonors,withincorporationorreductionofmolecularoxygen,2-oxoglutarateasonedonor,andincorporationofoneatomeachofoxygenintobothdonors,oxidoreductaseactivity;INVOLVEDIN:secondarymetabolicprocess;LOCATEDIN:cellular_componentunknown;CONTAINSInterProDOMAIN/s:Oxoglutarate/iro…
VIT_203s0038g03390	0.388918	0.785588	2.18251	0.0479487	-1.13909	1	0.476667	0.213333	0.59	0.396667	0.476667	0.126667	XP_002281749.1	XP_002281749.1 PREDICTED: uncharacterized protein LOC100252108 [Vitis vinifera]?CBI37784.3 unnamed protein product, partial [Vitis vinifera]	tr|D7U4W5|D7U4W5_VITVI Uncharacterized protein OS=Vitis vinifera OX=29760 GN=VIT_03s0038g03390 PE=4 SV=1	(gnl|cdd|66742:141.0)nodescriptionavailable&(at2g17070:119.0)Arabidopsisproteinofunknownfunction(DUF241);CONTAINSInterProDOMAIN/s:ProteinofunknownfunctionDUF241,plant(InterPro:IPR004320);BESTArabidopsisthalianaproteinmatchis:Arabidopsisproteinofunknownfunction(DUF241)(TAIR:AT2G17080.1);Has605Blasthitsto593proteinsin45species:Archae-0;Bacteria-10;Metazoa-49;Fungi-15;Plants-517;Viruses-0;OtherEukar…
VIT_203s0038g03400	0.515537	0.643157	2.1747	0.000279057	0.184895	1	3.10667	61.5533	68.9	2.45	55.35	14.0667	P51613.1	P51613.1 RecName: Full=Basic endochitinase; Flags: Precursor [Vitis vinifera]?ABB53242.1 chitinase class I [Vitis vinifera]?RVW48420.1 Basic endochitinase [Vitis vinifera]?RVX12115.1 Basic endochitinase [Vitis vinifera]?CAA90970.1 chitinase [Vitis vinifera]?CAC14014.1 chitinase [Vitis vinifera]	tr|A0A438EL37|A0A438EL37_VITVI Basic endochitinase OS=Vitis vinifera OX=29760 GN=CHIT1B_3 PE=4 SV=1	(p51613|chib_vitvi:575.0)Basicendochitinaseprecursor(EC3.2.1.14)-Vitisvinifera(Grape)&(gnl|cdd|84590:403.0)nodescriptionavailable&(at3g12500:384.0)encodesabasicchitinaseinvolvedinethylene/jasmonicacidmediatedsignallingpathwayduringsystemicacquiredresistancebasedonexpressionanalyses.;basicchitinase(HCHIB);FUNCTIONSIN:chitinaseactivity;INVOLVEDIN:responsetocadmiumion,defenseresponsetofungus,jasmoni…
VIT_212s0034g00140	-0.231168	0.798212	2.15881	0.00101251	0.405919	1	26.08	0.34	0.87	33.4133	0.243333	0.176667	XP_019078845.1	XP_019078845.1 PREDICTED: anthocyanidin 3-O-glucosyltransferase 2-like [Vitis vinifera]	tr|F6H991|F6H991_VITVI Glycosyltransferase OS=Vitis vinifera OX=29760 GN=VIT_12s0034g00140 PE=3 SV=1	(at3g21760:439.0)EncodesHYR1,aUDPglycosyltransferase(UGT).HYR1glucosylateshypostatin,aninhibitorofcellexpansioninvivotoformabioactiveglucoside.;HYPOSTATINRESISTANCE1(HYR1);FUNCTIONSIN:UDP-glycosyltransferaseactivity,transferaseactivity,transferringglycosylgroups;INVOLVEDIN:metabolicprocess;LOCATEDIN:cellular_componentunknown;EXPRESSEDIN:21plantstructures;EXPRESSEDDURING:13growthstages;CONTAINSInt…
VIT_216s0100g00380	0	1	2.15676	1.07e-07	0	1	0	0	115.917	0	0	23.2367	XP_002280097.1	XP_002280097.1 PREDICTED: dehydration-responsive element-binding protein 1B isoform X1 [Vitis vinifera]?AIL00759.1 C-repeat binding factor 4 [Vitis labrusca]?AIL00780.1 C-repeat binding factor 4 [Vitis aestivalis]?AIL00791.1 C-repeat binding factor 4 [Vitis rupestris]?AIL00795.1 C-repeat binding factor 4 [Vitis riparia]?BAF95879.1 CBF4 transcription factor [Vitis hybrid cultivar]	tr|A0A077B6G8|A0A077B6G8_VITAE C-repeat binding factor 4 OS=Vitis aestivalis OX=3605 GN=CBF4 PE=4 SV=1	(at4g25480:171.0)encodesamemberoftheDREBsubfamilyA-1ofERF/AP2transcriptionfactorfamily(CBF3).TheproteincontainsoneAP2domain.Therearesixmembersinthissubfamily,includingCBF1,CBF2,andCBF3.Thisgeneisinvolvedinresponsetolowtemperatureandabscisicacid.;dehydrationresponseelementB1A(DREB1A);CONTAINSInterProDOMAIN/s:DNA-binding,integrase-type(InterPro:IPR016177),Pathogenesis-relatedtranscriptionalfactor/E…
VIT_209s0002g08110	-0.821496	0.61317	2.14097	0.0433286	0.363849	1	0.353333	2.77	1.75333	0.703333	2.19667	0.346667	XP_010654844.1	XP_010654844.1 PREDICTED: uncharacterized protein LOC100853579 isoform X1 [Vitis vinifera]	tr|A0A438CJP8|A0A438CJP8_VITVI Uncharacterized protein OS=Vitis vinifera OX=29760 GN=CK203_098911 PE=4 SV=1	nohits&(originaldescription:nooriginaldescription)
VIT_213s0084g00250	-1.00953	0.817129	2.13846	1.52e-06	-1.6511	1	0	0.01	70.8233	0.0166667	0.04	15.1667	XP_002265137.1	XP_002265137.1 PREDICTED: cytosolic sulfotransferase 15 [Vitis vinifera]	tr|F6HVA9|F6HVA9_VITVI Sulfotransferase OS=Vitis vinifera OX=29760 GN=VIT_13s0084g00250 PE=3 SV=1	(at5g07010:399.0)Encodesasulfotransferasethatactsspecificallyon11-and12-hydroxyjasmonicacid.Transcriptlevelsforthisenzymeareincreasedbytreatmentswithjasmonicacid(JA),12-hydroxyJA,JA-isoleucine,and12-oxyphytodienoicacid(aJAprecursor).;sulfotransferase2A(ST2A);CONTAINSInterProDOMAIN/s:Sulfotransferasedomain(InterPro:IPR000863);BESTArabidopsisthalianaproteinmatchis:sulfotransferase2B(TAIR:AT5G07000.…
VIT_217s0000g06730	0.207589	0.861939	2.13004	0.00251805	0.141048	1	1.44	0.813333	0.766667	1.41333	0.746667	0.16	XP_010663333.1	XP_010663333.1 PREDICTED: zinc finger RNA-binding protein isoform X1 [Vitis vinifera]	tr|D7SI63|D7SI63_VITVI Uncharacterized protein OS=Vitis vinifera OX=29760 GN=VIT_17s0000g06730 PE=4 SV=1	nohits&(originaldescription:nooriginaldescription)
VIT_216s0100g00740	0.601564	0.333253	2.10481	1.37e-08	-0.156364	1	25.7633	2.49667	16.7067	18.92	2.82667	3.56	XP_002278502.1	XP_002278502.1 PREDICTED: uncharacterized protein LOC100241934 [Vitis vinifera]	tr|F6HP50|F6HP50_VITVI Uncharacterized protein OS=Vitis vinifera OX=29760 GN=VIT_16s0100g00740 PE=4 SV=1	nohits&(originaldescription:nooriginaldescription)
VIT_206s0061g00530	-0.106924	0.95052	2.10095	7.48e-06	0.379637	1	0.183333	0.92	3.26	0.246667	0.666667	0.74	XP_002273251.1	XP_002273251.1 PREDICTED: serine carboxypeptidase-like [Vitis vinifera]?CBI17152.3 unnamed protein product, partial [Vitis vinifera]	tr|D7SNC3|D7SNC3_VITVI Carboxypeptidase OS=Vitis vinifera OX=29760 GN=VIT_06s0061g00530 PE=3 SV=1	(p37891|cbp3_orysa:631.0)Serinecarboxypeptidase3precursor(EC3.4.16.5)(SerinecarboxypeptidaseIII)-Oryzasativa(Rice)&(at3g45010:617.0)serinecarboxypeptidase-like48(scpl48);FUNCTIONSIN:serine-typecarboxypeptidaseactivity;INVOLVEDIN:proteolysis;LOCATEDIN:endomembranesystem;EXPRESSEDIN:24plantstructures;EXPRESSEDDURING:13growthstages;CONTAINSInterProDOMAIN/s:PeptidaseS10,serinecarboxypeptidase(InterPr…
VIT_203s0091g00160	-1.46157	0.126075	2.09078	0.00659396	0.664321	1	6.97333	11.8833	36.2267	21.8733	7.70333	7.50667	RVW61485.1	RVW61485.1 Basic secretory protease [Vitis vinifera]	tr|D7SXW6|D7SXW6_VITVI Uncharacterized protein OS=Vitis vinifera OX=29760 GN=VIT_03s0091g00160 PE=4 SV=1	(at2g15220:301.0)Plantbasicsecretoryprotein(BSP)familyprotein;INVOLVEDIN:defenseresponse;LOCATEDIN:endomembranesystem;EXPRESSEDDURING:seedlinggrowth;CONTAINSInterProDOMAIN/s:Uncharacterisedproteinfamily,basicsecretoryprotein(InterPro:IPR007541);BESTArabidopsisthalianaproteinmatchis:Plantbasicsecretoryprotein(BSP)familyprotein(TAIR:AT2G15130.1);Has296Blasthitsto296proteinsin84species:Archae-0;Bact…
VIT_209s0018g01340	1.84151	0.57669	2.0874	0.00116101	1.59582	1	0.0233333	0.01	1.24667	0.00666667	0	0.266667	CBI25242.3	CBI25242.3 unnamed protein product, partial [Vitis vinifera]	tr|D7T410|D7T410_VITVI Uncharacterized protein OS=Vitis vinifera OX=29760 GN=VIT_09s0018g01340 PE=3 SV=1	(at5g57800:806.0)encodesatransmembraneproteinwithsimilaritytothesteroldesaturasefamilyattheN-terminusandtotheshort-chaindehydrogenase/reductasefamilyattheC-terminus.Mutantanalysesindicatethisproteinisinvolvedincuticlemembraneandwaxbiosynthesis.;ECERIFERUM3(CER3);FUNCTIONSIN:oxidoreductaseactivity,binding,ironionbinding,catalyticactivity;INVOLVEDIN:cuticlehydrocarbonbiosyntheticprocess,responsetos…
VIT_208s0007g08340	-0.585171	0.442017	2.08537	7.94e-06	0.366076	1	2.96333	0.0666667	6.86333	4.91333	0.0533333	1.46333	XP_002277852.1	XP_002277852.1 PREDICTED: cytokinin riboside 5'-monophosphate phosphoribohydrolase LOG1 [Vitis vinifera]?XP_019076997.1 PREDICTED: cytokinin riboside 5'-monophosphate phosphoribohydrolase LOG1 [Vitis vinifera]?RVW16560.1 Cytokinin riboside 5'-monophosphate phosphoribohydrolase LOG1 [Vitis vinifera]?RVX09589.1 Cytokinin riboside 5'-monophosphate phosphoribohydrolase LOG1 [Vitis vinifera]?CBI29858.…	tr|A0A438C014|A0A438C014_VITVI Cytokinin riboside 5'-monophosphate phosphoribohydrolase OS=Vitis vinifera OX=29760 GN=LOG1_3 PE=3 SV=1	(at2g28305:283.0)LONELYGUY1(LOG1);CONTAINSInterProDOMAIN/s:ConservedhypotheticalproteinCHP00730(InterPro:IPR005269);BESTArabidopsisthalianaproteinmatchis:lysinedecarboxylasefamilyprotein(TAIR:AT2G37210.1);Has5303Blasthitsto5301proteinsin1556species:Archae-26;Bacteria-3660;Metazoa-10;Fungi-132;Plants-396;Viruses-0;OtherEukaryotes-1079(source:NCBIBLink).&(gnl|cdd|86394:174.0)nodescriptionavailable&…
VIT_217s0000g02085	-0.246607	0.842274	2.06258	0.00207546	0.160544	1	0.77	3.27	2.46667	1.00667	2.99	0.53	RVX17934.1	RVX17934.1 hypothetical protein CK203_004184 [Vitis vinifera]	tr|A0A438K9R1|A0A438K9R1_VITVI Uncharacterized protein OS=Vitis vinifera OX=29760 GN=CK203_004184 PE=4 SV=1	0
VIT_213s0019g04660	-0.137126	0.883255	2.06078	1.71e-07	-0.357695	1	1.06333	33.4467	44.9433	1.31	43.9433	9.78667	XP_002270908.1	XP_002270908.1 PREDICTED: vacuolar amino acid transporter 1 [Vitis vinifera]?XP_010658377.1 PREDICTED: vacuolar amino acid transporter 1 [Vitis vinifera]?XP_010658378.1 PREDICTED: vacuolar amino acid transporter 1 [Vitis vinifera]?XP_019080105.1 PREDICTED: vacuolar amino acid transporter 1 [Vitis vinifera]	tr|F6HND9|F6HND9_VITVI Aa_trans domain-containing protein OS=Vitis vinifera OX=29760 GN=VIT_13s0019g04660 PE=4 SV=1	(at2g39130:677.0)Transmembraneaminoacidtransporterfamilyprotein;FUNCTIONSIN:aminoacidtransmembranetransporteractivity;INVOLVEDIN:biological_processunknown;LOCATEDIN:plasmamembrane;EXPRESSEDIN:24plantstructures;EXPRESSEDDURING:15growthstages;CONTAINSInterProDOMAIN/s:Aminoacidtransporter,transmembrane(InterPro:IPR013057);BESTArabidopsisthalianaproteinmatchis:Transmembraneaminoacidtransporterfamilyp…
VIT_205s0077g01140	-0.131909	0.913994	2.0518	0.000601381	-0.238251	1	23.6267	8.42333	7.02667	29.14	10.1267	1.51667	XP_010649526.1	XP_010649526.1 PREDICTED: bZIP transcription factor 53-like [Vitis vinifera]?RVW39970.1 bZIP transcription factor 53 [Vitis vinifera]?RVW99044.1 bZIP transcription factor 53 [Vitis vinifera]	tr|A0A438IQP9|A0A438IQP9_VITVI BZIP transcription factor 53 OS=Vitis vinifera OX=29760 GN=BZIP53_0 PE=4 SV=1	nohits&(originaldescription:nooriginaldescription)
VIT_211s0052g00490	-0.826041	0.395304	2.04327	0.00673383	0.00251788	1	1.89333	1.63	0.846667	3.75667	1.65667	0.186667	XP_003633204.2	XP_003633204.2 PREDICTED: uncharacterized protein LOC100852603 [Vitis vinifera]?RVW76685.1 hypothetical protein CK203_047579 [Vitis vinifera]	tr|A0A438GWV4|A0A438GWV4_VITVI Uncharacterized protein OS=Vitis vinifera OX=29760 GN=CK203_047579 PE=4 SV=1	nohits&(originaldescription:nooriginaldescription)
VIT_218s0001g09140	0.933104	0.0315101	2.03976	2.66e-10	0.364355	1	226.92	75.45	110.46	128.3	59.8467	25.1433	XP_010664515.1	XP_010664515.1 PREDICTED: probable strigolactone esterase DAD2 [Vitis vinifera]?XP_034677379.1 probable strigolactone esterase DAD2 [Vitis riparia]?RVW56184.1 putative strigolactone esterase DAD2 [Vitis vinifera]?RVX22661.1 putative strigolactone esterase DAD2 [Vitis vinifera]	tr|A0A438KN83|A0A438KN83_VITVI Putative strigolactone esterase DAD2 OS=Vitis vinifera OX=29760 GN=DAD2_1 PE=4 SV=1	(at3g03990:452.0)alpha/beta-Hydrolasessuperfamilyprotein;CONTAINSInterProDOMAIN/s:Alpha/betahydrolasefold-1(InterPro:IPR000073);BESTArabidopsisthalianaproteinmatchis:alpha/beta-Hydrolasessuperfamilyprotein(TAIR:AT4G37470.1);Has7052Blasthitsto7050proteinsin1427species:Archae-69;Bacteria-5615;Metazoa-94;Fungi-57;Plants-279;Viruses-0;OtherEukaryotes-938(source:NCBIBLink).&(gnl|cdd|30941:89.8)nodescr…
VIT_207s0104g00675	0	1	2.02165	0.0310054	0.7305	1	0	1.13667	1.17333	0	0.69	0.256667	0	0	0	0
VIT_217s0000g02050	-1.39859	0.196506	2.01145	0.0163149	0.389808	1	1.27333	8.95667	55.5367	3.78667	6.99	12.08	XP_002282941.1	XP_002282941.1 PREDICTED: nudix hydrolase 18, mitochondrial [Vitis vinifera]?RVW52484.1 Nudix hydrolase 17, mitochondrial [Vitis vinifera]	tr|A0A438EXM9|A0A438EXM9_VITVI Nudix hydrolase 17, mitochondrial OS=Vitis vinifera OX=29760 GN=NUDT17_0 PE=4 SV=1	(at2g01670:211.0)nudixhydrolasehomolog17(NUDT17);FUNCTIONSIN:hydrolaseactivity;INVOLVEDIN:biological_processunknown;EXPRESSEDIN:23plantstructures;EXPRESSEDDURING:15growthstages;CONTAINSInterProDOMAIN/s:NUDIXhydrolasedomain-like(InterPro:IPR015797),NUDIXhydrolasedomain(InterPro:IPR000086);BESTArabidopsisthalianaproteinmatchis:nudixhydrolasehomolog18(TAIR:AT1G14860.1);Has1036Blasthitsto1035proteins…
VIT_200s0317g00140	-0.140072	0.901694	2.0113	0.0175752	-0.214185	1	1.22333	10.4733	0.383333	1.43667	12.59	0.0833333	XP_002276070.1	XP_002276070.1 PREDICTED: exocyst complex component EXO70B1-like [Vitis vinifera]	tr|F6HRR9|F6HRR9_VITVI Exocyst subunit Exo70 family protein OS=Vitis vinifera OX=29760 GN=VIT_00s0317g00140 PE=3 SV=1	(at2g39380:625.0)AmemberofEXO70genefamily,putativeexocystsubunits,conservedinlandplants.Arabidopsisthalianacontains23putativeEXO70genes,whichcanbeclassifiedintoeightclustersonthephylogenetictree.;exocystsubunitexo70familyproteinH2(EXO70H2);INVOLVEDIN:exocytosis,vesicledockinginvolvedinexocytosis;LOCATEDIN:exocyst;EXPRESSEDIN:leafapex,hypocotyl,root,stamen;EXPRESSEDDURING:4anthesis;CONTAINSInterPr…
VIT_203s0110g00370	-1.39872	0.372183	1.9975	0.0138054	0.570296	1	0.246667	172.953	48.6533	0.76	119.283	11.21	XP_003631722.1	XP_003631722.1 PREDICTED: copper transporter 3 [Vitis vinifera]?CAN82427.1 hypothetical protein VITISV_043783 [Vitis vinifera]	tr|A5APN4|A5APN4_VITVI Copper transporter OS=Vitis vinifera OX=29760 GN=VIT_03s0110g00370 PE=3 SV=1	nohits&(originaldescription:nooriginaldescription)
VIT_210s0003g00320	0.410119	0.549222	1.98592	2.27e-10	0.0931446	1	4.04	7.61	43.67	3.33667	7.24667	9.98667	CBI30614.3	CBI30614.3 unnamed protein product, partial [Vitis vinifera]	tr|F6HM38|F6HM38_VITVI Uncharacterized protein OS=Vitis vinifera OX=29760 GN=VIT_10s0003g00320 PE=3 SV=1	(at5g46090:268.0)Proteinofunknownfunction(DUF679);FUNCTIONSIN:molecular_functionunknown;INVOLVEDIN:biological_processunknown;LOCATEDIN:chloroplast;CONTAINSInterProDOMAIN/s:ProteinofunknownfunctionDUF679(InterPro:IPR007770);BESTArabidopsisthalianaproteinmatchis:Proteinofunknownfunction(DUF679)(TAIR:AT4G18425.1);Has1807Blasthitsto1807proteinsin277species:Archae-0;Bacteria-0;Metazoa-736;Fungi-347;Pl…
VIT_218s0001g11730	0.283465	0.753083	1.98017	0.0129229	-0.169059	1	3.11667	4.19667	0.866667	2.83333	4.81667	0.196667	CAN79165.1	CAN79165.1 hypothetical protein VITISV_019247 [Vitis vinifera]	tr|F6H031|F6H031_VITVI Uncharacterized protein OS=Vitis vinifera OX=29760 GN=VIT_18s0001g11730 PE=4 SV=1	nohits&(originaldescription:nooriginaldescription)
VIT_202s0025g01750	0.105585	0.897275	1.97639	2.71e-07	0.191737	1	71.78	34.57	3.71333	72.36	31.02	0.883333	XP_002265126.1	XP_002265126.1 PREDICTED: cellulose synthase-like protein G3 [Vitis vinifera]?RVW43190.1 Cellulose synthase-like protein G3 [Vitis vinifera]?CBI34511.3 unnamed protein product, partial [Vitis vinifera]	tr|D7TVI6|D7TVI6_VITVI Uncharacterized protein OS=Vitis vinifera OX=29760 GN=VIT_02s0025g01750 PE=4 SV=1	(at4g23990:870.0)encodesaproteinsimilartocellulosesynthase;cellulosesynthaselikeG3(CSLG3);FUNCTIONSIN:cellulosesynthaseactivity,transferaseactivity,transferringglycosylgroups,transferaseactivity;INVOLVEDIN:cellulosebiosyntheticprocess,polysaccharidebiosyntheticprocess;LOCATEDIN:membrane;EXPRESSEDIN:13plantstructures;EXPRESSEDDURING:8growthstages;CONTAINSInterProDOMAIN/s:Cellulosesynthase(InterPro…
VIT_200s0414g00020	0.702273	0.496105	1.96828	0.00167995	-0.67048	1	0.426667	0.26	0.94	0.286667	0.42	0.213333	CBI29434.3	CBI29434.3 unnamed protein product, partial [Vitis vinifera]	tr|D7TG11|D7TG11_VITVI Uncharacterized protein OS=Vitis vinifera OX=29760 GN=VIT_00s0414g00020 PE=4 SV=1	(at1g55850:662.0)encodesaproteinsimilartocellulosesynthase;cellulosesynthaselikeE1(CSLE1);FUNCTIONSIN:cellulosesynthaseactivity,transferaseactivity,transferringglycosylgroups;INVOLVEDIN:plant-typecellwallbiogenesis,cellulosebiosyntheticprocess,polysaccharidebiosyntheticprocess;LOCATEDIN:endoplasmicreticulum,plasmamembrane;EXPRESSEDIN:24plantstructures;EXPRESSEDDURING:13growthstages;CONTAINSInterP…
VIT_213s0064g00480	-0.181915	0.878108	1.9353	0.00104075	0.651682	1	1.29667	1.2	6.75	1.53	0.74	1.7	XP_002273684.2	XP_002273684.2 PREDICTED: furcatin hydrolase [Vitis vinifera]?CBI24931.3 unnamed protein product, partial [Vitis vinifera]	tr|D7T350|D7T350_VITVI Uncharacterized protein OS=Vitis vinifera OX=29760 GN=VIT_13s0064g00480 PE=3 SV=1	(gnl|cdd|35845:696.0)nodescriptionavailable&(at2g44480:573.0)betaglucosidase17(BGLU17);FUNCTIONSIN:cationbinding,hydrolaseactivity,hydrolyzingO-glycosylcompounds,catalyticactivity;INVOLVEDIN:carbohydratemetabolicprocess;EXPRESSEDIN:stem,hypocotyl,sepal,malegametophyte,root;EXPRESSEDDURING:4anthesis;CONTAINSInterProDOMAIN/s:Glycosidehydrolase,family1(InterPro:IPR001360),Glycosidehydrolase,catalyti…
VIT_211s0052g00410	-0.444641	0.679174	1.93442	0.00345417	-2.37765	1	9.69333	0.00666667	2.22667	14.81	0.0366667	0.56	XP_019078346.1	XP_019078346.1 PREDICTED: 2-alkenal reductase (NADP(+)-dependent) isoform X2 [Vitis vinifera]	tr|D7SQE9|D7SQE9_VITVI PKS_ER domain-containing protein OS=Vitis vinifera OX=29760 GN=VIT_11s0052g00410 PE=4 SV=1	(gnl|cdd|36410:382.0)nodescriptionavailable&(at5g16990:352.0)molecularfunctionhasnotbeendefined,wasshowninvolvedinoxidativestresstolerance.;Zinc-bindingdehydrogenasefamilyprotein;FUNCTIONSIN:oxidoreductaseactivity,binding,zincionbinding,catalyticactivity;INVOLVEDIN:responsetooxidativestress;LOCATEDIN:plasmamembrane;EXPRESSEDIN:26plantstructures;EXPRESSEDDURING:13growthstages;CONTAINSInterProDOMAI…
VIT_201s0011g03710	0.435438	0.712815	1.93352	0.00392328	0.293978	1	9.94333	6.06333	20.2733	7.83	4.97667	5.04667	XP_002283545.3	XP_002283545.3 PREDICTED: acyl-acyl carrier protein thioesterase ATL3, chloroplastic isoform X3 [Vitis vinifera]	tr|D7T932|D7T932_VITVI 4HBT domain-containing protein OS=Vitis vinifera OX=29760 GN=VIT_01s0011g03710 PE=4 SV=1	(at1g68260:211.0)Thioesterasesuperfamilyprotein;CONTAINSInterProDOMAIN/s:Thioesterasesuperfamily(InterPro:IPR006683);BESTArabidopsisthalianaproteinmatchis:Thioesterasesuperfamilyprotein(TAIR:AT1G68280.1);Has2036Blasthitsto2035proteinsin690species:Archae-16;Bacteria-1416;Metazoa-0;Fungi-0;Plants-80;Viruses-0;OtherEukaryotes-524(source:NCBIBLink).&(reliability:422.0)&(originaldescription:nooriginal…
VIT_200s0375g00040	-3.66795	0.103761	1.91421	0.00762252	-1.17886	0.73468	0.00666667	1.83	3.5	0.103333	4.17333	0.88	XP_003635288.1	XP_003635288.1 PREDICTED: NAC transcription factor 25 [Vitis vinifera]	tr|A0A438JHT3|A0A438JHT3_VITVI NAC transcription factor 25 OS=Vitis vinifera OX=29760 GN=NAC025_0 PE=4 SV=1	(at1g61110:329.0)NACdomaincontainingprotein25(NAC025);FUNCTIONSIN:sequence-specificDNAbindingtranscriptionfactoractivity;INVOLVEDIN:multicellularorganismaldevelopment,regulationoftranscription;LOCATEDIN:cellular_componentunknown;EXPRESSEDIN:6plantstructures;EXPRESSEDDURING:4anthesis,petaldifferentiationandexpansionstage;CONTAINSInterProDOMAIN/s:Noapicalmeristem(NAM)protein(InterPro:IPR003441);BES…
VIT_200s0218g00100	0.243223	0.713673	1.88814	8.01e-09	-1.19828	1	5.38667	0.0133333	8.40667	5.03333	0.0266667	2.11667	XP_002267072.1	XP_002267072.1 PREDICTED: metal transporter Nramp5 [Vitis vinifera]?RVW57251.1 Metal transporter Nramp5 [Vitis vinifera]?CBI40851.3 unnamed protein product, partial [Vitis vinifera]	tr|A0A438FBB6|A0A438FBB6_VITVI Metal transporter Nramp5 OS=Vitis vinifera OX=29760 GN=NRAMP5_2 PE=3 SV=1	(at1g15960:501.0)memberofNramp2family;NRAMPmetaliontransporter6(NRAMP6);FUNCTIONSIN:inorganicaniontransmembranetransporteractivity,metaliontransmembranetransporteractivity;INVOLVEDIN:cellularmetalionhomeostasis,metaliontransport;LOCATEDIN:membrane;EXPRESSEDIN:12plantstructures;EXPRESSEDDURING:LP.06sixleavesvisible,LP.04fourleavesvisible,4anthesis,petaldifferentiationandexpansionstage,LP.08eightle…
VIT_214s0006g01610	-1.33444	0.146798	1.88389	0.0112227	-0.741103	1	3.44667	5.43667	15.5	9.72667	9.28	3.65667	XP_002271689.1	XP_002271689.1 PREDICTED: uncharacterized protein At1g66480 [Vitis vinifera]?CBI33547.3 unnamed protein product, partial [Vitis vinifera]	tr|D7TSS5|D7TSS5_VITVI Uncharacterized protein OS=Vitis vinifera OX=29760 GN=VIT_14s0006g01610 PE=4 SV=1	(at1g66480:162.0)Involvedinchloroplastavoidancemovementunderintermediateandhighlightintensities;plastidmovementimpaired2(PMI2);FUNCTIONSIN:molecular_functionunknown;INVOLVEDIN:responsetobluelight,N-terminalproteinmyristoylation,chloroplastavoidancemovement;LOCATEDIN:plasmamembrane;EXPRESSEDIN:17plantstructures;EXPRESSEDDURING:9growthstages;BESTArabidopsisthalianaproteinmatchis:unknownprotein(TAIR…
VIT_209s0002g04280	0.529147	0.610299	1.86716	0.00200069	-0.541557	1	74.7933	9.42333	35.35	57.6367	14.0067	8.53333	XP_002284463.1	XP_002284463.1 PREDICTED: dynein light chain LC6, flagellar outer arm [Vitis vinifera]?XP_034696513.1 dynein light chain LC6, flagellar outer arm [Vitis riparia]?CBI36123.3 unnamed protein product, partial [Vitis vinifera]	tr|D7U0H7|D7U0H7_VITVI Dynein light chain OS=Vitis vinifera OX=29760 GN=VIT_09s0002g04280 PE=3 SV=1	(at1g52240:153.0)EncodesamemberofKPP-likegenefamily,homologofKPP(kinasepartnerprotein)geneintomato.AlsoamemberoftheRopGEF(guaninenucleotideexchangefactor)family,containingthenovelPRONEdomain(plant-specificRopnucleotideexchanger),whichisexclusivelyactivetowardsmembersoftheRopsubfamily.;RHOguanyl-nucleotideexchangefactor11(ROPGEF11);CONTAINSInterProDOMAIN/s:Dyneinlightchain,type1/2(InterPro:IPR0013…
VIT_219s0014g01940	0.601807	0.171536	1.86695	1.64e-10	-0.016506	1	2.97	5.00667	4.08	2.17333	5.16	1.01333	XP_002285236.1	XP_002285236.1 PREDICTED: uncharacterized protein LOC100257151 [Vitis vinifera]?RVX03922.1 hypothetical protein CK203_021581 [Vitis vinifera]	tr|A0A438J4N1|A0A438J4N1_VITVI Uncharacterized protein OS=Vitis vinifera OX=29760 GN=CK203_021581 PE=4 SV=1	nohits&(originaldescription:nooriginaldescription)
VIT_212s0057g01430	-0.281531	0.783156	1.86461	0.000493697	1.53991	0.0713983	161.213	56.4633	40.65	218.327	19.7533	9.92667	XP_002263769.1	XP_002263769.1 PREDICTED: uncharacterized protein LOC100252914 [Vitis vinifera]?XP_034701143.1 disease resistance protein Pik-1-like [Vitis riparia]?RVW46245.1 Heavy metal-associated isoprenylated plant protein 16 [Vitis vinifera]?CBI28484.3 unnamed protein product, partial [Vitis vinifera]	tr|D7TDB1|D7TDB1_VITVI Uncharacterized protein OS=Vitis vinifera OX=29760 GN=VIT_12s0057g01430 PE=4 SV=1	nohits&(originaldescription:nooriginaldescription)
VIT_217s0000g03390	-1.59992	0.0422278	1.85531	0.0112049	-0.0777399	1	0.526667	2.62333	1.63333	1.85	2.84333	0.38	XP_002276848.1	XP_002276848.1 PREDICTED: protein SAR DEFICIENT 1 isoform X2 [Vitis vinifera]?CBI15482.3 unnamed protein product, partial [Vitis vinifera]	tr|D7SJ21|D7SJ21_VITVI Uncharacterized protein OS=Vitis vinifera OX=29760 GN=VIT_17s0000g03390 PE=3 SV=1	(at1g73805:414.0)Calmodulinbindingprotein-like;CONTAINSInterProDOMAIN/s:Calmodulinbindingprotein-like(InterPro:IPR012416);BESTArabidopsisthalianaproteinmatchis:Calmodulin-bindingprotein(TAIR:AT5G57580.1);Has30201Blasthitsto17322proteinsin780species:Archae-12;Bacteria-1396;Metazoa-17338;Fungi-3422;Plants-5037;Viruses-0;OtherEukaryotes-2996(source:NCBIBLink).&(gnl|cdd|71325:383.0)nodescriptionavail…
VIT_202s0025g00430	1.72118	0.442081	1.85252	0.00418272	-0.220951	1	0.0766667	0.0266667	3.10333	0.0266667	0.0333333	0.783333	XP_010658407.1	XP_010658407.1 PREDICTED: endoglucanase [Vitis vinifera]?CBI34394.3 unnamed protein product, partial [Vitis vinifera]	tr|D7TV69|D7TV69_VITVI Endoglucanase OS=Vitis vinifera OX=29760 GN=VIT_02s0025g00430 PE=3 SV=1	(p22503|gun_phavu:700.0)Endoglucanaseprecursor(EC3.2.1.4)(Endo-1,4-beta-glucanase)(Abscissioncellulase)-Phaseolusvulgaris(Kidneybean)(Frenchbean)&(at4g23560:652.0)glycosylhydrolase9B15(GH9B15);FUNCTIONSIN:hydrolaseactivity,hydrolyzingO-glycosylcompounds,catalyticactivity;INVOLVEDIN:carbohydratemetabolicprocess;LOCATEDIN:endomembranesystem;CONTAINSInterProDOMAIN/s:Six-hairpinglycosidase(InterPro:I…
VIT_203s0063g00550	-0.606341	0.374867	1.85199	0.0013196	0.811604	0.690983	15.7667	15.9933	1.75	26.7267	9.34667	0.436667	CBI32421.3	CBI32421.3 unnamed protein product, partial [Vitis vinifera]	tr|D7TPJ8|D7TPJ8_VITVI Uncharacterized protein OS=Vitis vinifera OX=29760 GN=VIT_03s0063g00550 PE=4 SV=1	(at3g18460:145.0)PLAC8familyprotein;CONTAINSInterProDOMAIN/s:ProteinofunknownfunctionCys-rich(InterPro:IPR006461);BESTArabidopsisthalianaproteinmatchis:PLAC8familyprotein(TAIR:AT3G18450.1);Has685Blasthitsto684proteinsin81species:Archae-0;Bacteria-0;Metazoa-90;Fungi-48;Plants-538;Viruses-0;OtherEukaryotes-9(source:NCBIBLink).&(gnl|cdd|86720:111.0)nodescriptionavailable&(reliability:290.0)&(origina…
VIT_202s0012g00660	0.459218	0.845432	1.8518	0.0308061	0.804409	1	0.206667	10.1433	2.29667	0.163333	5.93333	0.553333	XP_002281943.1	XP_002281943.1 PREDICTED: calcium-binding protein PBP1 [Vitis vinifera]?XP_034672535.1 calcium-binding protein PBP1-like [Vitis riparia]?RVX14325.1 Calcium-binding protein PBP1 [Vitis vinifera]?CBI33940.3 unnamed protein product, partial [Vitis vinifera]	tr|D7TTG0|D7TTG0_VITVI EF-hand domain-containing protein OS=Vitis vinifera OX=29760 GN=VIT_02s0012g00660 PE=4 SV=1	(at4g27280:113.0)Calcium-bindingEF-handfamilyprotein;FUNCTIONSIN:calciumionbinding;INVOLVEDIN:responsetokarrikin;EXPRESSEDIN:23plantstructures;EXPRESSEDDURING:13growthstages;CONTAINSInterProDOMAIN/s:EF-Hand1,calcium-bindingsite(InterPro:IPR018247),EF-HAND2(InterPro:IPR018249),EF-hand-likedomain(InterPro:IPR011992);BESTArabidopsisthalianaproteinmatchis:pinoid-bindingprotein1(TAIR:AT5G54490.1);Has1…
VIT_219s0015g00710	0.917169	0.302352	1.8494	2.71e-06	0.552456	1	0.196667	12.4	3.65333	0.106667	8.63667	0.926667	CBI39755.3	CBI39755.3 unnamed protein product, partial [Vitis vinifera]	tr|F6I566|F6I566_VITVI Uncharacterized protein OS=Vitis vinifera OX=29760 GN=VIT_19s0015g00710 PE=4 SV=1	(at1g55850:890.0)encodesaproteinsimilartocellulosesynthase;cellulosesynthaselikeE1(CSLE1);FUNCTIONSIN:cellulosesynthaseactivity,transferaseactivity,transferringglycosylgroups;INVOLVEDIN:plant-typecellwallbiogenesis,cellulosebiosyntheticprocess,polysaccharidebiosyntheticprocess;LOCATEDIN:endoplasmicreticulum,plasmamembrane;EXPRESSEDIN:24plantstructures;EXPRESSEDDURING:13growthstages;CONTAINSInterP…
VIT_208s0007g05270	0.518216	0.723606	1.84239	0.0427046	-0.0272756	1	4.05333	24.7533	35.7133	3.04667	25.7733	8.92	CBI30116.3	CBI30116.3 unnamed protein product, partial [Vitis vinifera]	tr|F6HKA3|F6HKA3_VITVI Uncharacterized protein OS=Vitis vinifera OX=29760 GN=VIT_08s0007g05270 PE=4 SV=1	nohits&(originaldescription:nooriginaldescription)
VIT_208s0007g01360	0.740692	0.170657	1.83807	1e-07	0.155455	1	2.89667	11.9	9.67333	1.96667	10.9833	2.58333	XP_010654229.1	XP_010654229.1 PREDICTED: uncharacterized protein LOC100252790 [Vitis vinifera]?XP_010654230.1 PREDICTED: uncharacterized protein LOC100252790 [Vitis vinifera]?XP_010654231.1 PREDICTED: uncharacterized protein LOC100252790 [Vitis vinifera]?CBI30471.3 unnamed protein product, partial [Vitis vinifera]	tr|D7THF5|D7THF5_VITVI Uncharacterized protein OS=Vitis vinifera OX=29760 GN=VIT_08s0007g01360 PE=4 SV=1	(at5g02020:99.4)Encodesaproteininvolvedinsalttolerance,namesSIS(SaltInducedSerinerich).;unknownprotein;FUNCTIONSIN:molecular_functionunknown;INVOLVEDIN:biological_processunknown;LOCATEDIN:chloroplast;EXPRESSEDIN:13plantstructures;EXPRESSEDDURING:6growthstages;BESTArabidopsisthalianaproteinmatchis:unknownprotein(TAIR:AT5G59080.1);Has52Blasthitsto52proteinsin8species:Archae-0;Bacteria-0;Metazoa-0;F…
VIT_211s0149g00280	0.908305	0.408787	1.83125	0.00301188	-0.28322	1	0.386667	3	4.02667	0.223333	3.67667	1.03333	XP_010656576.1	XP_010656576.1 PREDICTED: acidic mammalian chitinase [Vitis vinifera]?CBI25623.3 unnamed protein product, partial [Vitis vinifera]	tr|D7T541|D7T541_VITVI Glyco_18 domain-containing protein OS=Vitis vinifera OX=29760 GN=VIT_11s0149g00280 PE=3 SV=1	(at4g19810:281.0)Glycosylhydrolasefamilyproteinwithchitinaseinsertiondomain;FUNCTIONSIN:cationbinding,chitinaseactivity,hydrolaseactivity,hydrolyzingO-glycosylcompounds,catalyticactivity;INVOLVEDIN:carbohydratemetabolicprocess;LOCATEDIN:cellwall;EXPRESSEDIN:10plantstructures;EXPRESSEDDURING:LP.04fourleavesvisible,4anthesis,Cglobularstage;CONTAINSInterProDOMAIN/s:Glycosidehydrolase,family18,cataly…
VIT_203s0132g00050	-0.810346	0.341169	1.82898	0.000671157	0.215415	1	2.34333	17.51	46.4633	4.81	15.4567	11.5167	XP_019074615.1	XP_019074615.1 PREDICTED: uncharacterized protein LOC100245618 isoform X5 [Vitis vinifera]	tr|F6HJF4|F6HJF4_VITVI Uncharacterized protein OS=Vitis vinifera OX=29760 GN=VIT_03s0132g00070 PE=4 SV=1	(at1g74520:140.0)PartoftheAtHVA22afamily.ProteinexpressionisABA-andstress-inducible.;HVA22homologueA(HVA22A);FUNCTIONSIN:molecular_functionunknown;INVOLVEDIN:responsetowaterdeprivation,responsetocold,hyperosmoticsalinityresponse,responsetoabscisicacidstimulus;LOCATEDIN:endomembranesystem;EXPRESSEDIN:23plantstructures;EXPRESSEDDURING:13growthstages;CONTAINSInterProDOMAIN/s:TB2/DP1/HVA22relatedprot…
VIT_204s0008g05510	0.112908	0.906447	1.8284	3.27e-06	-0.316982	1	0.836667	0.61	8.74333	0.856667	0.79	2.22	XP_002282692.3	XP_002282692.3 PREDICTED: uncharacterized protein LOC100264556 [Vitis vinifera]	tr|F6H330|F6H330_VITVI C2 NT-type domain-containing protein OS=Vitis vinifera OX=29760 GN=VIT_04s0008g05510 PE=4 SV=1	(at3g11760:310.0)unknownprotein;FUNCTIONSIN:molecular_functionunknown;INVOLVEDIN:biological_processunknown;LOCATEDIN:cellular_componentunknown;EXPRESSEDIN:23plantstructures;EXPRESSEDDURING:14growthstages;BESTArabidopsisthalianaproteinmatchis:unknownprotein(TAIR:AT5G04860.1);Has84Blasthitsto73proteinsin13species:Archae-0;Bacteria-0;Metazoa-0;Fungi-0;Plants-84;Viruses-0;OtherEukaryotes-0(source:NCB…
VIT_202s0025g00240	-1.10318	0.281701	1.82787	0.00186179	-0.00856106	1	0.236667	10.9933	8.69667	0.54	11.2867	2.20333	RVX04185.1	RVX04185.1 Beta-carotene 3-hydroxylase 1, chloroplastic [Vitis vinifera]?CBI34377.3 unnamed protein product, partial [Vitis vinifera]	tr|D7TV52|D7TV52_VITVI Fatty acid hydroxylase domain-containing protein OS=Vitis vinifera OX=29760 GN=VIT_02s0025g00240 PE=3 SV=1	(at4g25700:358.0)Convertsbeta-carotenetozeaxanthinviacryptoxanthin.;beta-hydroxylase1(BETA-OHASE1);FUNCTIONSIN:carotenebeta-ringhydroxylaseactivity;INVOLVEDIN:xanthophyllbiosyntheticprocess,carotenemetabolicprocess;LOCATEDIN:endoplasmicreticulum,chloroplast;EXPRESSEDIN:21plantstructures;EXPRESSEDDURING:13growthstages;CONTAINSInterProDOMAIN/s:Fattyacidhydroxylase(InterPro:IPR006694);BESTArabidopsi…
VIT_217s0000g07670	-0.760894	0.518511	1.82586	3.6e-05	0.176637	1	0.266667	2.87333	5.15667	0.48	2.59667	1.32333	CBI15091.3	CBI15091.3 unnamed protein product, partial [Vitis vinifera]	tr|F6GSV5|F6GSV5_VITVI Uncharacterized protein OS=Vitis vinifera OX=29760 GN=VIT_17s0000g07670 PE=4 SV=1	nohits&(originaldescription:nooriginaldescription)
VIT_210s0003g00980	0.0130299	1	1.81549	9.28e-10	0.188253	1	6.46333	146.287	111.25	6.99667	131.233	27.5733	XP_002275821.1	XP_002275821.1 PREDICTED: uncharacterized protein LOC100265131 [Vitis vinifera]?RVW18855.1 hypothetical protein CK203_097738 [Vitis vinifera]?RVW79122.1 hypothetical protein CK203_051332 [Vitis vinifera]	tr|A0A438C6H7|A0A438C6H7_VITVI Uncharacterized protein OS=Vitis vinifera OX=29760 GN=CK203_051332 PE=4 SV=1	nohits&(originaldescription:nooriginaldescription)
VIT_218s0001g14770	-0.319985	0.80346	1.8131	0.0281491	-1.09735	1	2.43	0.00333333	0.906667	3.45667	0.0133333	0.236667	XP_010664850.1	XP_010664850.1 PREDICTED: uncharacterized protein LOC100264374 [Vitis vinifera]	tr|F6GZS6|F6GZS6_VITVI Uncharacterized protein OS=Vitis vinifera OX=29760 GN=VIT_18s0001g14770 PE=3 SV=1	(at1g75900:409.0)GDSL-likeLipase/Acylhydrolasesuperfamilyprotein;CONTAINSInterProDOMAIN/s:Lipase,GDSL,activesite(InterPro:IPR008265),Lipase,GDSL(InterPro:IPR001087);BESTArabidopsisthalianaproteinmatchis:SGNHhydrolase-typeesterasesuperfamilyprotein(TAIR:AT1G75880.2);Has3444Blasthitsto3405proteinsin204species:Archae-0;Bacteria-282;Metazoa-0;Fungi-26;Plants-3125;Viruses-0;OtherEukaryotes-11(source:N…
VIT_211s0016g02980	0.017599	1	1.80664	0.000252666	-0.31073	1	0.31	4.76667	5.77333	0.343333	6.05	1.53	XP_002280262.1	XP_002280262.1 PREDICTED: uncharacterized protein LOC100249186 [Vitis vinifera]?RVW38265.1 hypothetical protein CK203_071224 [Vitis vinifera]	tr|A0A438DRZ5|A0A438DRZ5_VITVI Uncharacterized protein OS=Vitis vinifera OX=29760 GN=CK203_071224 PE=4 SV=1	(at5g56550:92.0)EncodesOXIDATIVESTRESS3(OXS3)&#65292;involvedintolerancetoheavymetalsandoxidativestress.;OXIDATIVESTRESS3(OXS3);BESTArabidopsisthalianaproteinmatchis:unknownprotein(TAIR:AT4G26288.1);Has1807Blasthitsto1807proteinsin277species:Archae-0;Bacteria-0;Metazoa-736;Fungi-347;Plants-385;Viruses-0;OtherEukaryotes-339(source:NCBIBLink).&(reliability:184.0)&(originaldescription:nooriginaldesc…
VIT_206s0004g05650	-0.311341	0.775013	1.79895	0.00197081	-0.468666	1	3.39	15.7633	17.5867	4.59	23.7767	4.05	XP_002281905.1	XP_002281905.1 PREDICTED: uncharacterized protein LOC100263768 [Vitis vinifera]?RVW56675.1 hypothetical protein CK203_075115 [Vitis vinifera]?CBI16042.3 unnamed protein product, partial [Vitis vinifera]	tr|D7SK66|D7SK66_VITVI Uncharacterized protein OS=Vitis vinifera OX=29760 GN=VIT_06s0004g05650 PE=4 SV=1	(at5g59080:88.2)unknownprotein;FUNCTIONSIN:molecular_functionunknown;INVOLVEDIN:responsetooxidativestress;LOCATEDIN:chloroplast;EXPRESSEDIN:18plantstructures;EXPRESSEDDURING:9growthstages;BESTArabidopsisthalianaproteinmatchis:unknownprotein(TAIR:AT3G46880.1);Has1807Blasthitsto1807proteinsin277species:Archae-0;Bacteria-0;Metazoa-736;Fungi-347;Plants-385;Viruses-0;OtherEukaryotes-339(source:NCBIBLi…
VIT_204s0008g05210	-0.567463	0.553956	1.79646	0.00157709	0.497262	1	14.1933	1.93	21.61	23.8067	1.38667	5.85	RVW54033.1	RVW54033.1 Transcription factor HY5 [Vitis vinifera]?RVX19727.1 Transcription factor HY5 [Vitis vinifera]	tr|A0A438F260|A0A438F260_VITVI Transcription factor HY5 OS=Vitis vinifera OX=29760 GN=HY5_0 PE=3 SV=1	(at5g11260:92.4)Basicleucinezipper(bZIP)transcriptionfactor.Nuclearlocalization.Involvedinlight-regulatedtranscriptionalactivationofG-box-containingpromoters.NegativelyregulatedbyCop1.Althoughcytokininsdonotappeartoaffectthegenespromoteractivity,theyappeartostabilizetheprotein.HY5playsaroleinanthocyaninaccumulationinfar-redlightandbluelight,butnotinredlightorinthedark.Mutantstudiesshowedthatthege…
VIT_209s0054g00110	-1.89499	0.613517	1.78547	0.0301698	-0.344966	1	0	0.273333	3.17667	0.08	0.326667	0.836667	CBI18488.3	CBI18488.3 unnamed protein product, partial [Vitis vinifera]	tr|D7SS56|D7SS56_VITVI Uncharacterized protein OS=Vitis vinifera OX=29760 GN=VIT_09s0054g00110 PE=4 SV=1	nohits&(originaldescription:nooriginaldescription)
VIT_218s0001g14890	-2.70265	7.18e-05	1.77972	0.016671	-0.356595	1	0.57	1.02	15.8933	4.08667	1.33333	4.37	XP_002279268.2	XP_002279268.2 PREDICTED: protein FD [Vitis vinifera]	tr|A0A438J2R5|A0A438J2R5_VITVI Protein FD OS=Vitis vinifera OX=29760 GN=FD_3 PE=4 SV=1	(at4g35900:117.0)bZIPproteinrequiredforpositiveregulationofflowering.Mutantsarelateflowering.FDinteractswithFTtopromoteflowering.Expressedintheshootapexinfloralanlagen,thendeclinesinfloralprimordia.;FD;CONTAINSInterProDOMAIN/s:Basic-leucinezipper(bZIP)transcriptionfactor(InterPro:IPR004827),bZIPtranscriptionfactor,bZIP-1(InterPro:IPR011616);BESTArabidopsisthalianaproteinmatchis:basicregion/leucin…
VIT_204s0044g00430	1.34079	0.462013	1.74386	0.012335	-0.198347	1	0.536667	1.20667	4.35	0.23	1.40333	1.15	XP_010649428.1	XP_010649428.1 PREDICTED: WAT1-related protein At1g68170 [Vitis vinifera]	tr|F6I0J3|F6I0J3_VITVI Uncharacterized protein OS=Vitis vinifera OX=29760 GN=VIT_04s0044g00430 PE=4 SV=1	(at1g68170:250.0)nodulinMtN21/EamA-liketransporterfamilyprotein;LOCATEDIN:membrane;EXPRESSEDIN:embryo,leafwhorl,seed;EXPRESSEDDURING:Cglobularstage,Eexpandedcotyledonstage;CONTAINSInterProDOMAIN/s:ProteinofunknownfunctionDUF6,transmembrane(InterPro:IPR000620);BESTArabidopsisthalianaproteinmatchis:nodulinMtN21/EamA-liketransporterfamilyprotein(TAIR:AT1G25270.1);Has2511Blasthitsto2498proteinsin458s…
VIT_210s0003g00410	-1.00391	0.395838	1.73312	0.0208652	-0.467585	1	0.183333	0.886667	2.87333	0.41	1.24667	0.763333	CBI30622.3	CBI30622.3 unnamed protein product, partial [Vitis vinifera]	tr|D7TJF0|D7TJF0_VITVI MLO-like protein OS=Vitis vinifera OX=29760 GN=MLO PE=3 SV=1	(gnl|cdd|66748:549.0)nodescriptionavailable&(at2g39200:424.0)Amemberofalargefamilyofseven-transmembranedomainproteinsspecifictoplants,homologsofthebarleymildewresistancelocuso(MLO)protein.TheArabidopsisgenomecontains15genesencodingMLOproteins,withlocalizationinplasmamembrane.Phylogeneticanalysisrevealedfourcladesofclosely-relatedAtMLOgenes.ATMLO6belongstothecladeIV,withAtMLO2,AtMLO3andAtMLO12.The…
VIT_200s0337g00040	3.81023	0.0908302	1.7242	0.00509583	0.326663	1	0.106667	19.3167	7.84667	0	15.7467	2.22333	XP_002265575.1	XP_002265575.1 PREDICTED: uncharacterized protein LOC100250319 [Vitis vinifera]?CBI40915.3 unnamed protein product, partial [Vitis vinifera]	tr|D7UDV0|D7UDV0_VITVI Uncharacterized protein OS=Vitis vinifera OX=29760 GN=VIT_00s0337g00040 PE=4 SV=1	(at3g07350:235.0)Proteinofunknownfunction(DUF506);CONTAINSInterProDOMAIN/s:ProteinofunknownfunctionDUF506,plant(InterPro:IPR006502);BESTArabidopsisthalianaproteinmatchis:Proteinofunknownfunction(DUF506)(TAIR:AT3G25240.1);Has393Blasthitsto390proteinsin24species:Archae-0;Bacteria-0;Metazoa-0;Fungi-0;Plants-391;Viruses-0;OtherEukaryotes-2(source:NCBIBLink).&(gnl|cdd|68298:228.0)nodescriptionavailabl…
VIT_217s0000g09190	0.406277	0.675797	1.72256	0.00158092	-0.246726	1	36.7233	5.67	21.9467	31.1133	6.86667	5.96333	XP_002280847.1	XP_002280847.1 PREDICTED: uncharacterized protein LOC100255423 [Vitis vinifera]?RVX18653.1 hypothetical protein CK203_006384 [Vitis vinifera]	tr|A0A438KBR8|A0A438KBR8_VITVI PB1 domain-containing protein OS=Vitis vinifera OX=29760 GN=CK203_006384 PE=4 SV=1	(at3g26510:138.0)Octicosapeptide/Phox/Bem1pfamilyprotein;CONTAINSInterProDOMAIN/s:Octicosapeptide/Phox/Bem1p(InterPro:IPR000270);BESTArabidopsisthalianaproteinmatchis:octicosapeptide/Phox/Bem1p(PB1)domain-containingprotein(TAIR:AT1G70640.1);Has35333Blasthitsto34131proteinsin2444species:Archae-798;Bacteria-22429;Metazoa-974;Fungi-991;Plants-531;Viruses-0;OtherEukaryotes-9610(source:NCBIBLink).&(re…
VIT_218s0089g00700	-0.747803	0.342425	1.71943	0.000403972	-0.347161	1	1.24	0.556667	15.11	2.37333	0.726667	4.2	XP_002268401.2	XP_002268401.2 PREDICTED: cytochrome P450 714C2 [Vitis vinifera]	tr|F6GVZ6|F6GVZ6_VITVI Uncharacterized protein OS=Vitis vinifera OX=29760 GN=VIT_18s0089g00700 PE=3 SV=1	(at5g24910:491.0)memberofCYP714A;"cytochromeP450,family714,subfamilyA,polypeptide1"(CYP714A1);FUNCTIONSIN:electroncarrieractivity,monooxygenaseactivity,ironionbinding,oxygenbinding,hemebinding;INVOLVEDIN:oxidationreduction;LOCATEDIN:endomembranesystem;EXPRESSEDIN:10plantstructures;EXPRESSEDDURING:4anthesis,Fmatureembryostage,petaldifferentiationandexpansionstage,Eexpandedcotyledonstage,Dbilateral…
VIT_205s0062g01160	0.971109	0.338626	1.7103	0.0206517	-0.678528	1	644.083	1.83333	36.4267	359.523	2.95667	10.2367	XP_003632058.1	XP_003632058.1 PREDICTED: probable pectinesterase/pectinesterase inhibitor 35 [Vitis vinifera]	tr|F6I4A4|F6I4A4_VITVI Pectinesterase OS=Vitis vinifera OX=29760 GN=VIT_05s0062g01160 PE=3 SV=1	(at3g59010:526.0)pectinmethylesterase61(PME61);FUNCTIONSIN:enzymeinhibitoractivity,pectinesteraseactivity;INVOLVEDIN:cellwallmodification;LOCATEDIN:cellwall,plant-typecellwall;EXPRESSEDIN:19plantstructures;EXPRESSEDDURING:13growthstages;CONTAINSInterProDOMAIN/s:Pectinesterase,activesite(InterPro:IPR018040),Pectinlyasefold/virulencefactor(InterPro:IPR011050),Pectinesterase,catalytic(InterPro:IPR00…
VIT_214s0006g02850	-0.615278	0.638998	1.707	0.0260687	-0.27901	1	0.503333	1.07667	13.6267	0.906667	1.40667	3.73333	XP_010660417.1	XP_010660417.1 PREDICTED: transcription factor bHLH75 isoform X1 [Vitis vinifera]	tr|F6HSS1|F6HSS1_VITVI BHLH domain-containing protein OS=Vitis vinifera OX=29760 GN=VIT_14s0006g02850 PE=4 SV=1	(at1g18400:139.0)BRenhancedexpression1(BEE1);FUNCTIONSIN:sequence-specificDNAbindingtranscriptionfactoractivity;INVOLVEDIN:regulationoftranscription;LOCATEDIN:nucleus;EXPRESSEDIN:22plantstructures;EXPRESSEDDURING:13growthstages;CONTAINSInterProDOMAIN/s:Helix-loop-helixDNA-bindingdomain(InterPro:IPR001092),Helix-loop-helixDNA-binding(InterPro:IPR011598);BESTArabidopsisthalianaproteinmatchis:BRenha…
VIT_219s0014g01180	-0.348448	0.792318	1.70196	0.0145654	0.252498	1	1.60667	153.49	45.76	2.32333	133.007	12.47	XP_002285489.1	XP_002285489.1 PREDICTED: pathogen-related protein [Vitis vinifera]?CAN63863.1 hypothetical protein VITISV_026996 [Vitis vinifera]	tr|A5BUS4|A5BUS4_VITVI Uncharacterized protein OS=Vitis vinifera OX=29760 GN=VIT_19s0014g01180 PE=4 SV=1	(at1g78780:342.0)pathogenesis-relatedfamilyprotein;FUNCTIONSIN:molecular_functionunknown;INVOLVEDIN:biological_processunknown;LOCATEDIN:cellular_componentunknown;EXPRESSEDIN:14plantstructures;EXPRESSEDDURING:Mgerminatedpollenstage,LP.04fourleavesvisible,4anthesis,Cglobularstage,petaldifferentiationandexpansionstage;Has197Blasthitsto196proteinsin67species:Archae-0;Bacteria-51;Metazoa-15;Fungi-36;P…
VIT_206s0004g05670	-1.30986	0.0887418	1.69615	0.0112049	0.175266	1	1.43667	27.16	3.73667	4.04	24.53	1.02333	CBI16040.3	CBI16040.3 unnamed protein product, partial [Vitis vinifera]	tr|F6GUW8|F6GUW8_VITVI Uncharacterized protein OS=Vitis vinifera OX=29760 GN=VIT_06s0004g05670 PE=3 SV=1	(gnl|cdd|35627:238.0)nodescriptionavailable&(at2g29420:219.0)EncodesglutathionetransferasebelongingtothetauclassofGSTs.NamingconventionaccordingtoWagneretal.(2002).InducedbySalicylicacid.IndependentofNPR1fortheirinductionbysalicylicacid.;glutathioneS-transferasetau7(GSTU7);CONTAINSInterProDOMAIN/s:Thioredoxinfold(InterPro:IPR012335),GlutathioneS-transferase,C-terminal(InterPro:IPR004046),Glutathi…
VIT_208s0007g03370	0.0743946	0.923779	1.68526	5.44e-07	0.163992	1	105.257	0.286667	13.1167	109.323	0.243333	3.67333	RVX11817.1	RVX11817.1 Protein BIC1 [Vitis vinifera]	tr|A0A438JS80|A0A438JS80_VITVI Protein BIC1 OS=Vitis vinifera OX=29760 GN=BIC1_0 PE=4 SV=1	(at3g52740:80.9)unknownprotein;BESTArabidopsisthalianaproteinmatchis:unknownprotein(TAIR:AT3G44450.1);Has65Blasthitsto65proteinsin13species:Archae-0;Bacteria-0;Metazoa-0;Fungi-0;Plants-65;Viruses-0;OtherEukaryotes-0(source:NCBIBLink).&(reliability:161.8)&(originaldescription:nooriginaldescription)
VIT_214s0068g01720	0.829161	0.673749	1.67631	0.00204864	-0.641473	1	0.1	0.186667	4.60333	0.06	0.293333	1.28333	CBI21326.3	CBI21326.3 unnamed protein product, partial [Vitis vinifera]	tr|F6H465|F6H465_VITVI Uncharacterized protein OS=Vitis vinifera OX=29760 GN=VIT_14s0068g01720 PE=4 SV=1	(at5g14090:170.0)unknownprotein;Has56Blasthitsto56proteinsin18species:Archae-0;Bacteria-0;Metazoa-0;Fungi-2;Plants-46;Viruses-0;OtherEukaryotes-8(source:NCBIBLink).&(reliability:340.0)&(originaldescription:nooriginaldescription)
VIT_204s0008g03550	-0.803213	0.438343	1.67275	0.00568708	0.358551	1	0.606667	96.2767	28.9967	1.2	76.7733	8.42333	RVW17276.1	RVW17276.1 Aquaporin TIP4-1 [Vitis vinifera]	tr|F6H3E5|F6H3E5_VITVI Uncharacterized protein OS=Vitis vinifera OX=29760 GN=VIT_04s0008g03550 PE=3 SV=1	(at2g25810:294.0)tonoplastintrinsicprotein4;1(TIP4;1);FUNCTIONSIN:waterchannelactivity;INVOLVEDIN:transport,transmembranetransport;LOCATEDIN:plant-typevacuolemembrane,membrane,centralvacuole;EXPRESSEDIN:14plantstructures;EXPRESSEDDURING:4anthesis,Fmatureembryostage,petaldifferentiationandexpansionstage,Eexpandedcotyledonstage,Dbilateralstage;CONTAINSInterProDOMAIN/s:Majorintrinsicprotein,conserve…
VIT_203s0017g01710	0.70773	0.575399	1.6676	0.0485657	-0.377673	1	8.29667	5.33333	21.7067	5.68	7.16333	5.86	XP_002269292.1	XP_002269292.1 PREDICTED: uncharacterized protein LOC100253491 [Vitis vinifera]?XP_034681861.1 uncharacterized protein LOC117911560 [Vitis riparia]?RVX03463.1 hypothetical protein CK203_027816 [Vitis vinifera]?CBI34102.3 unnamed protein product, partial [Vitis vinifera]	tr|A0A438J3B7|A0A438J3B7_VITVI Uncharacterized protein OS=Vitis vinifera OX=29760 GN=CK203_027816 PE=4 SV=1	nohits&(originaldescription:nooriginaldescription)
VIT_201s0011g00560	-0.28926	0.802429	1.66661	0.00953775	0.163786	1	36.5667	34.6467	44.2367	50.2033	31.7467	12.26	CBI36511.3	CBI36511.3 unnamed protein product, partial [Vitis vinifera]	tr|A5B3K2|A5B3K2_VITVI Uncharacterized protein OS=Vitis vinifera OX=29760 GN=VIT_01s0011g00560 PE=4 SV=1	(at4g20260:139.0)EncodesaCa2+andCu2+bindingprotein.N-terminalmyristylationonglycine2appearstoenableittoassociatetightlywiththeplasmamembrane.RecombinantPCaP1interactsstronglywithphosphatidylinositol3,5-bisphosphate(PtdIns(3,5)P2)andPtdIns(3,4,5)P3,andweaklywithPtdIns(3,5)P2andPtdIns(4,5).Italsointeractswithcalmodulin(CaM)inacalcium-dependentmanner.CaMdoesnotinterferewithPCaP1membranelocalizationb…
VIT_218s0001g15650	-0.340169	0.802385	1.65275	0.0470279	0.629688	1	39.93	74.8467	12.82	57.7933	49.8533	3.61333	CAN77211.1	CAN77211.1 hypothetical protein VITISV_035026 [Vitis vinifera]	tr|A0A438DAT0|A0A438DAT0_VITVI Pathogen-related protein OS=Vitis vinifera OX=29760 GN=PRPX_7 PE=4 SV=1	(p16273|prpx_horvu:250.0)Pathogen-relatedprotein-Hordeumvulgare(Barley)&(at1g78780:241.0)pathogenesis-relatedfamilyprotein;FUNCTIONSIN:molecular_functionunknown;INVOLVEDIN:biological_processunknown;LOCATEDIN:cellular_componentunknown;EXPRESSEDIN:14plantstructures;EXPRESSEDDURING:Mgerminatedpollenstage,LP.04fourleavesvisible,4anthesis,Cglobularstage,petaldifferentiationandexpansionstage;Has197Blas…
VIT_213s0084g00240	-1.20181	0.264291	1.64394	0.0045889	0.273406	1	0.216667	5.92	6.73	0.57	4.98667	1.95	XP_002265863.1	XP_002265863.1 PREDICTED: cytosolic sulfotransferase 15 [Vitis vinifera]?CAN66204.1 hypothetical protein VITISV_041148 [Vitis vinifera]?CBI35072.3 unnamed protein product, partial [Vitis vinifera]	tr|A5C059|A5C059_VITVI Sulfotransferase OS=Vitis vinifera OX=29760 GN=VIT_13s0084g00240 PE=3 SV=1	(at5g07010:419.0)Encodesasulfotransferasethatactsspecificallyon11-and12-hydroxyjasmonicacid.Transcriptlevelsforthisenzymeareincreasedbytreatmentswithjasmonicacid(JA),12-hydroxyJA,JA-isoleucine,and12-oxyphytodienoicacid(aJAprecursor).;sulfotransferase2A(ST2A);CONTAINSInterProDOMAIN/s:Sulfotransferasedomain(InterPro:IPR000863);BESTArabidopsisthalianaproteinmatchis:sulfotransferase2B(TAIR:AT5G07000.…
VIT_213s0019g01130	-0.904103	0.0596329	1.64138	6.22e-06	-0.0766451	1	2.18	3.75333	7.64667	4.51	4.04	2.17667	XP_003633476.1	XP_003633476.1 PREDICTED: uncharacterized protein LOC100854071 [Vitis vinifera]	tr|F6HNY4|F6HNY4_VITVI Uncharacterized protein OS=Vitis vinifera OX=29760 GN=VIT_13s0019g01130 PE=4 SV=1	nohits&(originaldescription:nooriginaldescription)
VIT_212s0134g00470	-0.303539	0.802216	1.62807	0.0227325	0.221812	1	0.376667	1.20667	0.903333	0.516667	1.05	0.276667	XP_003633327.1	XP_003633327.1 PREDICTED: uncharacterized protein LOC100853582 [Vitis vinifera]?CBI18000.3 unnamed protein product, partial [Vitis vinifera]	tr|D7SQR9|D7SQR9_VITVI Uncharacterized protein OS=Vitis vinifera OX=29760 GN=VIT_12s0134g00470 PE=4 SV=1	nohits&(originaldescription:nooriginaldescription)
VIT_211s0016g04490	-0.960979	0.272594	1.62251	0.00650915	-0.349019	1	1.55333	3.65333	16.32	2.93333	5.11333	4.52	XP_002284861.2	XP_002284861.2 PREDICTED: auxin-responsive protein IAA1 [Vitis vinifera]	tr|A0A438JQ95|A0A438JQ95_VITVI Auxin-responsive protein OS=Vitis vinifera OX=29760 GN=IAA7_0 PE=3 SV=1	(gnl|cdd|66035:207.0)nodescriptionavailable&(at1g04250:187.0)Transcriptionregulatoractingasrepressorofauxin-induciblegeneexpression.Auxin-inducibleAUX/IAAgene.Short-livednuclearproteinwithfourconserveddomains.DomainIIIhashomologytobetaalphaalphadimerizationandDNAbindingdomains.Involvedinauxinsignaling.Auxininducesthedegradationoftheproteininadosage-dependentmannerinaprocessmediatedbyAtRac1.Auxini…
VIT_203s0063g01970	-0.114184	0.933747	1.6217	0.00305305	0.434716	1	0.683333	56.02	9.16667	0.826667	42.4867	2.74	CBI32538.3	CBI32538.3 unnamed protein product, partial [Vitis vinifera]	tr|D7TPW5|D7TPW5_VITVI GLOBIN domain-containing protein OS=Vitis vinifera OX=29760 GN=VIT_03s0063g01970 PE=3 SV=1	(q947c5|hbl1_goshi:249.0)Non-symbiotichemoglobin1(Hb1)(GOShiGLB1)-Gossypiumhirsutum(Uplandcotton)&(at2g16060:234.0)Encodesaclass1nonsymbiotichemoglobininducedbylowoxygenlevelswithveryhighoxygenaffinity.Itisnotlikelytobeahemoglobintransporterbecauseofitsextremelyhighaffinityforoxygen.;hemoglobin1(HB1);FUNCTIONSIN:oxygenbinding;INVOLVEDIN:responsetohypoxia;LOCATEDIN:cellwall,plasmamembrane;EXPRESSE…
VIT_213s0067g02560	-0.0950089	0.931585	1.61168	0.00125796	0.441453	1	549.327	1.37667	27.3467	637.95	1.03	7.91667	XP_002279538.1	XP_002279538.1 PREDICTED: uncharacterized protein LOC100241651 [Vitis vinifera]?CBI25381.3 unnamed protein product, partial [Vitis vinifera]	tr|D7T4E9|D7T4E9_VITVI GATA-N domain-containing protein OS=Vitis vinifera OX=29760 GN=VIT_13s0067g02560 PE=4 SV=1	(at3g56290:200.0)unknownprotein;Has39Blasthitsto39proteinsin15species:Archae-0;Bacteria-0;Metazoa-0;Fungi-0;Plants-39;Viruses-0;OtherEukaryotes-0(source:NCBIBLink).&(reliability:400.0)&(originaldescription:nooriginaldescription)
VIT_214s0060g00350	-0.291654	0.85101	1.60419	0.0356361	0.575835	1	0.14	8.10667	3.08	0.186667	5.57333	0.903333	XP_003633616.1	XP_003633616.1 PREDICTED: cyprosin isoform X3 [Vitis vinifera]?XP_010659759.1 PREDICTED: cyprosin isoform X3 [Vitis vinifera]?XP_019080930.1 PREDICTED: cyprosin isoform X3 [Vitis vinifera]?XP_034705879.1 cyprosin-like isoform X2 [Vitis riparia]	tr|F6I4I0|F6I4I0_VITVI Uncharacterized protein OS=Vitis vinifera OX=29760 GN=VIT_14s0060g00350 PE=3 SV=1	(at1g11910:625.0)EncodesanasparticproteinasethatformsaheterodimerandisstableoverabroadpHrange(ph3-8).;asparticproteinaseA1(APA1);FUNCTIONSIN:endopeptidaseactivity;INVOLVEDIN:proteolysis,responsetosaltstress;LOCATEDIN:vacuole;EXPRESSEDIN:25plantstructures;EXPRESSEDDURING:16growthstages;CONTAINSInterProDOMAIN/s:Saposin-like(InterPro:IPR011001),Peptidaseaspartic(InterPro:IPR021109),Peptidaseaspartic…
VIT_203s0038g00830	0.743727	0.522345	1.60329	0.0348704	-0.179211	1	1.04	1.49667	17.1167	0.666667	1.74333	5.27	XP_002268673.1	XP_002268673.1 PREDICTED: protein argonaute 7 [Vitis vinifera]?RVW21776.1 Protein argonaute 7 [Vitis vinifera]	tr|F6I1U1|F6I1U1_VITVI Uncharacterized protein OS=Vitis vinifera OX=29760 GN=VIT_03s0038g00830 PE=3 SV=1	0
VIT_210s0092g00590	-0.248042	0.584501	1.60324	6.73e-13	-0.563768	0.706005	34.1233	0.69	32.6833	45.26	1.04	9.88333	XP_002273016.1	XP_002273016.1 PREDICTED: probable LRR receptor-like serine/threonine-protein kinase At1g56130 isoform X1 [Vitis vinifera]	tr|F6I3J1|F6I3J1_VITVI Non-specific serine/threonine protein kinase OS=Vitis vinifera OX=29760 GN=VIT_10s0092g00590 PE=4 SV=1	(at1g56130:1071.0)Leucine-richrepeattransmembraneproteinkinase;FUNCTIONSIN:proteinserine/threoninekinaseactivity,proteinkinaseactivity,ATPbinding;INVOLVEDIN:proteinaminoacidphosphorylation;LOCATEDIN:plasmamembrane,membrane;EXPRESSEDIN:culturedcell;CONTAINSInterProDOMAIN/s:Serine/threonine-proteinkinasedomain(InterPro:IPR002290),Leucine-richrepeat(InterPro:IPR001611),Serine-threonine/tyrosine-prot…
VIT_208s0007g04610	0.421501	0.583265	1.59918	0.00022385	0.00260221	1	2.14667	0.576667	3.82333	1.76667	0.586667	1.19	XP_019077179.1	XP_019077179.1 PREDICTED: UDP-glycosyltransferase 73C3 [Vitis vinifera]	tr|F6HKD6|F6HKD6_VITVI Glycosyltransferase OS=Vitis vinifera OX=29760 GN=VIT_08s0007g04610 PE=3 SV=1	(at2g36780:482.0)UDP-Glycosyltransferasesuperfamilyprotein;FUNCTIONSIN:UDP-glycosyltransferaseactivity,transferaseactivity,transferringglycosylgroups;INVOLVEDIN:metabolicprocess;LOCATEDIN:cellular_componentunknown;CONTAINSInterProDOMAIN/s:UDP-glucuronosyl/UDP-glucosyltransferase(InterPro:IPR002213);BESTArabidopsisthalianaproteinmatchis:UDP-Glycosyltransferasesuperfamilyprotein(TAIR:AT2G36770.1);H…
VIT_208s0007g02260	0.161636	0.8295	1.58883	0.000526293	0.179858	1	15.4867	8.00667	1.95	15.0633	7.22333	0.603333	XP_002280296.1	XP_002280296.1 PREDICTED: GDSL esterase/lipase CPRD49 [Vitis vinifera]?CBI30390.3 unnamed protein product, partial [Vitis vinifera]	tr|D7TH74|D7TH74_VITVI SGNH_hydro domain-containing protein OS=Vitis vinifera OX=29760 GN=VIT_08s0007g02260 PE=4 SV=1	(at3g11210:337.0)SGNHhydrolase-typeesterasesuperfamilyprotein;FUNCTIONSIN:hydrolaseactivity,hydrolaseactivity,actingonesterbonds,carboxylesteraseactivity;INVOLVEDIN:lipidmetabolicprocess;LOCATEDIN:cellular_componentunknown;EXPRESSEDIN:20plantstructures;EXPRESSEDDURING:12growthstages;CONTAINSInterProDOMAIN/s:Esterase,SGNHhydrolase-type,subgroup(InterPro:IPR013831),Lipase,GDSL(InterPro:IPR001087),E…
VIT_213s0019g02690	-1.38243	0.124566	1.57835	0.0350941	-0.300115	1	0.776667	233.39	556.597	2.32	292.19	166.597	XP_002281554.1	XP_002281554.1 PREDICTED: putative lipid-transfer protein DIR1 [Vitis vinifera]?CBI31585.3 unnamed protein product, partial [Vitis vinifera]	tr|D7TML8|D7TML8_VITVI AAI domain-containing protein OS=Vitis vinifera OX=29760 GN=VIT_13s0019g02690 PE=4 SV=1	(at5g05960:122.0)Bifunctionalinhibitor/lipid-transferprotein/seedstorage2Salbuminsuperfamilyprotein;FUNCTIONSIN:lipidbinding;INVOLVEDIN:lipidtransport;LOCATEDIN:endomembranesystem;EXPRESSEDIN:18plantstructures;EXPRESSEDDURING:10growthstages;CONTAINSInterProDOMAIN/s:Bifunctionalinhibitor/plantlipidtransferprotein/seedstorage(InterPro:IPR016140),Plantlipidtransferprotein/seedstorage/trypsin-alphaam…
VIT_201s0011g02890	0.561022	0.87695	1.57707	0.0488823	0.609822	1	0.103333	4.21333	9.24667	0.0666667	2.81667	2.67	XP_003631228.1	XP_003631228.1 PREDICTED: uncharacterized protein LOC100852498 [Vitis vinifera]	tr|F6HF21|F6HF21_VITVI Uncharacterized protein OS=Vitis vinifera OX=29760 GN=VIT_01s0011g02890 PE=4 SV=1	nohits&(originaldescription:nooriginaldescription)
VIT_205s0020g04270	1.42624	0.690656	1.56915	0.0270631	-0.227248	1	0.00333333	0.21	0.183333	0.00333333	0.25	0.0633333	CBI26325.3	CBI26325.3 unnamed protein product, partial [Vitis vinifera]	tr|F6HDU8|F6HDU8_VITVI Calcium-transporting ATPase OS=Vitis vinifera OX=29760 GN=VIT_05s0020g04270 PE=3 SV=1	(at3g22910:1322.0)ATPaseE1-E2typefamilyprotein/haloaciddehalogenase-likehydrolasefamilyprotein;FUNCTIONSIN:calcium-transportingATPaseactivity,calmodulinbinding;INVOLVEDIN:cationtransport,calciumiontransport,metabolicprocess,ATPbiosyntheticprocess;LOCATEDIN:membrane;EXPRESSEDIN:12plantstructures;EXPRESSEDDURING:LP.04fourleavesvisible,4anthesis,Cglobularstage,petaldifferentiationandexpansionstage;C…
VIT_206s0080g00790	0.091371	0.914594	1.56203	3.73e-06	-0.682637	0.558775	1.77333	8.59667	8.58333	1.83667	13.9767	2.65333	XP_002273261.1	XP_002273261.1 PREDICTED: transcription factor DIVARICATA [Vitis vinifera]	tr|F6HHE1|F6HHE1_VITVI Uncharacterized protein OS=Vitis vinifera OX=29760 GN=VIT_06s0080g00790 PE=4 SV=1	(at5g04760:197.0)Duplicatedhomeodomain-likesuperfamilyprotein;CONTAINSInterProDOMAIN/s:SANT,DNA-binding(InterPro:IPR001005),Molecularchaperone,heatshockprotein,Hsp40,DnaJ(InterPro:IPR015609),Homeodomain-like(InterPro:IPR009057),Myb,DNA-binding(InterPro:IPR014778),HTHtranscriptionalregulator,Myb-type,DNA-binding(InterPro:IPR017930),Myb-likeDNA-bindingdomain,SHAQKYFclass(InterPro:IPR006447);BESTAra…
VIT_217s0000g01460	0.583286	0.370878	1.54968	4.93e-05	0.054735	1	1.86	41.4767	17.04	1.39667	40.9633	5.37667	CAN62486.1	CAN62486.1 hypothetical protein VITISV_010814 [Vitis vinifera]	tr|F6GST8|F6GST8_VITVI Uncharacterized protein OS=Vitis vinifera OX=29760 GN=VIT_17s0000g01460 PE=4 SV=1	(at3g48530:545.0)SNF1-relatedproteinkinaseregulatorysubunitgamma1(KING1);FUNCTIONSIN:molecular_functionunknown;INVOLVEDIN:biological_processunknown;LOCATEDIN:plant-typecellwall;EXPRESSEDIN:23plantstructures;EXPRESSEDDURING:13growthstages;CONTAINSInterProDOMAIN/s:Cystathioninebeta-synthase,core(InterPro:IPR000644);BESTArabidopsisthalianaproteinmatchis:Cystathioninebeta-synthase(CBS)protein(TAIR:AT…
VIT_216s0050g01240	-0.538852	0.623951	1.54849	0.0271429	-0.0762691	1	39.09	113.047	83.6333	63.68	123.913	24.4167	XP_002274512.1	XP_002274512.1 PREDICTED: heavy metal-associated isoprenylated plant protein 39 [Vitis vinifera]?RVW41893.1 Heavy metal-associated isoprenylated plant protein 39 [Vitis vinifera]?CBI22644.3 unnamed protein product, partial [Vitis vinifera]	tr|F6H6B7|F6H6B7_VITVI HMA domain-containing protein OS=Vitis vinifera OX=29760 GN=VIT_16s0050g01240 PE=4 SV=1	(at1g01490:81.6)Heavymetaltransport/detoxificationsuperfamilyprotein;FUNCTIONSIN:metalionbinding;INVOLVEDIN:metaliontransport;LOCATEDIN:cellular_componentunknown;EXPRESSEDIN:22plantstructures;EXPRESSEDDURING:14growthstages;CONTAINSInterProDOMAIN/s:Heavymetaltransport/detoxificationprotein(InterPro:IPR006121);BESTArabidopsisthalianaproteinmatchis:Heavymetaltransport/detoxificationsuperfamilyprotei…
VIT_209s0018g01650	-0.373989	0.724879	1.54834	0.00236337	0.183916	1	0.346667	11.88	1.83667	0.456667	10.9	0.57	XP_002272159.1	XP_002272159.1 PREDICTED: AP2-like ethylene-responsive transcription factor At1g16060 [Vitis vinifera]	tr|F6HBY5|F6HBY5_VITVI Uncharacterized protein OS=Vitis vinifera OX=29760 GN=VIT_09s0018g01650 PE=4 SV=1	(at1g16060:300.0)EncodesADAP,anAP2-domainproteinthatinteractswithARIA.ADAPisapositiveregulatoroftheABAresponseandisalsoinvolvedinregulatingseedlinggrowth.;ARIA-interactingdoubleAP2domainprotein(ADAP);CONTAINSInterProDOMAIN/s:DNA-binding,integrase-type(InterPro:IPR016177),Pathogenesis-relatedtranscriptionalfactor/ERF,DNA-binding(InterPro:IPR001471);BESTArabidopsisthalianaproteinmatchis:Integrase-t…
VIT_212s0028g03790	0.278277	0.539226	1.54642	2.24e-11	0.103804	1	349.327	21.5067	130.02	315.267	20.3567	39.6	XP_002272559.1	XP_002272559.1 PREDICTED: uncharacterized protein LOC100262522 [Vitis vinifera]?XP_034702131.1 uncharacterized protein LOC117926919 [Vitis riparia]?CBI21847.3 unnamed protein product, partial [Vitis vinifera]	tr|E0CTD2|E0CTD2_VITVI Uncharacterized protein OS=Vitis vinifera OX=29760 GN=VIT_12s0028g03790 PE=4 SV=1	nohits&(originaldescription:nooriginaldescription)
VIT_216s0098g01170	-0.418791	0.522925	1.5428	0.000143009	-1.17452	0.160778	14.7067	0.673333	4.54333	21.6367	1.56	1.43333	XP_002271523.2	XP_002271523.2 PREDICTED: homeobox-leucine zipper protein ATHB-12 [Vitis vinifera]	tr|E0CVA4|E0CVA4_VITVI Homeobox domain-containing protein OS=Vitis vinifera OX=29760 GN=VIT_16s0098g01170 PE=4 SV=1	(at3g61890:134.0)EncodesahomeodomainleucinezipperclassI(HD-ZipI)protein.Lossoffunctionmutanthasabnormallyshapedleavesandstems.;homeobox12(HB-12);CONTAINSInterProDOMAIN/s:Homeobox,conservedsite(InterPro:IPR017970),Homeobox(InterPro:IPR001356),Homeodomain-like(InterPro:IPR009057),Helix-turn-helixmotif,lambda-likerepressor(InterPro:IPR000047),Leucinezipper,homeobox-associated(InterPro:IPR003106),Hom…
VIT_213s0158g00090	0.39414	0.705093	1.53903	0.00124599	-0.245208	1	0.74	4.29333	4.22333	0.626667	5.18667	1.33667	XP_010659289.1	XP_010659289.1 PREDICTED: protein BPS1, chloroplastic-like [Vitis vinifera]	tr|F6HHW9|F6HHW9_VITVI Uncharacterized protein OS=Vitis vinifera OX=29760 GN=VIT_13s0158g00090 PE=4 SV=1	nohits&(originaldescription:nooriginaldescription)
VIT_202s0025g01260	-0.532112	0.429637	1.53488	0.001712	-0.798267	1	22.1767	0.01	1.50667	35.58	0.0166667	0.483333	XP_002270919.2	XP_002270919.2 PREDICTED: anthocyanidin reductase ((2S)-flavan-3-ol-forming)-like isoform X2 [Vitis vinifera]	tr|F6HU18|F6HU18_VITVI Epimerase domain-containing protein OS=Vitis vinifera OX=29760 GN=VIT_02s0025g01260 PE=4 SV=1	(gnl|cdd|36715:252.0)nodescriptionavailable&(p51110|dfra_vitvi:197.0)Dihydroflavonol-4-reductase(EC1.1.1.219)(DFR)(Dihydrokaempferol4-reductase)-Vitisvinifera(Grape)&(at1g61720:195.0)Negativeregulatorofflavonoidbiosynthesis,mutantsaccumulateflavonoidpigmentsintheirseedcoat,putativeoxidoreductase.ItisthoughtthataternarycomplexcomposedofTT2,TT8andTTG1isnecessaryforcorrectexpressionofBANinseedendoth…
VIT_206s0009g03670	-1.70306	0.145511	1.52839	0.0319353	-0.128368	1	0.103333	4.62333	1.84333	0.38	5.14667	0.563333	XP_002279458.1	XP_002279458.1 PREDICTED: F-box protein At5g46170-like [Vitis vinifera]	tr|F6HA13|F6HA13_VITVI F-box domain-containing protein OS=Vitis vinifera OX=29760 GN=VIT_06s0009g03670 PE=4 SV=1	(at4g18380:172.0)F-boxfamilyprotein;FUNCTIONSIN:molecular_functionunknown;INVOLVEDIN:biological_processunknown;LOCATEDIN:cellular_componentunknown;CONTAINSInterProDOMAIN/s:F-boxdomain,cyclin-like(InterPro:IPR001810),F-boxdomain,Skp2-like(InterPro:IPR022364);BESTArabidopsisthalianaproteinmatchis:F-boxfamilyprotein(TAIR:AT5G46170.1).&(reliability:344.0)&(originaldescription:nooriginaldescription)
VIT_204s0023g00580	-0.198444	0.877981	1.52766	0.047174	-0.0184486	1	8.19333	0.826667	20.6867	10.3367	0.883333	6.21667	XP_019074854.1	XP_019074854.1 PREDICTED: auxin-induced protein 15A-like [Vitis vinifera]?XP_034683289.1 auxin-induced protein 15A-like [Vitis riparia]	tr|F6GX21|F6GX21_VITVI Uncharacterized protein OS=Vitis vinifera OX=29760 GN=VIT_04s0023g00580 PE=3 SV=1	(at4g34800:121.0)SAUR-likeauxin-responsiveproteinfamily;CONTAINSInterProDOMAIN/s:AuxinresponsiveSAURprotein(InterPro:IPR003676);BESTArabidopsisthalianaproteinmatchis:SAUR-likeauxin-responsiveproteinfamily(TAIR:AT4G34810.1);Has1259Blasthitsto1249proteinsin28species:Archae-0;Bacteria-0;Metazoa-0;Fungi-0;Plants-1258;Viruses-0;OtherEukaryotes-1(source:NCBIBLink).&(gnl|cdd|66231:113.0)nodescriptionava…
VIT_202s0025g02590	0.188928	0.89736	1.52743	0.0232353	-0.644409	1	0.276667	2.22333	15.0167	0.273333	3.54	4.63667	CBI34588.3	CBI34588.3 unnamed protein product, partial [Vitis vinifera]	tr|F6HU74|F6HU74_VITVI Homeobox domain-containing protein OS=Vitis vinifera OX=29760 GN=VIT_02s0025g02590 PE=4 SV=1	(at3g61890:110.0)EncodesahomeodomainleucinezipperclassI(HD-ZipI)protein.Lossoffunctionmutanthasabnormallyshapedleavesandstems.;homeobox12(HB-12);CONTAINSInterProDOMAIN/s:Homeobox,conservedsite(InterPro:IPR017970),Homeobox(InterPro:IPR001356),Homeodomain-like(InterPro:IPR009057),Helix-turn-helixmotif,lambda-likerepressor(InterPro:IPR000047),Leucinezipper,homeobox-associated(InterPro:IPR003106),Hom…
VIT_210s0003g00590	0.219456	0.857706	1.52215	0.0362767	0.198285	1	0.753333	4.48667	1.81	0.71	3.99667	0.556667	XP_002273121.1	XP_002273121.1 PREDICTED: ethylene-responsive transcription factor ERF091 [Vitis vinifera]	tr|F6HM58|F6HM58_VITVI AP2/ERF domain-containing protein OS=Vitis vinifera OX=29760 GN=VIT_10s0003g00590 PE=4 SV=1	(at4g18450:124.0)encodesamemberoftheERF(ethyleneresponsefactor)subfamilyB-3ofERF/AP2transcriptionfactorfamily.TheproteincontainsoneAP2domain.Thereare18membersinthissubfamilyincludingATERF-1,ATERF-2,ANDATERF-5.;Integrase-typeDNA-bindingsuperfamilyprotein;CONTAINSInterProDOMAIN/s:DNA-binding,integrase-type(InterPro:IPR016177),Pathogenesis-relatedtranscriptionalfactor/ERF,DNA-binding(InterPro:IPR001…
VIT_216s0098g01000	-0.098596	0.95555	1.507	0.0295937	-0.131706	1	5.33667	15.78	25.5267	6.15667	18.26	7.44667	CBI23082.3	CBI23082.3 unnamed protein product, partial [Vitis vinifera]	tr|F6H764|F6H764_VITVI Uncharacterized protein OS=Vitis vinifera OX=29760 GN=VIT_16s0098g01000 PE=4 SV=1	nohits&(originaldescription:nooriginaldescription)
VIT_215s0048g00910	0.351072	0.601129	1.49847	0.0399039	0.126597	1	31.2433	0.306667	0.45	26.7733	0.263333	0.14	CBI38854.3	CBI38854.3 unnamed protein product, partial [Vitis vinifera]	tr|A0A438E071|A0A438E071_VITVI Uncharacterized protein OS=Vitis vinifera OX=29760 GN=CK203_069809 PE=4 SV=1	(at3g60810:256.0)unknownprotein;CONTAINSInterProDOMAIN/s:ProteinofunknownfunctionDUF1499(InterPro:IPR010865);Has35333Blasthitsto34131proteinsin2444species:Archae-798;Bacteria-22429;Metazoa-974;Fungi-991;Plants-531;Viruses-0;OtherEukaryotes-9610(source:NCBIBLink).&(gnl|cdd|34126:95.4)nodescriptionavailable&(reliability:512.0)&(originaldescription:nooriginaldescription)
VIT_203s0038g01285	-1.33662	0.339027	1.49671	0.00991279	0.983412	1	0.196667	0.213333	13.0733	0.563333	0.103333	4.09	XP_002272231.1	XP_002272231.1 PREDICTED: auxin-responsive protein SAUR21-like [Vitis vinifera]?XP_003631552.1 PREDICTED: auxin-responsive protein SAUR21-like [Vitis vinifera]?XP_034681449.1 auxin-responsive protein SAUR21-like [Vitis riparia]?XP_034681453.1 auxin-responsive protein SAUR21-like [Vitis riparia]?RVW36685.1 Auxin-responsive protein SAUR20 [Vitis vinifera]?RVW36689.1 Auxin-responsive protein SAUR20 …	tr|A5ALK9|A5ALK9_VITVI Uncharacterized protein OS=Vitis vinifera OX=29760 GN=VIT_03s0038g01270 PE=3 SV=1	0
VIT_213s0019g04550	0.0829755	0.911326	1.4822	1.52e-06	0.153222	1	3.21	3.69333	15.33	3.33333	3.39	5.02667	XP_002271947.2	XP_002271947.2 PREDICTED: lysM domain receptor-like kinase 3 [Vitis vinifera]	tr|F6HNE7|F6HNE7_VITVI Protein kinase domain-containing protein OS=Vitis vinifera OX=29760 GN=VIT_13s0019g04550 PE=4 SV=1	(at3g57120:422.0)Proteinkinasesuperfamilyprotein;FUNCTIONSIN:proteinkinaseactivity,kinaseactivity,ATPbinding;INVOLVEDIN:proteinaminoacidphosphorylation;LOCATEDIN:cellular_componentunknown;EXPRESSEDIN:17plantstructures;EXPRESSEDDURING:11growthstages;CONTAINSInterProDOMAIN/s:Proteinkinase,catalyticdomain(InterPro:IPR000719),Serine/threonine-proteinkinase-likedomain(InterPro:IPR017442),Proteinkinase…
VIT_217s0000g08010	1.40949	0.0562354	1.47997	0.0209154	0.156402	1	1.18333	10.41	5.41333	0.483333	9.56667	1.77667	XP_002283215.1	XP_002283215.1 PREDICTED: probable alpha,alpha-trehalose-phosphate synthase [UDP-forming] 9 [Vitis vinifera]	tr|F6GSU2|F6GSU2_VITVI Uncharacterized protein OS=Vitis vinifera OX=29760 GN=VIT_17s0000g08010 PE=3 SV=1	(at1g23870:1224.0)Encodesanenzymeputativelyinvolvedintrehalosebiosynthesis.Theproteinhasatrehalosesynthase(TPS)-likedomainthatmayormaynotbeactiveaswellasatrehalosephosphatase(TPP)-likedomain.;trehalose-phosphatase/synthase9(TPS9);FUNCTIONSIN:transferaseactivity,transferringglycosylgroups,trehalose-phosphataseactivity;INVOLVEDIN:trehalosebiosyntheticprocess,metabolicprocess;EXPRESSEDIN:27plantstru…
VIT_207s0031g01010	0.549758	0.427284	1.47973	0.00177672	-0.309687	1	17.7	1.02667	2.71333	13.4167	1.30333	0.903333	XP_002281497.3	XP_002281497.3 PREDICTED: L-ascorbate oxidase [Vitis vinifera]?CBI21455.3 unnamed protein product, partial [Vitis vinifera]	tr|F6H4M6|F6H4M6_VITVI L-ascorbate oxidase OS=Vitis vinifera OX=29760 GN=VIT_07s0031g01010 PE=3 SV=1	(at4g39830:735.0)Cupredoxinsuperfamilyprotein;FUNCTIONSIN:oxidoreductaseactivity,L-ascorbateoxidaseactivity,copperionbinding;INVOLVEDIN:oxidationreduction;LOCATEDIN:endomembranesystem,extracellularregion;EXPRESSEDIN:19plantstructures;EXPRESSEDDURING:12growthstages;CONTAINSInterProDOMAIN/s:Multicopperoxidase,type3(InterPro:IPR011707),Multicopperoxidase,type2(InterPro:IPR011706),Cupredoxin(InterPro…
VIT_212s0034g00040	-0.0919722	0.948367	1.47637	0.0244178	-0.0843246	1	11.4867	0.363333	5.00667	13.3667	0.396667	1.59667	RVW82173.1	RVW82173.1 UDP-glucose flavonoid 3-O-glucosyltransferase 6 [Vitis vinifera]	tr|F6H997|F6H997_VITVI Uncharacterized protein OS=Vitis vinifera OX=29760 GN=VIT_12s0034g00040 PE=4 SV=1	(at3g21760:411.0)EncodesHYR1,aUDPglycosyltransferase(UGT).HYR1glucosylateshypostatin,aninhibitorofcellexpansioninvivotoformabioactiveglucoside.;HYPOSTATINRESISTANCE1(HYR1);FUNCTIONSIN:UDP-glycosyltransferaseactivity,transferaseactivity,transferringglycosylgroups;INVOLVEDIN:metabolicprocess;LOCATEDIN:cellular_componentunknown;EXPRESSEDIN:21plantstructures;EXPRESSEDDURING:13growthstages;CONTAINSInt…
VIT_208s0040g01740	-0.566651	0.593996	1.46369	0.0119548	0.967968	0.714578	0.29	1.58333	2.11333	0.483333	0.82	0.676667	CBI32744.3	CBI32744.3 unnamed protein product, partial [Vitis vinifera]	tr|D7TQM4|D7TQM4_VITVI Uncharacterized protein OS=Vitis vinifera OX=29760 GN=VIT_08s0040g01740 PE=3 SV=1	(at1g20080:435.0)SYTB;FUNCTIONSIN:molecular_functionunknown;INVOLVEDIN:biological_processunknown;LOCATEDIN:endomembranesystem;EXPRESSEDIN:6plantstructures;EXPRESSEDDURING:Lmaturepollenstage,Mgerminatedpollenstage,4anthesis,petaldifferentiationandexpansionstage;CONTAINSInterProDOMAIN/s:C2membranetargetingprotein(InterPro:IPR018029),C2calcium/lipid-bindingdomain,CaLB(InterPro:IPR008973),C2region(In…
VIT_215s0046g02110	-0.383902	0.733134	1.4609	0.0277337	0.93155	0.962013	3.18667	26.29	36.4733	4.66	14.1233	11.5933	XP_002277223.1	XP_002277223.1 PREDICTED: late embryogenesis abundant protein Lea14-A [Vitis vinifera]?RVX10096.1 Late embryogenesis abundant protein Lea14-A [Vitis vinifera]?CAN73360.1 hypothetical protein VITISV_006164 [Vitis vinifera]?CBI40415.3 unnamed protein product, partial [Vitis vinifera]	tr|A5AFM5|A5AFM5_VITVI WHy domain-containing protein OS=Vitis vinifera OX=29760 GN=VIT_15s0046g02110 PE=3 SV=1	(gnl|cdd|66818:221.0)nodescriptionavailable&(p46518|lea14_goshi:219.0)LateembryogenesisabundantproteinLea14-A-Gossypiumhirsutum(Uplandcotton)&(at2g46140:192.0)Lateembryogenesisabundantprotein;FUNCTIONSIN:molecular_functionunknown;INVOLVEDIN:responsetodesiccation,embryodevelopmentendinginseeddormancy;LOCATEDIN:plasmamembrane;EXPRESSEDIN:24plantstructures;EXPRESSEDDURING:15growthstages;CONTAINSInte…
VIT_205s0049g00040	-0.647133	0.848443	1.45192	0.0276898	-1.67833	0.469212	0.02	0.09	1.09	0.0333333	0.32	0.366667	XP_010650048.1	XP_010650048.1 PREDICTED: cellulose synthase A catalytic subunit 7 [UDP-forming] [Vitis vinifera]	tr|F6H8G7|F6H8G7_VITVI Uncharacterized protein OS=Vitis vinifera OX=29760 GN=VIT_05s0049g00040 PE=4 SV=1	(gnl|cdd|67186:472.0)nodescriptionavailable&(at4g24000:446.0)encodesaproteinsimilartocellulosesynthase;cellulosesynthaselikeG2(CSLG2);FUNCTIONSIN:cellulosesynthaseactivity,transferaseactivity,transferringglycosylgroups,transferaseactivity;INVOLVEDIN:cellulosebiosyntheticprocess,polysaccharidebiosyntheticprocess;LOCATEDIN:membrane;EXPRESSEDIN:19plantstructures;EXPRESSEDDURING:12growthstages;CONTAI…
VIT_212s0028g02420	0.391684	0.619501	1.44812	0.00284981	-0.184608	1	27.3067	10.0333	4.21333	23.2967	11.64	1.39	XP_002276339.1	XP_002276339.1 PREDICTED: 1-aminocyclopropane-1-carboxylate oxidase homolog 1 [Vitis vinifera]	tr|F6H4Y6|F6H4Y6_VITVI Fe2OG dioxygenase domain-containing protein OS=Vitis vinifera OX=29760 GN=VIT_12s0028g02420 PE=3 SV=1	(at1g06620:371.0)encodesaproteinwhosesequenceissimilartoa2-oxoglutarate-dependentdioxygenase;2-oxoglutarate(2OG)andFe(II)-dependentoxygenasesuperfamilyprotein;CONTAINSInterProDOMAIN/s:Oxoglutarate/iron-dependentoxygenase(InterPro:IPR005123);BESTArabidopsisthalianaproteinmatchis:2-oxoglutarate(2OG)andFe(II)-dependentoxygenasesuperfamilyprotein(TAIR:AT3G61400.1);Has8339Blasthitsto8299proteinsin1003…
VIT_216s0100g00400	0.173237	0.852243	1.44557	7.97e-05	0.386074	1	1.09667	3.77	56.08	1.06	2.95333	18.4833	XP_019081410.1	XP_019081410.1 PREDICTED: ethylene-responsive transcription factor ERF027 [Vitis vinifera]	tr|F6HP68|F6HP68_VITVI AP2/ERF domain-containing protein OS=Vitis vinifera OX=29760 GN=VIT_16s0100g00400 PE=4 SV=1	(at5g52020:125.0)encodesamemberoftheDREBsubfamilyA-4ofERF/AP2transcriptionfactorfamily.TheproteincontainsoneAP2domain.Thereare17membersinthissubfamilyincludingTINY.;Integrase-typeDNA-bindingsuperfamilyprotein;FUNCTIONSIN:DNAbinding,transcriptionactivatoractivity,sequence-specificDNAbindingtranscriptionfactoractivity;INVOLVEDIN:defenseresponsetofungus;LOCATEDIN:chloroplast;EXPRESSEDIN:root,flower;…
VIT_207s0031g01150	0.433204	0.60284	1.42176	0.00632641	0.0925361	1	56.94	7.75	7.70667	45.84	7.41333	2.60333	XP_002281281.1	XP_002281281.1 PREDICTED: photosynthetic NDH subunit of lumenal location 4, chloroplastic [Vitis vinifera]?XP_010652832.1 PREDICTED: photosynthetic NDH subunit of lumenal location 4, chloroplastic [Vitis vinifera]?XP_010652833.1 PREDICTED: photosynthetic NDH subunit of lumenal location 4, chloroplastic [Vitis vinifera]?CBI21467.3 unnamed protein product, partial [Vitis vinifera]	tr|D7SW18|D7SW18_VITVI Peptidylprolyl isomerase OS=Vitis vinifera OX=29760 GN=VIT_07s0031g01150 PE=4 SV=1	(at4g39710:144.0)FK506-bindingprotein16-2(FKBP16-2);FUNCTIONSIN:FK506binding,peptidyl-prolylcis-transisomeraseactivity;INVOLVEDIN:proteinfolding;LOCATEDIN:chloroplastthylakoidmembrane,chloroplastthylakoidlumen;EXPRESSEDIN:20plantstructures;EXPRESSEDDURING:13growthstages;CONTAINSInterProDOMAIN/s:Peptidyl-prolylcis-transisomerase,FKBP-type(InterPro:IPR001179);BESTArabidopsisthalianaproteinmatchis:F…
VIT_205s0077g00652	0.622081	0.737568	1.41214	0.00693055	0.355489	1	0.2	0.796667	3.14667	0.143333	0.616667	1.09	XP_019075350.1	XP_019075350.1 PREDICTED: cell wall / vacuolar inhibitor of fructosidase 1-like [Vitis vinifera]?XP_034686401.1 cell wall / vacuolar inhibitor of fructosidase 1-like [Vitis riparia]	tr|A5C473|A5C473_VITVI PMEI domain-containing protein OS=Vitis vinifera OX=29760 GN=VITISV_014507 PE=4 SV=1	0
VIT_204s0008g00610	0.639218	0.465997	1.41173	0.0145962	0.0273316	1	5.77667	131.84	19.1267	4.12	132.613	6.79667	XP_002275926.1	XP_002275926.1 PREDICTED: zinc finger CCCH domain-containing protein 23 [Vitis vinifera]	tr|A0A438K836|A0A438K836_VITVI Zinc finger CCCH domain-containing protein 20 OS=Vitis vinifera OX=29760 GN=VvCHDp000265_0 PE=4 SV=1	(at2g19810:337.0)CCCH-typezincfingerfamilyprotein;CONTAINSInterProDOMAIN/s:Zincfinger,CCCH-type(InterPro:IPR000571);BESTArabidopsisthalianaproteinmatchis:ZincfingerC-x8-C-x5-C-x3-Htypefamilyprotein(TAIR:AT4G29190.1);Has721Blasthitsto690proteinsin126species:Archae-0;Bacteria-0;Metazoa-152;Fungi-6;Plants-412;Viruses-0;OtherEukaryotes-151(source:NCBIBLink).&(gnl|cdd|36808:256.0)nodescriptionavailabl…
VIT_214s0030g00425	0.40865	0.574823	1.41129	0.000291929	-0.0761974	1	1.63333	1.29333	10.3367	1.34333	1.39	3.51	0	0	0	0
VIT_206s0004g04210	-1.02241	0.698677	1.41086	0.0427046	-0.0714124	1	0.146667	44.5933	12.7233	0.283333	48.38	4.19	CBI16183.3	CBI16183.3 unnamed protein product, partial [Vitis vinifera]	tr|D7SKK5|D7SKK5_VITVI Uncharacterized protein OS=Vitis vinifera OX=29760 GN=VIT_06s0004g04210 PE=4 SV=1	nohits&(originaldescription:nooriginaldescription)
VIT_208s0007g00580	-0.509215	0.82708	1.40982	0.0137944	-0.110939	1	0.16	4.70667	32.0333	0.236667	5.22333	10.5167	0	0	tr|F6HL93|F6HL93_VITVI Uncharacterized protein OS=Vitis vinifera OX=29760 GN=VIT_08s0007g00580 PE=4 SV=1	nohits&(originaldescription:nooriginaldescription)
VIT_202s0025g00530	0.702896	0.196375	1.4033	0.00276738	0.422942	1	5.29333	11.07	1.75	3.58	8.48333	0.6	XP_002272642.1	XP_002272642.1 PREDICTED: late embryogenesis abundant protein At1g64065-like [Vitis vinifera]	tr|F6HUN8|F6HUN8_VITVI LEA_2 domain-containing protein OS=Vitis vinifera OX=29760 GN=VIT_02s0025g00530 PE=4 SV=1	(at1g64065:99.4)Lateembryogenesisabundant(LEA)hydroxyproline-richglycoproteinfamily;CONTAINSInterProDOMAIN/s:Lateembryogenesisabundantprotein,group2(InterPro:IPR004864);BESTArabidopsisthalianaproteinmatchis:Lateembryogenesisabundant(LEA)hydroxyproline-richglycoproteinfamily(TAIR:AT2G46150.1);Has35333Blasthitsto34131proteinsin2444species:Archae-798;Bacteria-22429;Metazoa-974;Fungi-991;Plants-531;V…
VIT_201s0011g02600	-1.26995	0.195511	1.40275	0.0291978	-0.0522984	1	1.02333	91.8633	34.3933	2.73333	98.6267	11.1633	CBI27097.3	CBI27097.3 unnamed protein product, partial [Vitis vinifera]	tr|D7T9C6|D7T9C6_VITVI Uncharacterized protein OS=Vitis vinifera OX=29760 GN=VIT_01s0011g02600 PE=4 SV=1	nohits&(originaldescription:nooriginaldescription)
VIT_202s0025g04460	-1.38525	0.485643	1.40058	0.00207546	1.57169	0.282518	0.0766667	0.98	17.38	0.2	0.32	5.83	XP_002276153.1	XP_002276153.1 PREDICTED: dehydration-responsive element-binding protein 1E [Vitis vinifera]?ARD27020.1 CBF-like transcription factor [Vitis vinifera]?RVW16283.1 Dehydration-responsive element-binding protein 1E [Vitis vinifera]?RVX09010.1 Dehydration-responsive element-binding protein 1E [Vitis vinifera]?CAN68351.1 hypothetical protein VITISV_011647 [Vitis vinifera]	tr|F6HUI0|F6HUI0_VITVI AP2/ERF domain-containing protein OS=Vitis vinifera OX=29760 GN=VIT_02s0025g04460 PE=4 SV=1	(at1g63030:173.0)encodesamemberoftheDREBsubfamilyA-1ofERF/AP2transcriptionfactorfamily(DDF2).TheproteincontainsoneAP2domain.Therearesixmembersinthissubfamily,includingCBF1,CBF2,andCBF3.Overexpressionofthisgeneresultsinthereductionofgibberellicacidbiosynthesis.Thisgeneisexpressedinalltissuesexamined,butmostabundantlyexpressedinrosetteleavesandstems.OverexpressionofDDF1,aputativeparalogofthisgene,a…
VIT_212s0034g00160	1.83617	0.301168	1.39419	0.0289689	0.300462	1	0.12	129.983	3.49	0.04	108.787	1.22	XP_002263661.1	XP_002263661.1 PREDICTED: anthocyanidin 3-O-glucosyltransferase 2 [Vitis vinifera]	tr|F6H989|F6H989_VITVI Glycosyltransferase OS=Vitis vinifera OX=29760 GN=VIT_12s0034g00160 PE=3 SV=1	(at3g21780:456.0)EncodesaproteinwithUDP-glucosyltransferaseactivitythatwasshowntopreferentiallyglucosylatesabscisicacid(ABA),andnotitscatabolites.Moreover,UGT71B6wasshowntohaveastrictpreferenceforthenaturally-occurringABAenantiomer,(+)-ABA,andnotitsunnaturalrelative,(-)-ABA.ThisisincontrasttotheotheridentifiedUGTgenescatalyzingtheglucosylationofABAwhichwereshowntoacceptbothstereoisomersassubstrat…
VIT_205s0062g00820	-0.607296	0.539726	1.39394	0.0425696	0.304257	1	7.8	18.4033	6.16667	13.5333	15.2467	2.1	XP_002264474.2	XP_002264474.2 PREDICTED: dCTP pyrophosphatase 1 [Vitis vinifera]?RVW82031.1 dCTP pyrophosphatase 1 [Vitis vinifera]	tr|A0A438HC46|A0A438HC46_VITVI dCTP pyrophosphatase 1 OS=Vitis vinifera OX=29760 GN=DCTPP1_0 PE=4 SV=1	(at3g25400:125.0)CONTAINSInterProDOMAIN/s:NTPPyrophosphohydrolaseMazG-related,RS21-C6(InterPro:IPR011394),EAR(InterPro:IPR009039),NTPpyrophosphohydrolaseMazG,putativecatalyticcore(InterPro:IPR004518);Has1123Blasthitsto1121proteinsin452species:Archae-22;Bacteria-753;Metazoa-81;Fungi-3;Plants-83;Viruses-0;OtherEukaryotes-181(source:NCBIBLink).&(reliability:250.0)&(originaldescription:nooriginaldesc…
VIT_208s0040g02600	-0.298493	0.688215	1.39081	0.0270631	0.305121	1	1.00333	7.06667	0.45	1.37	5.88	0.156667	XP_010653505.1	XP_010653505.1 PREDICTED: F-box protein At2g39490 [Vitis vinifera]?CBI32674.3 unnamed protein product, partial [Vitis vinifera]	tr|D7TQF4|D7TQF4_VITVI F-box domain-containing protein OS=Vitis vinifera OX=29760 GN=VIT_08s0040g02600 PE=4 SV=1	(at2g39490:93.2)F-boxfamilyprotein;FUNCTIONSIN:molecular_functionunknown;INVOLVEDIN:biological_processunknown;LOCATEDIN:endomembranesystem;CONTAINSInterProDOMAIN/s:F-boxdomain,cyclin-like(InterPro:IPR001810),F-boxdomain,Skp2-like(InterPro:IPR022364);Has107Blasthitsto102proteinsin10species:Archae-0;Bacteria-0;Metazoa-0;Fungi-0;Plants-107;Viruses-0;OtherEukaryotes-0(source:NCBIBLink).&(reliability:…
VIT_209s0002g05180	-0.343357	0.703842	1.38503	0.00865607	0.093505	1	597.863	391.473	611.543	834.537	381.833	195.083	0	0	tr|F6HX45|F6HX45_VITVI CYSTM domain-containing protein OS=Vitis vinifera OX=29760 GN=VIT_09s0002g05180 PE=3 SV=1	nohits&(originaldescription:nooriginaldescription)
VIT_201s0026g02500	-0.280127	0.676892	1.38291	7.95e-05	-0.185928	1	6.69667	3.77667	34.05	8.74333	4.41	12.2433	CBI31952.3	CBI31952.3 unnamed protein product, partial [Vitis vinifera]	tr|D7TN79|D7TN79_VITVI Aa_trans domain-containing protein OS=Vitis vinifera OX=29760 GN=VIT_01s0026g02500 PE=4 SV=1	(at3g28960:383.0)Transmembraneaminoacidtransporterfamilyprotein;FUNCTIONSIN:aminoacidtransmembranetransporteractivity;INVOLVEDIN:aminoacidtransport;LOCATEDIN:plasmamembrane,membrane;EXPRESSEDIN:19plantstructures;EXPRESSEDDURING:9growthstages;CONTAINSInterProDOMAIN/s:Aminoacidtransporter,transmembrane(InterPro:IPR013057);BESTArabidopsisthalianaproteinmatchis:Transmembraneaminoacidtransporterfamily…
VIT_218s0089g01140	-0.0143436	1	1.38058	8.96e-07	0.415755	1	0.993333	0.09	3.09333	1.10333	0.0733333	1.10667	XP_002264514.3	XP_002264514.3 PREDICTED: wall-associated receptor kinase-like 8 [Vitis vinifera]	tr|F6GVX2|F6GVX2_VITVI Protein kinase domain-containing protein OS=Vitis vinifera OX=29760 GN=VIT_18s0089g01140 PE=4 SV=1	(at1g16130:445.0)wall-associatedkinaselike;wallassociatedkinase-like2(WAKL2);FUNCTIONSIN:kinaseactivity;INVOLVEDIN:proteinaminoacidphosphorylation;LOCATEDIN:integraltomembrane;EXPRESSEDIN:stem,cotyledon,leafwhorl,leaf;EXPRESSEDDURING:LP.06sixleavesvisible,LP.04fourleavesvisible,LP.10tenleavesvisible,LP.08eightleavesvisible,LP.12twelveleavesvisible;CONTAINSInterProDOMAIN/s:Wall-associatedkinase(In…
VIT_205s0020g03860	0.504134	0.551497	1.3653	0.00568708	-0.442589	1	2.64	8.57333	21.2267	2.00667	11.7933	7.77333	XP_002283044.1	XP_002283044.1 PREDICTED: homocysteine S-methyltransferase 3 isoform X1 [Vitis vinifera]?CBI26290.3 unnamed protein product, partial [Vitis vinifera]	tr|A0A438KM50|A0A438KM50_VITVI Homocysteine S-methyltransferase 2 OS=Vitis vinifera OX=29760 GN=HMT-2_3 PE=4 SV=1	(at3g63250:489.0)Encodesahomocysteinemethyltransferase(HMT).AmongthethreeHMTcodinggenesinthegenome,HMT2isresponsibleforasignificantproportionofHMTactivityintheflowerstalksandsiliquehulls.However,HMT2doesnotsignificantlycontributetothetotalHMTactivityinseeds.;homocysteinemethyltransferase2(HMT2);FUNCTIONSIN:homocysteineS-methyltransferaseactivity;INVOLVEDIN:methioninebiosyntheticprocess,S-methylme…
VIT_207s0129g00370	-0.0806144	0.949096	1.35999	0.0153172	-0.349373	1	35.2633	29.47	18.4233	42.3367	38.2	6.48333	XP_010652725.1	XP_010652725.1 PREDICTED: uncharacterized protein LOC100262963 [Vitis vinifera]?XP_010652726.1 PREDICTED: uncharacterized protein LOC100262963 [Vitis vinifera]?XP_010652727.1 PREDICTED: uncharacterized protein LOC100262963 [Vitis vinifera]?XP_010652729.1 PREDICTED: uncharacterized protein LOC100262963 [Vitis vinifera]?XP_019076771.1 PREDICTED: uncharacterized protein LOC100262963 [Vitis vinifera]	tr|D7TT92|D7TT92_VITVI Uncharacterized protein OS=Vitis vinifera OX=29760 GN=VIT_07s0129g00370 PE=4 SV=1	(at5g67390:82.0)unknownprotein;BESTArabidopsisthalianaproteinmatchis:Plantproteinofunknownfunction(DUF863)(TAIR:AT1G69360.1);Has186Blasthitsto186proteinsin18species:Archae-0;Bacteria-0;Metazoa-0;Fungi-0;Plants-170;Viruses-0;OtherEukaryotes-16(source:NCBIBLink).&(reliability:164.0)&(originaldescription:nooriginaldescription)
VIT_216s0050g01260	0.556622	0.159004	1.35958	1.96e-05	-0.169923	1	406.26	0.523333	8.59	301.91	0.603333	3.09667	XP_002274943.1	XP_002274943.1 PREDICTED: uncharacterized protein PAM68-like [Vitis vinifera]?CBI22642.3 unnamed protein product, partial [Vitis vinifera]	tr|E0CUU2|E0CUU2_VITVI Uncharacterized protein OS=Vitis vinifera OX=29760 GN=VIT_16s0050g01260 PE=4 SV=1	(at5g52780:122.0)Proteinofunknownfunction(DUF3464);FUNCTIONSIN:molecular_functionunknown;INVOLVEDIN:biological_processunknown;LOCATEDIN:chloroplastthylakoidmembrane,chloroplast;EXPRESSEDIN:20plantstructures;EXPRESSEDDURING:13growthstages;CONTAINSInterProDOMAIN/s:ProteinofunknownfunctionDUF3464(InterPro:IPR021855);BESTArabidopsisthalianaproteinmatchis:Proteinofunknownfunction(DUF3464)(TAIR:AT4G191…
VIT_210s0003g02910	0.565553	0.510028	1.35955	0.0130985	-0.661692	1	5.49667	3.33333	17.3633	4.01667	5.41	6.01	RVX10881.1	RVX10881.1 LRR receptor-like serine/threonine-protein kinase FLS2 [Vitis vinifera]	tr|F6HMH8|F6HMH8_VITVI Protein kinase domain-containing protein OS=Vitis vinifera OX=29760 GN=VIT_10s0003g02910 PE=4 SV=1	(at5g46330:1078.0)Encodesaleucine-richrepeatserine/threonineproteinkinasethatisexpressedubiquitously.FLS2isinvolvedinMAPkinasesignallingrelayinvolvedininnateimmunity.Essentialintheperceptionofflagellin,apotentelicitorofthedefenseresponse.FLS2isdirectedfordegradationbythebacterialubiquitinligaseAvrPtoB.;FLAGELLIN-SENSITIVE2(FLS2);FUNCTIONSIN:proteinserine/threoninekinaseactivity,transmembranerecep…
VIT_201s0011g04980	0.29479	0.736749	1.34777	0.00917251	0.333802	1	128.68	2.80333	5.35	112.9	2.28667	1.96333	XP_002280766.1	XP_002280766.1 PREDICTED: probable sulfate transporter 3.3 [Vitis vinifera]	tr|F6HFH7|F6HFH7_VITVI STAS domain-containing protein OS=Vitis vinifera OX=29760 GN=VIT_01s0011g04980 PE=3 SV=1	(at1g23090:944.0)EncodesAST91mRNAforsulfatetransporter.;sulfatetransporter91(AST91);FUNCTIONSIN:sulfatetransmembranetransporteractivity;INVOLVEDIN:sulfatetransport,transport,transmembranetransport;LOCATEDIN:integraltomembrane,membrane;EXPRESSEDIN:22plantstructures;EXPRESSEDDURING:13growthstages;CONTAINSInterProDOMAIN/s:Sulphatetransporter(InterPro:IPR011547),Sulphatetransporter/antisigma-factoran…
VIT_205s0094g00220	0.00564359	1	1.34107	0.00254969	0.912704	0.437366	1.95333	4.55667	5.9	2.17333	2.46333	2.13667	XP_002274537.1	XP_002274537.1 PREDICTED: endochitinase EP3 [Vitis vinifera]	tr|F6HB09|F6HB09_VITVI Chitin-binding type-1 domain-containing protein OS=Vitis vinifera OX=29760 GN=VIT_05s0094g00220 PE=4 SV=1	(at3g54420:370.0)encodesanEP3chitinasethatisexpressedduringsomaticembryogenesisinnursingcellssurroundingtheembryosbutnotinembryosthemselves.Thegeneisalsoexpressedinmaturepollenandgrowingpollentubesuntiltheyenterthereceptivesynergid,butnotinendospermandintegumentsasincarrot.Post-embryonically,expressionisfoundinhydathodes,stipules,rootepidermisandemergingroothairs.;homologofcarrotEP3-3chitinase(EP…
VIT_219s0014g00810	-0.478378	0.303549	1.34074	5.17e-06	-0.114876	1	1.91333	0.456667	3.22	2.98333	0.51	1.16333	XP_019072672.1	XP_019072672.1 PREDICTED: probable LRR receptor-like serine/threonine-protein kinase At1g53440 isoform X5 [Vitis vinifera]	tr|F6H1V2|F6H1V2_VITVI Non-specific serine/threonine protein kinase OS=Vitis vinifera OX=29760 GN=VIT_19s0014g00810 PE=4 SV=1	(at1g53440:1169.0)Leucine-richrepeattransmembraneproteinkinase;FUNCTIONSIN:kinaseactivity;INVOLVEDIN:proteinaminoacidphosphorylation;LOCATEDIN:plasmamembrane;EXPRESSEDIN:22plantstructures;EXPRESSEDDURING:13growthstages;CONTAINSInterProDOMAIN/s:Serine/threonine-proteinkinasedomain(InterPro:IPR002290),Leucine-richrepeat(InterPro:IPR001611),Serine-threonine/tyrosine-proteinkinase(InterPro:IPR001245)…
VIT_205s0102g00830	-0.140407	0.928531	1.3398	0.00412613	0.618594	1	0.146667	1.48	2.53	0.173333	0.976667	0.92	XP_019075669.1	XP_019075669.1 PREDICTED: uncharacterized protein LOC104879459 [Vitis vinifera]?XP_019075670.1 PREDICTED: uncharacterized protein LOC104879459 [Vitis vinifera]	tr|F6HYU7|F6HYU7_VITVI DUF4220 domain-containing protein OS=Vitis vinifera OX=29760 GN=VIT_05s0102g00830 PE=4 SV=1	(at5g45540:233.0)Proteinofunknownfunction(DUF594);CONTAINSInterProDOMAIN/s:ProteinofunknownfunctionDUF594(InterPro:IPR007658);BESTArabidopsisthalianaproteinmatchis:Proteinofunknownfunction(DUF594)(TAIR:AT5G45480.1);Has1285Blasthitsto857proteinsin12species:Archae-0;Bacteria-0;Metazoa-0;Fungi-0;Plants-1285;Viruses-0;OtherEukaryotes-0(source:NCBIBLink).&(gnl|cdd|68161:83.0)nodescriptionavailable&(re…
VIT_203s0038g03800	-0.691405	0.329981	1.31727	0.010206	0.00420238	1	3.60333	14.18	4.00667	6.57	14.4967	1.44333	XP_002279800.2	XP_002279800.2 PREDICTED: probable serine/threonine-protein kinase Cx32, chloroplastic [Vitis vinifera]?RVX12221.1 putative serine/threonine-protein kinase PIX13 [Vitis vinifera]	tr|A0A438JTC7|A0A438JTC7_VITVI Putative serine/threonine-protein kinase PIX13 OS=Vitis vinifera OX=29760 GN=PIX13_1 PE=3 SV=1	(at2g17220:517.0)Proteinkinasesuperfamilyprotein;FUNCTIONSIN:proteinserine/threoninekinaseactivity,proteinkinaseactivity,kinaseactivity,ATPbinding;INVOLVEDIN:proteinaminoacidphosphorylation;LOCATEDIN:chloroplast;EXPRESSEDIN:22plantstructures;EXPRESSEDDURING:13growthstages;CONTAINSInterProDOMAIN/s:Proteinkinase,ATPbindingsite(InterPro:IPR017441),Serine/threonine-proteinkinasedomain(InterPro:IPR002…
VIT_202s0154g00010	0.121186	0.779981	1.31706	2.01e-06	0.246273	1	70.5233	19.01	6.07333	70.5533	16.38	2.23667	XP_002265485.1	XP_002265485.1 PREDICTED: auxin-responsive protein SAUR36 [Vitis vinifera]?CBI31878.3 unnamed protein product, partial [Vitis vinifera]	tr|D7TN05|D7TN05_VITVI Uncharacterized protein OS=Vitis vinifera OX=29760 GN=VIT_02s0154g00010 PE=3 SV=1	(at3g60690:140.0)SAUR-likeauxin-responsiveproteinfamily;CONTAINSInterProDOMAIN/s:AuxinresponsiveSAURprotein(InterPro:IPR003676);BESTArabidopsisthalianaproteinmatchis:SAUR-likeauxin-responsiveproteinfamily(TAIR:AT2G45210.1);Has1342Blasthitsto1328proteinsin27species:Archae-0;Bacteria-0;Metazoa-0;Fungi-0;Plants-1341;Viruses-0;OtherEukaryotes-1(source:NCBIBLink).&(gnl|cdd|66231:98.9)nodescriptionavai…
VIT_208s0058g00930	1.33538	0.0881124	1.30949	0.0142111	0.808662	0.914763	0.436667	14.5833	96.08	0.183333	8.35667	36.5867	XP_002267787.1	XP_002267787.1 PREDICTED: alanine--glyoxylate aminotransferase 2 homolog 2, mitochondrial [Vitis vinifera]?RVW40939.1 Alanine--glyoxylate aminotransferase 2-like 2, mitochondrial [Vitis vinifera]?RVX00685.1 Alanine--glyoxylate aminotransferase 2-like 2, mitochondrial [Vitis vinifera]	tr|A0A438IW41|A0A438IW41_VITVI Alanine--glyoxylate aminotransferase 2-like 2, mitochondrial OS=Vitis vinifera OX=29760 GN=AGT3_0 PE=3 SV=1	(at2g38400:778.0)alanine:glyoxylateaminotransferase2homolog(AGT3)mRNA,;alanine:glyoxylateaminotransferase3(AGT3);FUNCTIONSIN:pyridoxalphosphatebinding,transaminaseactivity,catalyticactivity,alanine-glyoxylatetransaminaseactivity;EXPRESSEDIN:22plantstructures;EXPRESSEDDURING:15growthstages;CONTAINSInterProDOMAIN/s:Pyridoxalphosphate-dependenttransferase,majordomain(InterPro:IPR015424),Aminotransfe…
VIT_201s0011g04660	0.604508	0.636665	1.30485	0.000320825	0.159472	1	0.526667	9.03333	9.06333	0.38	8.22333	3.25	XP_010659238.2	XP_010659238.2 PREDICTED: uncharacterized protein LOC104881294 [Vitis vinifera]	tr|A0A438JUU3|A0A438JUU3_VITVI Uncharacterized protein OS=Vitis vinifera OX=29760 GN=CK203_011664 PE=4 SV=1	(at2g01300:105.0)unknownprotein;BESTArabidopsisthalianaproteinmatchis:unknownprotein(TAIR:AT1G15010.1);Has73Blasthitsto73proteinsin12species:Archae-0;Bacteria-0;Metazoa-0;Fungi-0;Plants-73;Viruses-0;OtherEukaryotes-0(source:NCBIBLink).&(reliability:210.0)&(originaldescription:nooriginaldescription)
VIT_205s0020g04600	0.396624	0.496638	1.3023	0.00023098	0.111327	1	109.66	5.83	11.2167	91.3967	5.49	4.12667	XP_002280020.1	XP_002280020.1 PREDICTED: photosynthetic NDH subunit of subcomplex B 5, chloroplastic [Vitis vinifera]?CBI26349.3 unnamed protein product, partial [Vitis vinifera]	tr|D7T778|D7T778_VITVI Uncharacterized protein OS=Vitis vinifera OX=29760 GN=VIT_05s0020g04600 PE=4 SV=1	(at5g43750:266.0)NAD(P)Hdehydrogenase18(NDH18);FUNCTIONSIN:molecular_functionunknown;INVOLVEDIN:responsetooxidativestress;LOCATEDIN:chloroplastthylakoidmembrane,chloroplast;EXPRESSEDIN:22plantstructures;EXPRESSEDDURING:13growthstages;Has30201Blasthitsto17322proteinsin780species:Archae-12;Bacteria-1396;Metazoa-17338;Fungi-3422;Plants-5037;Viruses-0;OtherEukaryotes-2996(source:NCBIBLink).&(reliabil…
VIT_201s0150g00330	0.397127	0.583701	1.28987	0.00404985	-0.0180611	1	11.1533	2.04	2.71667	9.29667	2.12	1	XP_010657509.1	XP_010657509.1 PREDICTED: U-box domain-containing protein 43 isoform X2 [Vitis vinifera]	tr|A0A438GH18|A0A438GH18_VITVI RING-type E3 ubiquitin transferase OS=Vitis vinifera OX=29760 GN=PUB43_7 PE=4 SV=1	(at1g76390:148.0)ARMrepeatsuperfamilyprotein;FUNCTIONSIN:ubiquitin-proteinligaseactivity,binding;INVOLVEDIN:proteinubiquitination;LOCATEDIN:plasmamembrane;EXPRESSEDIN:23plantstructures;EXPRESSEDDURING:13growthstages;CONTAINSInterProDOMAIN/s:Uboxdomain(InterPro:IPR003613),Armadillo-likehelical(InterPro:IPR011989),Armadillo(InterPro:IPR000225),Armadillo-typefold(InterPro:IPR016024);BESTArabidopsist…
VIT_205s0062g00350	1.26063	0.542587	1.2882	0.00900317	0.0516577	1	0.08	0.726667	7.18	0.04	0.716667	2.71667	XP_002267526.1	XP_002267526.1 PREDICTED: crocetin glucosyltransferase, chloroplastic [Vitis vinifera]?RVW70406.1 Crocetin glucosyltransferase, chloroplastic [Vitis vinifera]	tr|F6I4D5|F6I4D5_VITVI Glycosyltransferase OS=Vitis vinifera OX=29760 GN=VIT_05s0062g00350 PE=3 SV=1	(at4g14090:433.0)TheAt4g14090encodesaanthocyanidin5-O-glucosyltransferasespecificallyglucosylatingthe5-positionoftheflavonoidA-ring.;UDP-Glycosyltransferasesuperfamilyprotein;FUNCTIONSIN:UDP-glycosyltransferaseactivity,UDP-glucosyltransferaseactivity,anthocyanin5-O-glucosyltransferaseactivity;INVOLVEDIN:metabolicprocess;LOCATEDIN:mitochondrion;EXPRESSEDIN:14plantstructures;EXPRESSEDDURING:7growth…
VIT_201s0011g04320	0.188839	0.745979	1.28585	1.17e-05	-0.278594	1	5.75333	5.18333	8.89	5.59333	6.38333	3.28333	XP_010662582.1	XP_010662582.1 PREDICTED: nuclear poly(A) polymerase 1 isoform X1 [Vitis vinifera]	tr|F6HFL7|F6HFL7_VITVI Polynucleotide adenylyltransferase OS=Vitis vinifera OX=29760 GN=VIT_01s0011g04320 PE=3 SV=1	(at1g17980:785.0)Encodesapoly(A)polymerase.Locatedinthenucleus.;poly(A)polymerase1(PAPS1);CONTAINSInterProDOMAIN/s:Poly(A)polymerase(InterPro:IPR014492),Poly(A)polymerase,centraldomain(InterPro:IPR007012),Nucleotidyltransferase,classI,C-terminal-like(InterPro:IPR011068),Poly(A)polymerase,RNA-bindingdomain(InterPro:IPR007010);BESTArabidopsisthalianaproteinmatchis:poly(A)polymerase2(TAIR:AT2G25850.…
VIT_210s0003g05130	0.268145	0.435965	1.27554	2.49e-12	0.0982608	1	6.63667	15.6767	11.4133	6.04667	14.9067	4.36333	XP_002265153.1	XP_002265153.1 PREDICTED: wall-associated receptor kinase 5 [Vitis vinifera]	tr|A0A438HAP9|A0A438HAP9_VITVI Wall-associated receptor kinase 5 OS=Vitis vinifera OX=29760 GN=WAK5_0 PE=4 SV=1	(at1g21230:489.0)encodesawall-associatedkinase;wallassociatedkinase5(WAK5);FUNCTIONSIN:proteinserine/threoninekinaseactivity,kinaseactivity;INVOLVEDIN:proteinaminoacidphosphorylation;LOCATEDIN:plasmamembrane;CONTAINSInterProDOMAIN/s:EGF-likecalcium-binding(InterPro:IPR001881),EGF-like,type3(InterPro:IPR000742),Serine-threonine/tyrosine-proteinkinase(InterPro:IPR001245),Proteinkinase-likedomain(In…
VIT_210s0071g00320	-0.895811	0.173919	1.27231	0.0157458	-0.168162	1	5.78	8.67	27.1067	11.8533	9.92333	10.05	XP_002275935.1	XP_002275935.1 PREDICTED: GEM-like protein 4 [Vitis vinifera]?XP_034697608.1 GEM-like protein 4 [Vitis riparia]?RVW51390.1 GEM-like protein 4 [Vitis vinifera]?CBI35392.3 unnamed protein product, partial [Vitis vinifera]	tr|D7TY17|D7TY17_VITVI GRAM domain-containing protein OS=Vitis vinifera OX=29760 GN=VIT_10s0071g00320 PE=3 SV=1	(at5g08350:234.0)GRAMdomain-containingprotein/ABA-responsiveprotein-related;CONTAINSInterProDOMAIN/s:GRAM(InterPro:IPR004182);BESTArabidopsisthalianaproteinmatchis:GRAMdomain-containingprotein/ABA-responsiveprotein-related(TAIR:AT5G23370.1);Has358Blasthitsto358proteinsin24species:Archae-0;Bacteria-0;Metazoa-0;Fungi-0;Plants-358;Viruses-0;OtherEukaryotes-0(source:NCBIBLink).&(reliability:468.0)&(o…
VIT_218s0001g15640	-0.170867	0.867094	1.27202	0.0401554	-0.226171	1	163.68	5.85333	21.9567	207.427	7.02667	8.07	XP_002263092.1	XP_002263092.1 PREDICTED: pathogen-related protein [Vitis vinifera]?CBI19976.3 unnamed protein product, partial [Vitis vinifera]	tr|E0CQP7|E0CQP7_VITVI Uncharacterized protein OS=Vitis vinifera OX=29760 GN=VIT_18s0001g15640 PE=4 SV=1	(at1g78780:251.0)pathogenesis-relatedfamilyprotein;FUNCTIONSIN:molecular_functionunknown;INVOLVEDIN:biological_processunknown;LOCATEDIN:cellular_componentunknown;EXPRESSEDIN:14plantstructures;EXPRESSEDDURING:Mgerminatedpollenstage,LP.04fourleavesvisible,4anthesis,Cglobularstage,petaldifferentiationandexpansionstage;Has197Blasthitsto196proteinsin67species:Archae-0;Bacteria-51;Metazoa-15;Fungi-36;P…
VIT_210s0116g00410	-1.50207	0.00517495	1.27034	0.0234438	-1.21473	0.924128	22.21	0.0833333	16.9167	66.0433	0.203333	6.35667	XP_002268173.2	XP_002268173.2 PREDICTED: gibberellin 2-beta-dioxygenase 8 [Vitis vinifera]?ANW48419.1 gibberellin [Vitis vinifera subsp. caucasica]?CBI23168.3 unnamed protein product, partial [Vitis vinifera]	tr|F6H7K2|F6H7K2_VITVI Fe2OG dioxygenase domain-containing protein OS=Vitis vinifera OX=29760 GN=VIT_10s0116g00410 PE=3 SV=1	(at4g21200:429.0)Encodesaproteinwithgibberellin2-oxidaseactivitywhichactsspecificallyonC-20gibberellins.;gibberellin2-oxidase8(GA2OX8);FUNCTIONSIN:C-20gibberellin2-beta-dioxygenaseactivity;INVOLVEDIN:gibberellinmetabolicprocess;LOCATEDIN:cellular_componentunknown;EXPRESSEDIN:sepal,flower;EXPRESSEDDURING:petaldifferentiationandexpansionstage;BESTArabidopsisthalianaproteinmatchis:gibberellin2-oxida…
VIT_219s0140g00120	-0.527969	0.406873	1.26478	0.00194655	0.13106	1	41.0833	6.40667	47.59	65.37	5.93667	17.89	XP_002263961.1	XP_002263961.1 PREDICTED: gibberellin 2-beta-dioxygenase 1 [Vitis vinifera]?RVW73502.1 Gibberellin 2-beta-dioxygenase 1 [Vitis vinifera]?CBI33023.3 unnamed protein product, partial [Vitis vinifera]	tr|A0A438GMV1|A0A438GMV1_VITVI Gibberellin 2-beta-dioxygenase 1 OS=Vitis vinifera OX=29760 GN=GA2OX1_4 PE=3 SV=1	(q9sq80|g2ox1_pea:454.0)Gibberellin2-beta-dioxygenase1(EC1.14.11.13)(Gibberellin2-beta-hydroxylase1)(Gibberellin2-oxidase1)(GA2-oxidase1)(ProteinSLENDER)-Pisumsativum(Gardenpea)&(at1g78440:369.0)Encodesagibberellin2-oxidasethatactsonC19gibberellins.;Arabidopsisthalianagibberellin2-oxidase1(ATGA2OX1);CONTAINSInterProDOMAIN/s:IsopenicillinNsynthase(InterPro:IPR002283),Oxoglutarate/iron-dependentoxy…
VIT_214s0083g01130	0.218268	0.820401	1.26311	0.0238098	0.0228733	1	2.67333	1.80667	7.23	2.54333	1.82333	2.69667	XP_002277997.1	XP_002277997.1 PREDICTED: PI-PLC X domain-containing protein At5g67130 [Vitis vinifera]?RVW39266.1 PI-PLC X domain-containing protein [Vitis vinifera]?CBI16943.3 unnamed protein product, partial [Vitis vinifera]	tr|A0A438DUT9|A0A438DUT9_VITVI PI-PLC X domain-containing protein OS=Vitis vinifera OX=29760 GN=VvCHDh000189_10 PE=4 SV=1	(at1g13680:463.0)PLC-likephosphodiesterasessuperfamilyprotein;FUNCTIONSIN:phospholipaseCactivity,phosphoricdiesterhydrolaseactivity;INVOLVEDIN:intracellularsignalingpathway,lipidmetabolicprocess;LOCATEDIN:endomembranesystem;EXPRESSEDIN:embryo,flower,seed;EXPRESSEDDURING:Fmatureembryostage,petaldifferentiationandexpansionstage,Eexpandedcotyledonstage,Dbilateralstage;CONTAINSInterProDOMAIN/s:Phosph…
VIT_210s0003g01040	-1.55201	0.291329	1.26034	0.00684333	0.0254457	1	0.04	1.01333	4.01	0.133333	1.01333	1.51333	XP_002266982.2	XP_002266982.2 PREDICTED: phospholipase A1-IIgamma isoform X1 [Vitis vinifera]?RVW18840.1 Phospholipase A1-IIgamma [Vitis vinifera]?RVW25732.1 Phospholipase A1-IIgamma [Vitis vinifera]	tr|A0A438C6H6|A0A438C6H6_VITVI Phospholipase A1 OS=Vitis vinifera OX=29760 GN=DSEL_3 PE=3 SV=1	(at4g18550:470.0)alpha/beta-Hydrolasessuperfamilyprotein;FUNCTIONSIN:triglyceridelipaseactivity;INVOLVEDIN:lipidmetabolicprocess;LOCATEDIN:cellular_componentunknown;EXPRESSEDIN:7plantstructures;EXPRESSEDDURING:4anthesis,petaldifferentiationandexpansionstage;CONTAINSInterProDOMAIN/s:Lipase,class3(InterPro:IPR002921);BESTArabidopsisthalianaproteinmatchis:alpha/beta-Hydrolasessuperfamilyprotein(TAIR…
VIT_213s0067g03260	0.0909117	0.913359	1.23724	0.000762736	-0.12476	1	0.96	6.04333	17.67	1.00667	6.64	6.87	XP_002281126.1	XP_002281126.1 PREDICTED: methylesterase 17 [Vitis vinifera]?RVX03002.1 Methylesterase 17 [Vitis vinifera]	tr|F6HC69|F6HC69_VITVI AB hydrolase-1 domain-containing protein OS=Vitis vinifera OX=29760 GN=VIT_13s0067g03260 PE=4 SV=1	(at3g10870:323.0)EncodesamethylIAAesterase.MethylIAAisbelievedtobeaninactiveformofauxinthatneedstobedemethylatedtoexertabiologicaleffect.MES17doesnotactonmethylJA,MeSA,MeGA4,orMEGA9invitro.Thisgeneisexpressedinseveraltissuesofseedlingsandadultplants,withahigherrelativelevelofexpressionintheseedlingshootapexandtheadultstem.;methylesterase17(MES17);CONTAINSInterProDOMAIN/s:Alpha/betahydrolasefold-1…
VIT_208s0040g00790	0.118482	0.913847	1.23511	0.0441025	1.10535	1	17.71	0.0933333	3.36333	18.4767	0.0433333	1.27333	CBI32825.3	CBI32825.3 unnamed protein product, partial [Vitis vinifera]	tr|F6HQQ1|F6HQQ1_VITVI Peptidylprolyl isomerase OS=Vitis vinifera OX=29760 GN=VIT_08s0040g00790 PE=4 SV=1	(at5g48570:530.0)FKBP-typepeptidyl-prolylcis-transisomerasefamilyprotein;FUNCTIONSIN:FK506binding,peptidyl-prolylcis-transisomeraseactivity,calmodulinbinding;INVOLVEDIN:proteinfolding;LOCATEDIN:vacuole;EXPRESSEDIN:25plantstructures;EXPRESSEDDURING:14growthstages;CONTAINSInterProDOMAIN/s:TetratricopeptideTPR-1(InterPro:IPR001440),Tetratricopeptide-likehelical(InterPro:IPR011990),Tetratricopeptider…
VIT_218s0001g05300	0.190568	0.842274	1.22999	0.0422032	0.0698883	1	4.54667	3.84333	3.25333	4.33667	3.75	1.29	XP_002284201.1	XP_002284201.1 PREDICTED: probable trehalose-phosphate phosphatase J [Vitis vinifera]?CBI19142.3 unnamed protein product, partial [Vitis vinifera]	tr|E0CRI8|E0CRI8_VITVI Trehalose 6-phosphate phosphatase OS=Vitis vinifera OX=29760 GN=VIT_18s0001g05300 PE=3 SV=1	(at5g65140:488.0)Haloaciddehalogenase-likehydrolase(HAD)superfamilyprotein;FUNCTIONSIN:catalyticactivity,trehalose-phosphataseactivity;INVOLVEDIN:responsetocadmiumion,trehalosebiosyntheticprocess;EXPRESSEDIN:21plantstructures;EXPRESSEDDURING:14growthstages;CONTAINSInterProDOMAIN/s:HAD-superfamilyhydrolase,subfamilyIIB(InterPro:IPR006379),Trehalose-phosphatase(InterPro:IPR003337);BESTArabidopsisth…
VIT_208s0032g00670	0.832103	0.0110168	1.2224	3.73e-06	0.108346	1	6.73	23.6267	36.27	4.14667	22.39	14.3	XP_010653229.1	XP_010653229.1 PREDICTED: probable glutamate carboxypeptidase 2 [Vitis vinifera]	tr|A0A438IID3|A0A438IID3_VITVI Putative glutamate carboxypeptidase AMP1 OS=Vitis vinifera OX=29760 GN=AMP1_3 PE=3 SV=1	(at3g54720:712.0)Encodesglutamatecarboxypeptidase.Variousallelesshow-increasedcotyledonnumberandrateofleafinitiation,showtransformationofleavestocotyledons,alteredfloweringtimeandphotomorphogenesisandanincreasedlevelofcytokininbiosynthesis.Involvedinethyleneenhancedhypocotylelongationinthelight.StronggeneticinteractionbetweenTGHandAMP1.;ALTEREDMERISTEMPROGRAM1(AMP1);CONTAINSInterProDOMAIN/s:Prote…
VIT_217s0000g03440	0.175014	0.769829	1.22139	4.18e-05	0.09008	1	3.42333	5.36667	7.79	3.32333	5.16	3.14	XP_002278705.1	XP_002278705.1 PREDICTED: zinc finger protein BRUTUS isoform X1 [Vitis vinifera]?CBI15477.3 unnamed protein product, partial [Vitis vinifera]	tr|D7SJ16|D7SJ16_VITVI Uncharacterized protein OS=Vitis vinifera OX=29760 GN=VIT_17s0000g03440 PE=4 SV=1	(at3g18290:1647.0)EncodesBRUTUS(BTS),aputativeE3ligaseproteinwithmetalionbindingandDNAbindingdomains,whichnegativelyregulatestheresponsetoirondeficiency.;BRUTUS(BTS);FUNCTIONSIN:zincionbinding;INVOLVEDIN:cellularresponsetoironionstarvation,embryodevelopmentendinginseeddormancy;EXPRESSEDIN:23plantstructures;EXPRESSEDDURING:14growthstages;CONTAINSInterProDOMAIN/s:Zincfinger,CTCHY-type(InterPro:IPR0…
VIT_213s0106g00720	0.516168	0.173108	1.21851	1.86e-10	-0.00958344	1	2.41	5.49333	14.9767	1.87667	5.65333	5.91333	XP_002265414.1	XP_002265414.1 PREDICTED: uncharacterized protein LOC100244781 [Vitis vinifera]?RVW94198.1 Protein DMP4 [Vitis vinifera]?CBI35259.3 unnamed protein product, partial [Vitis vinifera]	tr|D7TXN4|D7TXN4_VITVI Uncharacterized protein OS=Vitis vinifera OX=29760 GN=VIT_13s0106g00720 PE=3 SV=1	(at4g18425:268.0)Proteinofunknownfunction(DUF679);CONTAINSInterProDOMAIN/s:ProteinofunknownfunctionDUF679(InterPro:IPR007770);BESTArabidopsisthalianaproteinmatchis:Proteinofunknownfunction(DUF679)(TAIR:AT5G46090.1);Has30201Blasthitsto17322proteinsin780species:Archae-12;Bacteria-1396;Metazoa-17338;Fungi-3422;Plants-5037;Viruses-0;OtherEukaryotes-2996(source:NCBIBLink).&(gnl|cdd|68643:231.0)nodescr…
VIT_217s0000g09700	-0.791811	0.319398	1.21664	0.0333549	0.377685	1	0.47	7.76667	2.41333	0.91	6.12667	0.95	XP_010663068.1	XP_010663068.1 PREDICTED: protein SIEVE ELEMENT OCCLUSION B [Vitis vinifera]	tr|D7SHE9|D7SHE9_VITVI Uncharacterized protein OS=Vitis vinifera OX=29760 GN=VIT_17s0000g09700 PE=4 SV=1	(at3g01680:506.0)CONTAINSInterProDOMAIN/s:MediatorcomplexsubunitMed28(InterPro:IPR021640);BESTArabidopsisthalianaproteinmatchis:unknownprotein(TAIR:AT3G01670.1);Has122Blasthitsto112proteinsin13species:Archae-0;Bacteria-0;Metazoa-0;Fungi-0;Plants-122;Viruses-0;OtherEukaryotes-0(source:NCBIBLink).&(reliability:1012.0)&(originaldescription:nooriginaldescription)
VIT_219s0014g02870	0.395428	0.116089	1.21229	2.31e-14	0.0258329	1	8.73667	26.98	23.55	7.32333	27.1033	9.44	XP_002284888.2	XP_002284888.2 PREDICTED: uncharacterized protein LOC100258876 [Vitis vinifera]	tr|F6H254|F6H254_VITVI Mannan endo-1,4-beta-mannosidase OS=Vitis vinifera OX=29760 GN=VIT_19s0014g02870 PE=3 SV=1	(at1g13130:506.0)Cellulase(glycosylhydrolasefamily5)protein;FUNCTIONSIN:cationbinding,hydrolaseactivity,hydrolyzingO-glycosylcompounds,catalyticactivity;INVOLVEDIN:carbohydratemetabolicprocess;LOCATEDIN:endomembranesystem;EXPRESSEDIN:8plantstructures;EXPRESSEDDURING:4anthesis,Cglobularstage,Fmatureembryostage,petaldifferentiationandexpansionstage,Eexpandedcotyledonstage;CONTAINSInterProDOMAIN/s:R…
VIT_202s0025g04090	-0.162851	0.831685	1.20778	0.00547912	-0.0471648	1	1.36	1.64	2.01667	1.70333	1.72667	0.783333	XP_010661106.1	XP_010661106.1 PREDICTED: protein HAPLESS 2 isoform X1 [Vitis vinifera]	tr|F6HUF4|F6HUF4_VITVI HAP2-GCS1 domain-containing protein OS=Vitis vinifera OX=29760 GN=VIT_02s0025g04090 PE=3 SV=1	(at4g11720:980.0)EncodesHAP2withthefollowingpredictedmotifs:anN-terminalsecretionsignal,asingletransmembranedomainandaC-terminalhistidine-richdomain.HAP2isexpressedonlyinthehaploidspermandisrequiredforpollentubeguidanceandfertilization.Predominantlylocalizedtospermendoplasmicreticulummembranes.Mayalsoresideinotherendomembranes,includingtheplasmamembrane.;HAPLESS2(HAP2);CONTAINSInterProDOMAIN/s:Ge…
VIT_219s0015g01750	0.159137	0.849263	1.20557	0.0176733	-0.918922	0.587658	4.19	0.71	2.8	4.13333	1.45667	1.11667	XP_002264198.1	XP_002264198.1 PREDICTED: uncharacterized WD repeat-containing protein C2A9.03 isoform X1 [Vitis vinifera]?XP_010644679.1 PREDICTED: uncharacterized WD repeat-containing protein C2A9.03 isoform X1 [Vitis vinifera]?XP_019072408.1 PREDICTED: uncharacterized WD repeat-containing protein C2A9.03 isoform X1 [Vitis vinifera]?CBI39854.3 unnamed protein product, partial [Vitis vinifera]	tr|D7UAT9|D7UAT9_VITVI WD_REPEATS_REGION domain-containing protein OS=Vitis vinifera OX=29760 GN=VIT_19s0015g01750 PE=4 SV=1	(at3g13340:694.0)Transducin/WD40repeat-likesuperfamilyprotein;FUNCTIONSIN:molecular_functionunknown;INVOLVEDIN:biological_processunknown;LOCATEDIN:CUL4RINGubiquitinligasecomplex,heterotrimericG-proteincomplex;EXPRESSEDIN:24plantstructures;EXPRESSEDDURING:14growthstages;CONTAINSInterProDOMAIN/s:WD40repeat-like-containingdomain(InterPro:IPR011046),WD40repeat2(InterPro:IPR019782),WD40-repeat-contain…
VIT_208s0040g02970	0.330029	0.623282	1.20063	0.00190004	-0.139584	1	11.17	10.18	13.3433	9.83333	11.4133	5.29667	XP_002276631.1	XP_002276631.1 PREDICTED: probable protein phosphatase 2C 38 [Vitis vinifera]	tr|A0A438IQ51|A0A438IQ51_VITVI Protein-serine/threonine phosphatase OS=Vitis vinifera OX=29760 GN=PP2C38_1 PE=3 SV=1	(at3g12620:556.0)Proteinphosphatase2Cfamilyprotein;FUNCTIONSIN:proteinserine/threoninephosphataseactivity,catalyticactivity;INVOLVEDIN:proteinaminoaciddephosphorylation;LOCATEDIN:proteinserine/threoninephosphatasecomplex;EXPRESSEDIN:24plantstructures;EXPRESSEDDURING:15growthstages;CONTAINSInterProDOMAIN/s:Proteinphosphatase2C,manganese/magnesiumaspartatebindingsite(InterPro:IPR000222),Proteinphos…
VIT_215s0048g00740	0.062212	0.961396	1.20025	0.0153166	-0.284787	1	7.91	26.59	77.9033	8.39	33.11	30.03	RVW41112.1	RVW41112.1 hypothetical protein CK203_069829 [Vitis vinifera]?RVX01025.1 hypothetical protein CK203_022877 [Vitis vinifera]?CBI38868.3 unnamed protein product, partial [Vitis vinifera]	tr|A0A438E0K9|A0A438E0K9_VITVI Uncharacterized protein OS=Vitis vinifera OX=29760 GN=CK203_022877 PE=4 SV=1	nohits&(originaldescription:nooriginaldescription)
VIT_214s0060g02430	0.59144	0.399325	1.19756	0.037461	0.375506	1	11.1267	0.7	1.62	8.13	0.553333	0.656667	XP_002279749.2	XP_002279749.2 PREDICTED: psbP domain-containing protein 7, chloroplastic [Vitis vinifera]?RVW83101.1 PsbP domain-containing protein 7, chloroplastic [Vitis vinifera]	tr|F6I4K9|F6I4K9_VITVI PsbP domain-containing protein OS=Vitis vinifera OX=29760 GN=VIT_14s0060g02430 PE=4 SV=1	(at3g05410:345.0)PhotosystemIIreactioncenterPsbPfamilyprotein;FUNCTIONSIN:calciumionbinding;INVOLVEDIN:photosynthesis;LOCATEDIN:oxygenevolvingcomplex,extrinsictomembrane;EXPRESSEDIN:21plantstructures;EXPRESSEDDURING:13growthstages;CONTAINSInterProDOMAIN/s:PhotosystemIIoxygenevolvingcomplexproteinPsbP(InterPro:IPR002683),Mog1/PsbP/DUF1795,alpha/beta/alphasandwich(InterPro:IPR016124),Mog1/PsbP,alph…
VIT_201s0026g02710	0.275959	0.729558	1.19432	0.00497468	-0.758469	0.611074	2.79667	63.8367	24.24	2.59	109.443	9.73	ALP48443.1	ALP48443.1 NAC transcription factor 29 [Vitis vinifera]?RVW32039.1 NAC transcription factor 29 [Vitis vinifera]?RVW84129.1 NAC transcription factor 29 [Vitis vinifera]?CBI31935.3 unnamed protein product, partial [Vitis vinifera]	tr|D7TN62|D7TN62_VITVI NAC transcription factor 29 OS=Vitis vinifera OX=29760 GN=VIT_01s0026g02710 PE=2 SV=1	(at1g69490:318.0)EncodesamemberoftheNACtranscriptionfactorgenefamily.ItisexpressedinfloralprimordiaandupregulatedbyAP3andPI.Itsexpressionisassociatedwithleafsenescence.;NAC-like,activatedbyAP3/PI(NAP);CONTAINSInterProDOMAIN/s:Noapicalmeristem(NAM)protein(InterPro:IPR003441);BESTArabidopsisthalianaproteinmatchis:NACdomaincontainingprotein25(TAIR:AT1G61110.1);Has3046Blasthitsto3040proteinsin76speci…
VIT_204s0008g05490	-0.0271801	1	1.19005	0.0446095	-0.116333	1	29.79	2.46333	1.39	31.9833	2.77	0.566667	XP_002282677.1	XP_002282677.1 PREDICTED: putative L-ascorbate peroxidase 6 isoform X1 [Vitis vinifera]?CBI21045.3 unnamed protein product, partial [Vitis vinifera]	tr|D7SUU6|D7SUU6_VITVI L-ascorbate peroxidase OS=Vitis vinifera OX=29760 GN=VIT_04s0008g05490 PE=3 SV=1	(at4g32320:384.0)EncodesacytosolicascorbateperoxidaseAPX6.Ascorbateperoxidasesareenzymesthatscavengehydrogenperoxideinplantcells.EighttypesofAPXhavebeendescribedforArabidopsis:threecytosolic(APX1,APX2,APX6),twochloroplastictypes(stromalsAPX,thylakoidtAPX),andthreemicrosomal(APX3,APX4,APX5)isoforms.;ascorbateperoxidase6(APX6);FUNCTIONSIN:L-ascorbateperoxidaseactivity,peroxidaseactivity,hemebinding…
VIT_205s0165g00220	0.348427	0.696119	1.18725	0.0488823	1.27311	0.654441	58.2767	0.84	7.06	50.71	0.356667	2.82667	XP_002270109.1	XP_002270109.1 PREDICTED: ankyrin repeat-containing protein At5g02620 [Vitis vinifera]	tr|F6HN64|F6HN64_VITVI PGG domain-containing protein OS=Vitis vinifera OX=29760 GN=VIT_05s0165g00220 PE=4 SV=1	(at4g03440:157.0)Ankyrinrepeatfamilyprotein;CONTAINSInterProDOMAIN/s:Ankyrinrepeat-containingdomain(InterPro:IPR020683),Ankyrinrepeat(InterPro:IPR002110);BESTArabidopsisthalianaproteinmatchis:Ankyrinrepeatfamilyprotein(TAIR:AT4G03480.1);Has18202Blasthitsto9223proteinsin460species:Archae-22;Bacteria-1330;Metazoa-10010;Fungi-1278;Plants-2395;Viruses-41;OtherEukaryotes-3126(source:NCBIBLink).&(gnl|c…
VIT_213s0067g00260	0.0049265	1	1.17966	9.84e-05	-0.0510614	1	7.17	22.8333	155.1	7.91333	24.0467	62.1167	XP_002268520.1	XP_002268520.1 PREDICTED: nematode resistance protein-like HSPRO2 [Vitis vinifera]	tr|F6HC04|F6HC04_VITVI Uncharacterized protein OS=Vitis vinifera OX=29760 GN=VIT_13s0067g00260 PE=4 SV=1	(at2g40000:491.0)orthologofsugarbeetHS1PRO-12(HSPRO2);CONTAINSInterProDOMAIN/s:Hs1pro-1,C-terminal(InterPro:IPR009743),Hs1pro-1,N-terminal(InterPro:IPR009869);BESTArabidopsisthalianaproteinmatchis:Hs1pro-1protein(TAIR:AT3G55840.1);Has71Blasthitsto71proteinsin18species:Archae-0;Bacteria-0;Metazoa-0;Fungi-0;Plants-60;Viruses-0;OtherEukaryotes-11(source:NCBIBLink).&(gnl|cdd|70477:419.0)nodescription…
VIT_209s0002g04580	-0.242749	0.759914	1.17851	0.00883532	-0.229007	1	27.6267	17.3267	102.79	35.6533	20.68	41.3533	XP_010654667.1	XP_010654667.1 PREDICTED: uncharacterized protein LOC100251435 [Vitis vinifera]	tr|F6HYF5|F6HYF5_VITVI Uncharacterized protein OS=Vitis vinifera OX=29760 GN=VIT_09s0002g04580 PE=3 SV=1	(at1g79910:196.0)RegulatorofVps4activityintheMVBpathwayprotein;CONTAINSInterProDOMAIN/s:ProteinofunknownfunctionDUF292,eukaryotic(InterPro:IPR005061);BESTArabidopsisthalianaproteinmatchis:RegulatorofVps4activityintheMVBpathwayprotein(TAIR:AT1G52315.1);Has35333Blasthitsto34131proteinsin2444species:Archae-798;Bacteria-22429;Metazoa-974;Fungi-991;Plants-531;Viruses-0;OtherEukaryotes-9610(source:NCBI…
VIT_217s0000g06750	0.0830826	0.937003	1.1699	0.0138996	-0.0505469	1	8.77	13.8067	32.27	9.00333	14.67	12.7567	CBI15171.3	CBI15171.3 unnamed protein product, partial [Vitis vinifera]	tr|F6GT53|F6GT53_VITVI dCTP pyrophosphatase 1 OS=Vitis vinifera OX=29760 GN=VIT_17s0000g06750 PE=4 SV=1	(at3g25400:129.0)CONTAINSInterProDOMAIN/s:NTPPyrophosphohydrolaseMazG-related,RS21-C6(InterPro:IPR011394),EAR(InterPro:IPR009039),NTPpyrophosphohydrolaseMazG,putativecatalyticcore(InterPro:IPR004518);Has1123Blasthitsto1121proteinsin452species:Archae-22;Bacteria-753;Metazoa-81;Fungi-3;Plants-83;Viruses-0;OtherEukaryotes-181(source:NCBIBLink).&(reliability:258.0)&(originaldescription:nooriginaldesc…
VIT_203s0017g01040	0.768588	0.228199	1.16535	0.0185649	-0.150313	1	0.753333	10.3867	1.05333	0.493333	11.8133	0.443333	XP_002263989.1	XP_002263989.1 PREDICTED: 7-deoxyloganetin glucosyltransferase [Vitis vinifera]	tr|A0A438D7Q7|A0A438D7Q7_VITVI Glycosyltransferase OS=Vitis vinifera OX=29760 GN=UGT85A24_13 PE=3 SV=1	(at1g22380:558.0)EncodesaputativeUDP-glucosyltransferase.At1g22380wasinitiallyidentifiedasencodingtheproteinAAF87154,whichhasbeenclassifiedasabHLHprotein(AtbHLH152).SubsequentlyithasbeenfoundthattheAAF87154proteinappearstobeencodedbytheAT1G23970genomiclocus.;UDP-glucosyltransferase85A3(UGT85A3);FUNCTIONSIN:transferaseactivity,transferringglycosylgroups,glucuronosyltransferaseactivity;INVOLVEDIN:m…
VIT_203s0038g03570	-0.0250852	1	1.16488	0.00954007	0.625021	1	0.946667	7.69333	26.94	1.06667	5.13	10.94	XP_002282214.1	XP_002282214.1 PREDICTED: L-ascorbate oxidase homolog [Vitis vinifera]?CBI37764.3 unnamed protein product, partial [Vitis vinifera]	tr|D7U4U5|D7U4U5_VITVI Uncharacterized protein OS=Vitis vinifera OX=29760 GN=VIT_03s0038g03570 PE=3 SV=1	(at1g76160:856.0)SKU5similar5(sks5);FUNCTIONSIN:oxidoreductaseactivity,copperionbinding;INVOLVEDIN:oxidationreduction;LOCATEDIN:apoplast,cellwall,plant-typecellwall;EXPRESSEDIN:24plantstructures;EXPRESSEDDURING:13growthstages;CONTAINSInterProDOMAIN/s:Multicopperoxidase,type3(InterPro:IPR011707),Cupredoxin(InterPro:IPR008972),Multicopperoxidase,type2(InterPro:IPR011706),Multicopperoxidase,type1(In…
VIT_200s0304g00080	-0.122294	0.812302	1.15485	1.85e-06	-0.0200028	1	32.3267	26.8233	82.54	38.4533	27.6367	33.5533	NP_001306211.1	NP_001306211.1 probable trehalose-phosphate phosphatase J [Vitis vinifera]?XP_002263078.1 PREDICTED: probable trehalose-phosphate phosphatase J isoform X1 [Vitis vinifera]?BAR13257.1 RAMOSA3 [Vitis vinifera]?CBI40999.3 unnamed protein product, partial [Vitis vinifera]	tr|F6I7F4|F6I7F4_VITVI Trehalose 6-phosphate phosphatase (Fragment) OS=Vitis vinifera OX=29760 GN=VIT_00s0304g00080 PE=3 SV=1	(at5g65140:502.0)Haloaciddehalogenase-likehydrolase(HAD)superfamilyprotein;FUNCTIONSIN:catalyticactivity,trehalose-phosphataseactivity;INVOLVEDIN:responsetocadmiumion,trehalosebiosyntheticprocess;EXPRESSEDIN:21plantstructures;EXPRESSEDDURING:14growthstages;CONTAINSInterProDOMAIN/s:HAD-superfamilyhydrolase,subfamilyIIB(InterPro:IPR006379),Trehalose-phosphatase(InterPro:IPR003337);BESTArabidopsisth…
VIT_205s0029g01000	-0.155958	0.818852	1.15281	0.00366376	0.388909	1	10.34	3.69333	6.04333	12.78	2.86667	2.43	CBI17238.3	CBI17238.3 unnamed protein product, partial [Vitis vinifera]	tr|A0A438G795|A0A438G795_VITVI Receptor-like protein 12 OS=Vitis vinifera OX=29760 GN=RLP12_79 PE=4 SV=1	(at2g34930:309.0)diseaseresistancefamilyprotein/LRRfamilyprotein;INVOLVEDIN:signaltransduction,defenseresponsetofungus,defenseresponse;LOCATEDIN:cellwall;EXPRESSEDIN:10plantstructures;EXPRESSEDDURING:7growthstages;CONTAINSInterProDOMAIN/s:Leucine-richrepeat-containingN-terminaldomain,type2(InterPro:IPR013210),Leucine-richrepeat(InterPro:IPR001611);BESTArabidopsisthalianaproteinmatchis:Leucine-ric…
VIT_218s0001g10300	-0.305545	0.758209	1.15144	0.0295869	0.202603	1	0.443333	4.71333	1.97667	0.6	4.17667	0.81	XP_002284878.3	XP_002284878.3 PREDICTED: transcription factor bHLH95 [Vitis vinifera]?CBI19498.3 unnamed protein product, partial [Vitis vinifera]	tr|E0CPT5|E0CPT5_VITVI Uncharacterized protein OS=Vitis vinifera OX=29760 GN=VIT_18s0001g10300 PE=4 SV=1	(at1g49770:151.0)Encodesamemberofthebasichelixloophelixfamilyoftranscriptionfactors.LossofRGE1functioncausesshriveledseedsthatcontainsmallembryos.Thecuticleintheembryosdoesnotdevelopnormally,possibleduetotheadeherenceoftheendospermtothedevelopingembryo.RGE1isexpressedintheendospermsurroundingregionwhichdirectlysurroundsthedevelopingembryo,howeveritexertsitseffectnonautonomously-inthedevelopingemb…
VIT_201s0011g00130	-0.350667	0.644193	1.14748	0.000289895	-0.0807365	1	0.223333	4.88	7.35667	0.313333	5.25	3.05	XP_019074698.1	XP_019074698.1 PREDICTED: squamosa promoter-binding-like protein 6 isoform X1 [Vitis vinifera]	tr|F6HEZ9|F6HEZ9_VITVI SBP-type domain-containing protein OS=Vitis vinifera OX=29760 GN=VIT_01s0011g00130 PE=4 SV=1	(at1g69170:174.0)Squamosapromoter-bindingprotein-like(SBPdomain)transcriptionfactorfamilyprotein;FUNCTIONSIN:DNAbinding,sequence-specificDNAbindingtranscriptionfactoractivity;INVOLVEDIN:regulationoftranscription;LOCATEDIN:nucleus;EXPRESSEDIN:14plantstructures;EXPRESSEDDURING:6growthstages;CONTAINSInterProDOMAIN/s:Transcriptionfactor,SBP-box(InterPro:IPR004333);BESTArabidopsisthalianaproteinmatchi…
VIT_208s0007g06700	-0.0538362	0.959631	1.14193	0.00756175	-0.111616	1	42.65	8.00667	11.4667	49.2067	8.86667	4.72333	XP_002275794.1	XP_002275794.1 PREDICTED: thioredoxin-like 3-1, chloroplastic isoform X1 [Vitis vinifera]	tr|F6HLH6|F6HLH6_VITVI Thioredoxin domain-containing protein OS=Vitis vinifera OX=29760 GN=VIT_08s0007g06700 PE=4 SV=1	(at5g06690:196.0)Encodesathioredoxin(WCRKC1)localizedinchloroplaststroma.ContainsaWCRKCmotif.;WCRKCthioredoxin1(WCRKC1);INVOLVEDIN:cellredoxhomeostasis;EXPRESSEDIN:22plantstructures;EXPRESSEDDURING:13growthstages;CONTAINSInterProDOMAIN/s:Thioredoxinfold(InterPro:IPR012335),Thioredoxin,core(InterPro:IPR015467),Thioredoxindomain(InterPro:IPR013766),Thioredoxin-likefold(InterPro:IPR012336);BESTArabi…
VIT_218s0001g08300	-0.457953	0.520577	1.11997	0.0199825	0.453031	1	3.17667	5.48333	4.16	4.74	4.07333	1.76333	CBI19335.3	CBI19335.3 unnamed protein product, partial [Vitis vinifera]	tr|F6H154|F6H154_VITVI Uncharacterized protein OS=Vitis vinifera OX=29760 GN=VIT_18s0001g08300 PE=4 SV=1	(at1g50020:160.0)unknownprotein;FUNCTIONSIN:molecular_functionunknown;INVOLVEDIN:biological_processunknown;LOCATEDIN:chloroplastthylakoidmembrane,chloroplast;EXPRESSEDIN:24plantstructures;EXPRESSEDDURING:15growthstages;Has72Blasthitsto72proteinsin27species:Archae-0;Bacteria-0;Metazoa-0;Fungi-0;Plants-72;Viruses-0;OtherEukaryotes-0(source:NCBIBLink).&(reliability:320.0)&(originaldescription:noorig…
VIT_218s0166g00190	-0.740709	0.247643	1.11995	0.000744635	0.244138	1	0.513333	7.86	10.4333	0.97	6.81333	4.36667	XP_002264273.1	XP_002264273.1 PREDICTED: U-box domain-containing protein 27 [Vitis vinifera]	tr|F6HW89|F6HW89_VITVI RING-type E3 ubiquitin transferase OS=Vitis vinifera OX=29760 GN=VIT_18s0166g00190 PE=4 SV=1	(at5g09800:290.0)ARMrepeatsuperfamilyprotein;FUNCTIONSIN:ubiquitin-proteinligaseactivity,binding;INVOLVEDIN:responsetochitin;LOCATEDIN:ubiquitinligasecomplex;EXPRESSEDIN:10plantstructures;EXPRESSEDDURING:Lmaturepollenstage,LP.06sixleavesvisible,Mgerminatedpollenstage,4anthesis;CONTAINSInterProDOMAIN/s:Uboxdomain(InterPro:IPR003613),Armadillo-likehelical(InterPro:IPR011989),Armadillo-typefold(Inte…
VIT_203s0038g01650	-0.677984	0.302555	1.11673	0.0186092	0.0123067	1	1.34667	3.03333	5.11	2.40667	3.06667	2.09	XP_010645201.1	XP_010645201.1 PREDICTED: uncharacterized protein LOC100250684 isoform X1 [Vitis vinifera]	tr|F6I1U9|F6I1U9_VITVI Uncharacterized protein OS=Vitis vinifera OX=29760 GN=VIT_03s0038g01650 PE=4 SV=1	0
VIT_215s0046g02550	-0.341272	0.656238	1.11672	0.0209154	0.061305	1	6.24333	4.94333	6.96667	8.85667	4.84333	2.91667	XP_002274751.1	XP_002274751.1 PREDICTED: feruloyl CoA ortho-hydroxylase 2 [Vitis vinifera]?RVW47018.1 Gibberellin 20-oxidase-like protein [Vitis vinifera]?CAN75307.1 hypothetical protein VITISV_040404 [Vitis vinifera]?CBI40376.3 unnamed protein product, partial [Vitis vinifera]	tr|A5C4W0|A5C4W0_VITVI Fe2OG dioxygenase domain-containing protein OS=Vitis vinifera OX=29760 GN=VIT_15s0046g02550 PE=3 SV=1	(at4g23340:409.0)2-oxoglutarate(2OG)andFe(II)-dependentoxygenasesuperfamilyprotein;FUNCTIONSIN:oxidoreductaseactivity;INVOLVEDIN:metabolicprocess;LOCATEDIN:cellular_componentunknown;CONTAINSInterProDOMAIN/s:Oxoglutarate/iron-dependentoxygenase(InterPro:IPR005123);BESTArabidopsisthalianaproteinmatchis:2-oxoglutarate(2OG)andFe(II)-dependentoxygenasesuperfamilyprotein(TAIR:AT5G51310.1);Has35333Blast…
VIT_206s0009g02140	0.398247	0.425692	1.11342	0.00125867	-0.13342	1	7.81667	2.95	3.53	6.56333	3.29667	1.49667	XP_002268188.1	XP_002268188.1 PREDICTED: molybdopterin synthase catalytic subunit [Vitis vinifera]?XP_010651567.1 PREDICTED: molybdopterin synthase catalytic subunit [Vitis vinifera]	tr|F6HAF9|F6HAF9_VITVI Molybdopterin synthase catalytic subunit OS=Vitis vinifera OX=29760 GN=VIT_06s0009g02140 PE=3 SV=1	(at2g43760:260.0)molybdopterinbiosynthesisMoaEfamilyprotein;FUNCTIONSIN:molecular_functionunknown;INVOLVEDIN:Mo-molybdopterincofactorbiosyntheticprocess;LOCATEDIN:cellular_componentunknown;EXPRESSEDIN:22plantstructures;EXPRESSEDDURING:13growthstages;CONTAINSInterProDOMAIN/s:MolybdopterinbiosynthesisMoaE(InterPro:IPR003448);Has30201Blasthitsto17322proteinsin780species:Archae-12;Bacteria-1396;Metaz…
VIT_213s0320g00030	-0.660491	0.0975282	1.11182	1.41e-05	0.448941	0.885544	0.87	8.33333	8.05	1.52	6.22333	3.45333	XP_002269745.2	XP_002269745.2 PREDICTED: uncharacterized protein LOC100242579 isoform X1 [Vitis vinifera]	tr|F6GZ25|F6GZ25_VITVI Uncharacterized protein OS=Vitis vinifera OX=29760 GN=VIT_13s0320g00030 PE=4 SV=1	(gnl|cdd|69613:774.0)nodescriptionavailable&(at2g44260:720.0)Plantproteinofunknownfunction(DUF946);CONTAINSInterProDOMAIN/s:ProteinofunknownfunctionDUF946(InterPro:IPR009291);BESTArabidopsisthalianaproteinmatchis:Plantproteinofunknownfunction(DUF946)(TAIR:AT2G44230.1);Has355Blasthitsto329proteinsin91species:Archae-0;Bacteria-23;Metazoa-15;Fungi-113;Plants-198;Viruses-0;OtherEukaryotes-6(source:NC…
VIT_214s0068g02150	-0.724107	0.325348	1.10801	0.00530408	0.214952	1	0.186667	11.7267	4.48667	0.326667	10.2833	1.89	CAN60757.1	CAN60757.1 hypothetical protein VITISV_041987 [Vitis vinifera]	tr|F6H3Y7|F6H3Y7_VITVI Uncharacterized protein OS=Vitis vinifera OX=29760 GN=VIT_14s0068g02150 PE=4 SV=1	(at3g27150:405.0)TargetgeneofMIR2111-5p.;Galactoseoxidase/kelchrepeatsuperfamilyprotein;CONTAINSInterProDOMAIN/s:Galactoseoxidase/kelch,beta-propeller(InterPro:IPR011043),Kelchrepeattype1(InterPro:IPR006652),Kelchrelated(InterPro:IPR013089),Kelch-typebetapropeller(InterPro:IPR015915);BESTArabidopsisthalianaproteinmatchis:Galactoseoxidase/kelchrepeatsuperfamilyprotein(TAIR:AT5G40680.1);Has8386Blas…
VIT_200s0469g00010	-0.304438	0.659003	1.1073	0.0245736	0.335094	1	0.533333	8.89	0.523333	0.74	7.23333	0.22	CBI23489.3	CBI23489.3 unnamed protein product, partial [Vitis vinifera]	tr|F6H875|F6H875_VITVI Uncharacterized protein OS=Vitis vinifera OX=29760 GN=VIT_00s0469g00010 PE=4 SV=1	(at1g55850:811.0)encodesaproteinsimilartocellulosesynthase;cellulosesynthaselikeE1(CSLE1);FUNCTIONSIN:cellulosesynthaseactivity,transferaseactivity,transferringglycosylgroups;INVOLVEDIN:plant-typecellwallbiogenesis,cellulosebiosyntheticprocess,polysaccharidebiosyntheticprocess;LOCATEDIN:endoplasmicreticulum,plasmamembrane;EXPRESSEDIN:24plantstructures;EXPRESSEDDURING:13growthstages;CONTAINSInterP…
VIT_201s0244g00110	0.253444	0.68829	1.0997	0.00292826	-0.0187532	1	22.67	26.0133	7.28667	21.2567	26.95	3.09	XP_010656823.1	XP_010656823.1 PREDICTED: protein NEOXANTHIN-DEFICIENT 1 isoform X2 [Vitis vinifera]	tr|D7TYT8|D7TYT8_VITVI Uncharacterized protein OS=Vitis vinifera OX=29760 GN=VIT_01s0244g00110 PE=4 SV=1	(at1g28100:378.0)unknownprotein;FUNCTIONSIN:molecular_functionunknown;INVOLVEDIN:biological_processunknown;LOCATEDIN:cellular_componentunknown;EXPRESSEDIN:22plantstructures;EXPRESSEDDURING:13growthstages;Has64Blasthitsto64proteinsin27species:Archae-0;Bacteria-14;Metazoa-0;Fungi-6;Plants-42;Viruses-0;OtherEukaryotes-2(source:NCBIBLink).&(reliability:756.0)&(originaldescription:nooriginaldescriptio…
VIT_210s0003g00090	0.189568	0.771733	1.0988	0.00167995	0.0214843	1	80.43	717.36	434.33	79.06	720.137	188.257	RVW37966.1	RVW37966.1 Dormancy-associated protein 1 [Vitis vinifera]	tr|A0A438DR54|A0A438DR54_VITVI Dormancy-associated protein 1 OS=Vitis vinifera OX=29760 GN=DRM1_1 PE=3 SV=1	(at1g28330:131.0)dormancy-associatedprotein(DRM1);dormancy-associatedprotein-like1(DYL1);FUNCTIONSIN:molecular_functionunknown;INVOLVEDIN:responsetofructosestimulus,responsetosucrosestimulus,responsetoglucosestimulus;LOCATEDIN:cellular_componentunknown;EXPRESSEDIN:22plantstructures;EXPRESSEDDURING:13growthstages;CONTAINSInterProDOMAIN/s:Dormancyauxinassociated(InterPro:IPR008406);BESTArabidopsist…
VIT_207s0031g02740	-0.638089	0.121634	1.09599	0.000681754	0.069513	1	23	59.7033	29.9667	39.38	58.3667	12.3967	XP_002272614.1	XP_002272614.1 PREDICTED: auxin-responsive protein SAUR32-like [Vitis vinifera]?RVX21191.1 Auxin-responsive protein SAUR32 [Vitis vinifera]	tr|A5B062|A5B062_VITVI Uncharacterized protein OS=Vitis vinifera OX=29760 GN=VIT_07s0031g02740 PE=3 SV=1	nohits&(originaldescription:nooriginaldescription)
VIT_209s0002g04500	0.470941	0.401623	1.09566	0.00232525	-0.30301	1	5.65333	9.7	10.4033	4.50333	12.1633	4.42	RVW87988.1	RVW87988.1 Mitochondrial arginine transporter BAC2 [Vitis vinifera]	tr|F6HYF1|F6HYF1_VITVI Uncharacterized protein OS=Vitis vinifera OX=29760 GN=VIT_09s0002g04500 PE=3 SV=1	(at1g79900:396.0)encodesamitochondrialornithinetransporterthatexportsornithinefromthemitochondriatothecytosol;BAC2;CONTAINSInterProDOMAIN/s:Mitochondrialcarrierprotein(InterPro:IPR002067),Mitochondrialsubstratecarrier(InterPro:IPR001993),Mitochondrialsubstrate/solutecarrier(InterPro:IPR018108);BESTArabidopsisthalianaproteinmatchis:Mitochondrialsubstratecarrierfamilyprotein(TAIR:AT5G46800.1);Has25…
VIT_218s0001g15330	0.296184	0.71594	1.09505	0.0273244	-0.611572	1	10.5333	3.18	50.8233	9.53667	4.95333	21.76	XP_002265836.1	XP_002265836.1 PREDICTED: bidirectional sugar transporter SWEET1 [Vitis vinifera]?CBI19954.3 unnamed protein product, partial [Vitis vinifera]	tr|E0CQM5|E0CQM5_VITVI Bidirectional sugar transporter SWEET OS=Vitis vinifera OX=29760 GN=VIT_18s0001g15330 PE=3 SV=1	(at1g21460:310.0)NodulinMtN3familyprotein;INVOLVEDIN:biological_processunknown;LOCATEDIN:endomembranesystem,integraltomembrane,membrane;EXPRESSEDIN:24plantstructures;EXPRESSEDDURING:14growthstages;CONTAINSInterProDOMAIN/s:MtN3/saliva-relatedtransmembraneprotein,conservedregion(InterPro:IPR018169),RAG1-activatingprotein1homologue(InterPro:IPR018179),RAG1-activatingprotein-1-related(InterPro:IPR004…
VIT_201s0011g05950	-0.373882	0.530724	1.09288	0.000809571	0.0131201	1	1.62667	8.23	13.18	2.38	8.36	5.54333	XP_002281436.1	XP_002281436.1 PREDICTED: MACPF domain-containing protein At1g14780 [Vitis vinifera]	tr|D7T8J2|D7T8J2_VITVI MACPF domain-containing protein OS=Vitis vinifera OX=29760 GN=VIT_01s0011g05950 PE=4 SV=1	(at1g14780:699.0)MAC/Perforindomain-containingprotein;CONTAINSInterProDOMAIN/s:Membraneattackcomplexcomponent/perforin(MACPF)domain(InterPro:IPR020864);BESTArabidopsisthalianaproteinmatchis:MAC/Perforindomain-containingprotein(TAIR:AT4G24290.2);Has221Blasthitsto220proteinsin25species:Archae-0;Bacteria-0;Metazoa-19;Fungi-0;Plants-202;Viruses-0;OtherEukaryotes-0(source:NCBIBLink).&(gnl|cdd|85702:92…
VIT_217s0000g07950	1.28707	0.522272	1.09139	0.0167122	0.0128316	1	0.0866667	0.1	3.39333	0.0366667	0.0933333	1.47333	XP_010663200.1	XP_010663200.1 PREDICTED: uncharacterized protein LOC100241544 isoform X1 [Vitis vinifera]	tr|A0A438KB12|A0A438KB12_VITVI Protein RICE SALT sensitive 3 OS=Vitis vinifera OX=29760 GN=RSS3_1 PE=4 SV=1	(at1g60060:210.0)Serine/threonine-proteinkinaseWNK(WithNoLysine)-related;BESTArabidopsisthalianaproteinmatchis:Serine/threonine-proteinkinaseWNK(WithNoLysine)-related(TAIR:AT5G53900.2);Has3565Blasthitsto2565proteinsin80species:Archae-0;Bacteria-3;Metazoa-15;Fungi-88;Plants-227;Viruses-0;OtherEukaryotes-3232(source:NCBIBLink).&(reliability:420.0)&(originaldescription:nooriginaldescription)
VIT_201s0026g01590	0.0467563	0.940933	1.09121	1.14e-05	0.0973629	1	42.41	23.9267	24.1333	45.8433	22.5833	10.1533	XP_002269901.1	XP_002269901.1 PREDICTED: protein TWIN LOV 1 isoform X1 [Vitis vinifera]?XP_010652459.1 PREDICTED: protein TWIN LOV 1 isoform X1 [Vitis vinifera]?XP_010652464.1 PREDICTED: protein TWIN LOV 1 isoform X1 [Vitis vinifera]?XP_010652469.1 PREDICTED: protein TWIN LOV 1 isoform X1 [Vitis vinifera]	tr|F6HPF4|F6HPF4_VITVI Uncharacterized protein OS=Vitis vinifera OX=29760 GN=VIT_01s0026g01590 PE=4 SV=1	(at2g02710:404.0)Encodesaputativebluelightreceptorprotein.;PAS/LOVPROTEINC(PLPC);FUNCTIONSIN:two-componentsensoractivity,signaltransduceractivity;INVOLVEDIN:signaltransduction,regulationoftranscription,DNA-dependent,two-componentsignaltransductionsystem(phosphorelay);LOCATEDIN:cellular_componentunknown;EXPRESSEDIN:24plantstructures;EXPRESSEDDURING:14growthstages;CONTAINSInterProDOMAIN/s:PACmotif(…
VIT_200s0299g00100	0.541742	0.110597	1.08965	9.36e-06	-0.0313961	1	59.0567	34.3767	49.01	44.9967	35.9	21.4867	XP_002263193.1	XP_002263193.1 PREDICTED: homeobox-leucine zipper protein HAT4 [Vitis vinifera]?CBI29502.3 unnamed protein product, partial [Vitis vinifera]	tr|D7TG79|D7TG79_VITVI Homeobox domain-containing protein OS=Vitis vinifera OX=29760 GN=VIT_00s0299g00100 PE=3 SV=1	(at4g16780:276.0)Encodesahomeodomain-leucinezipperproteinthatisrapidlyandstronglyinducedbychangesintheratioofredtofar-redlight.Itisalsoinvolvedincellexpansionandcellproliferationandintheresponsetoauxin.;homeoboxprotein2(HB-2);CONTAINSInterProDOMAIN/s:HD-ZIPprotein,N-terminal(InterPro:IPR006712),Helix-turn-helixmotif,lambda-likerepressor(InterPro:IPR000047),Homeobox(InterPro:IPR001356),Homeobox,co…
VIT_213s0067g00700	-0.280304	0.627881	1.08657	0.000601381	-0.278742	1	6.90333	8.75	22.9267	8.58	11.01	10.0667	XP_002273406.1	XP_002273406.1 PREDICTED: uncharacterized protein LOC100257064 [Vitis vinifera]?CBI25490.3 unnamed protein product, partial [Vitis vinifera]	tr|D7T4Q8|D7T4Q8_VITVI MENTAL domain-containing protein OS=Vitis vinifera OX=29760 GN=VIT_13s0067g00700 PE=4 SV=1	(at2g40095:208.0)Alpha/betahydrolaserelatedprotein;CONTAINSInterProDOMAIN/s:MENTALdomain(InterPro:IPR019498);BESTArabidopsisthalianaproteinmatchis:Alpha/betahydrolaserelatedprotein(TAIR:AT3G55880.2);Has87Blasthitsto87proteinsin13species:Archae-0;Bacteria-0;Metazoa-0;Fungi-0;Plants-87;Viruses-0;OtherEukaryotes-0(source:NCBIBLink).&(reliability:416.0)&(originaldescription:nooriginaldescription)
VIT_212s0057g00220	0.943698	0.061797	1.08414	0.0173166	0.00511837	1	152.79	323.6	143.163	88.45	329.61	60.9467	XP_003633339.1	XP_003633339.1 PREDICTED: uncharacterized protein LOC100853006 [Vitis vinifera]	tr|A0A438IES0|A0A438IES0_VITVI Uncharacterized protein OS=Vitis vinifera OX=29760 GN=CK203_025538 PE=4 SV=1	nohits&(originaldescription:nooriginaldescription)
VIT_219s0138g00140	-0.0594779	0.939321	1.07923	0.00094876	0.0377841	1	4.69667	15.1233	15.13	5.43	14.9633	6.47667	XP_019072897.1	XP_019072897.1 PREDICTED: C2 domain-containing protein At1g53590 isoform X1 [Vitis vinifera]	tr|F6GX45|F6GX45_VITVI Uncharacterized protein OS=Vitis vinifera OX=29760 GN=VIT_19s0138g00140 PE=4 SV=1	(at1g53590:830.0)NTMC2T6.1;LOCATEDIN:plasmamembrane,vacuole;EXPRESSEDIN:23plantstructures;EXPRESSEDDURING:13growthstages;CONTAINSInterProDOMAIN/s:C2membranetargetingprotein(InterPro:IPR018029),C2calcium/lipid-bindingdomain,CaLB(InterPro:IPR008973),C2calcium-dependentmembranetargeting(InterPro:IPR000008);BESTArabidopsisthalianaproteinmatchis:Calcium-dependentlipid-binding(CaLBdomain)familyprotein(…
VIT_201s0010g02200	-0.0187709	1	1.07431	0.0209154	0.0373828	1	0.666667	2.38333	3.15	0.763333	2.35667	1.37333	XP_002272699.1	XP_002272699.1 PREDICTED: uncharacterized protein LOC100240870 isoform X3 [Vitis vinifera]?CBI27522.3 unnamed protein product, partial [Vitis vinifera]	tr|D7TAJ9|D7TAJ9_VITVI RING-type domain-containing protein OS=Vitis vinifera OX=29760 GN=VIT_01s0010g02200 PE=4 SV=1	(at1g24440:352.0)RING/U-boxsuperfamilyprotein;FUNCTIONSIN:zincionbinding;EXPRESSEDIN:24plantstructures;EXPRESSEDDURING:15growthstages;CONTAINSInterProDOMAIN/s:Zincfinger,RING-type,conservedsite(InterPro:IPR017907),Zincfinger,RING-type(InterPro:IPR001841);BESTArabidopsisthalianaproteinmatchis:RING/U-boxsuperfamilyprotein(TAIR:AT1G13195.1);Has869Blasthitsto869proteinsin155species:Archae-0;Bacteria-…
VIT_217s0000g01000	-0.256208	0.764849	1.073	0.00793928	0.331171	1	0.613333	10.3767	9.16667	0.83	8.36667	4.00333	XP_002280377.1	XP_002280377.1 PREDICTED: ACT domain-containing protein ACR6 [Vitis vinifera]?CBI15703.3 unnamed protein product, partial [Vitis vinifera]	tr|D7SH23|D7SH23_VITVI Uncharacterized protein OS=Vitis vinifera OX=29760 GN=VIT_17s0000g01000 PE=4 SV=1	(at1g69040:544.0)ACT-domaincontainingproteininvolvedinfeedbackregulationofaminoacidmetabolism;ACTdomainrepeat4(ACR4);FUNCTIONSIN:aminoacidbinding;INVOLVEDIN:regulationofcellularaminoacidmetabolicprocess,responsetocytokininstimulus;LOCATEDIN:cytosol;EXPRESSEDIN:22plantstructures;EXPRESSEDDURING:13growthstages;CONTAINSInterProDOMAIN/s:Aminoacid-bindingACT(InterPro:IPR002912);BESTArabidopsisthaliana…
VIT_218s0001g07500	0.207676	0.551251	1.07121	3.31e-09	0.227462	1	25.96	9.72333	20.09	24.5267	8.47	8.74	XP_010664407.1	XP_010664407.1 PREDICTED: mechanosensitive ion channel protein 3, chloroplastic isoform X1 [Vitis vinifera]?XP_019072023.1 PREDICTED: mechanosensitive ion channel protein 3, chloroplastic isoform X1 [Vitis vinifera]	tr|F6H132|F6H132_VITVI Uncharacterized protein OS=Vitis vinifera OX=29760 GN=VIT_18s0001g07500 PE=4 SV=1	(at1g58200:683.0)AmemberofMscS-likegenefamily,structurallyverysimilartoMSL2,comprisingofanN-terminalchloroplasttransitpeptide,fivetrans-membranehelicesandaC-terminalcytoplasmicdomain.Mutantplantsshowedabnormalitiesinthesizeandshapeofplastids.MSL3-GFPwaslocalizedtodiscretefociontheplastidenvelopeandco-localizewiththeplastiddivisionproteinAtMinE.MSL3wascapableofincreasingtheosmotic-shocksurvivalofa…
VIT_215s0048g02270	-0.713428	0.232557	1.06968	0.0223283	-0.169143	1	12.39	22.9067	48.8767	22.79	26.0233	21.0067	XP_002268892.1	XP_002268892.1 PREDICTED: protein NTM1-like 9 isoform X3 [Vitis vinifera]	tr|F6I305|F6I305_VITVI NAC domain-containing protein OS=Vitis vinifera OX=29760 GN=VIT_15s0048g02270 PE=4 SV=1	(at4g35580:249.0)NACtranscriptionfactor-like9(NTL9);CONTAINSInterProDOMAIN/s:Noapicalmeristem(NAM)protein(InterPro:IPR003441);BESTArabidopsisthalianaproteinmatchis:NAC014(TAIR:AT1G33060.2).&(gnl|cdd|66085:212.0)nodescriptionavailable&(q7gcl7|nac74_orysa:166.0)NACdomain-containingprotein74(ONAC074)-Oryzasativa(Rice)&(reliability:498.0)&(originaldescription:nooriginaldescription)
VIT_202s0087g01020	-0.560411	0.347019	1.06185	0.0106765	0.305094	1	3.4	3.54667	8.37667	5.47333	2.92667	3.77	XP_010644341.1	XP_010644341.1 PREDICTED: cysteine-rich receptor-like protein kinase 10 isoform X1 [Vitis vinifera]	tr|F6HJ09|F6HJ09_VITVI Uncharacterized protein OS=Vitis vinifera OX=29760 GN=VIT_02s0087g01020 PE=4 SV=1	(at4g23180:677.0)Encodesareceptor-likeproteinkinase.NamingconventionfromChenetal2003(PMID14756307);cysteine-richRLK(RECEPTOR-likeproteinkinase)10(CRK10);FUNCTIONSIN:proteinserine/threoninekinaseactivity,proteinkinaseactivity,kinaseactivity,ATPbinding;INVOLVEDIN:proteinaminoacidphosphorylation;LOCATEDIN:plasmamembrane;EXPRESSEDIN:22plantstructures;EXPRESSEDDURING:13growthstages;CONTAINSInterProDOM…
VIT_209s0070g00160	-0.637438	0.0342543	1.05151	9.74e-06	-0.102796	1	50.5	45.02	248.64	86.97	49.0233	108.323	NP_001268174.1	NP_001268174.1 CBL-interacting protein kinase 02 [Vitis vinifera]?ACQ83521.1 CBL-interacting protein kinase 05 [Vitis vinifera]?CAN73080.1 hypothetical protein VITISV_025694 [Vitis vinifera]	tr|F6I3C1|F6I3C1_VITVI Non-specific serine/threonine protein kinase OS=Vitis vinifera OX=29760 GN=VIT_09s0070g00160 PE=3 SV=1	(at4g30960:499.0)EncodesCBL-interactingproteinkinase6(CIPK6).Requiredfordevelopmentandsalttolerance.;SOS3-interactingprotein3(SIP3);FUNCTIONSIN:proteinserine/threoninekinaseactivity,proteinkinaseactivity,kinaseactivity,ATPbinding;INVOLVEDIN:in6processes;LOCATEDIN:cellular_componentunknown;EXPRESSEDIN:22plantstructures;EXPRESSEDDURING:13growthstages;CONTAINSInterProDOMAIN/s:Proteinkinase,ATPbindin…
VIT_208s0007g03040	0.141192	0.740833	1.04917	1.66e-07	0.0553545	1	17.9167	170.857	329.463	17.8833	167.687	147.063	CBI30321.3	CBI30321.3 unnamed protein product, partial [Vitis vinifera]	tr|F6HKN0|F6HKN0_VITVI Fe2OG dioxygenase domain-containing protein OS=Vitis vinifera OX=29760 GN=VIT_08s0007g03040 PE=3 SV=1	(at1g04350:287.0)encodesaproteinwhosesequenceissimilarto2-oxoglutarate-dependentdioxygenase;2-oxoglutarate(2OG)andFe(II)-dependentoxygenasesuperfamilyprotein;CONTAINSInterProDOMAIN/s:Oxoglutarate/iron-dependentoxygenase(InterPro:IPR005123);BESTArabidopsisthalianaproteinmatchis:2-oxoglutarate(2OG)andFe(II)-dependentoxygenasesuperfamilyprotein(TAIR:AT5G59540.1);Has8112Blasthitsto8080proteinsin977sp…
VIT_201s0011g05930	-0.0814212	0.920867	1.04552	0.00883532	-0.133933	1	12.7733	24.1167	18.6867	15.18	26.4433	8.57667	XP_002284898.1	XP_002284898.1 PREDICTED: probable S-adenosylmethionine-dependent methyltransferase At5g37990 [Vitis vinifera]	tr|F6HFC5|F6HFC5_VITVI Uncharacterized protein OS=Vitis vinifera OX=29760 GN=VIT_01s0011g05930 PE=4 SV=1	(gnl|cdd|86349:353.0)nodescriptionavailable&(at1g68040:343.0)S-adenosyl-L-methionine-dependentmethyltransferasessuperfamilyprotein;FUNCTIONSIN:S-adenosylmethionine-dependentmethyltransferaseactivity,methyltransferaseactivity;INVOLVEDIN:biological_processunknown;LOCATEDIN:cellular_componentunknown;EXPRESSEDIN:root;CONTAINSInterProDOMAIN/s:SAMdependentcarboxylmethyltransferase(InterPro:IPR005299);B…
VIT_218s0001g14030	0.458662	0.451398	1.03999	0.0121313	-0.192508	1	32.47	12.3133	12.6833	26.2633	14.4567	5.46333	XP_002276775.1	XP_002276775.1 PREDICTED: probable cytokinin riboside 5'-monophosphate phosphoribohydrolase LOGL10 isoform X1 [Vitis vinifera]?RVW42555.1 Cytokinin riboside 5'-monophosphate phosphoribohydrolase LOG3 [Vitis vinifera]?CBI19842.3 unnamed protein product, partial [Vitis vinifera]	tr|A0A438E476|A0A438E476_VITVI Cytokinin riboside 5'-monophosphate phosphoribohydrolase OS=Vitis vinifera OX=29760 GN=LOG3_4 PE=3 SV=1	(at3g53450:338.0)Putativelysinedecarboxylasefamilyprotein;FUNCTIONSIN:molecular_functionunknown;INVOLVEDIN:lysinebiosyntheticprocessviadiaminopimelate;LOCATEDIN:cytosol,nucleus;EXPRESSEDIN:15plantstructures;EXPRESSEDDURING:6growthstages;CONTAINSInterProDOMAIN/s:ConservedhypotheticalproteinCHP00730(InterPro:IPR005269);BESTArabidopsisthalianaproteinmatchis:lysinedecarboxylasefamilyprotein(TAIR:AT2G…
VIT_219s0014g02860	0.0882173	0.83187	1.03791	4.44e-07	-0.031254	1	8.78	19.1	8.11333	9.25667	20.03	3.67	XP_002284895.1	XP_002284895.1 PREDICTED: uncharacterized protein LOC100253729 [Vitis vinifera]	tr|F6H253|F6H253_VITVI Mannan endo-1,4-beta-mannosidase OS=Vitis vinifera OX=29760 GN=VIT_19s0014g02860 PE=3 SV=1	(at1g13130:497.0)Cellulase(glycosylhydrolasefamily5)protein;FUNCTIONSIN:cationbinding,hydrolaseactivity,hydrolyzingO-glycosylcompounds,catalyticactivity;INVOLVEDIN:carbohydratemetabolicprocess;LOCATEDIN:endomembranesystem;EXPRESSEDIN:8plantstructures;EXPRESSEDDURING:4anthesis,Cglobularstage,Fmatureembryostage,petaldifferentiationandexpansionstage,Eexpandedcotyledonstage;CONTAINSInterProDOMAIN/s:R…
VIT_204s0008g05760	-0.385704	0.560791	1.03663	0.0122577	0.0487216	1	7.79333	16.6233	37.1767	11.42	16.42	16.2833	NP_001267948.1	NP_001267948.1 Probable WRKY transcription factor 40-like [Vitis vinifera]?ADU02584.1 WRKY transcription factor 3 [Vitis vinifera]?RVW65259.1 putative WRKY transcription factor 40 [Vitis vinifera]	tr|F6H3I6|F6H3I6_VITVI WRKY domain-containing protein OS=Vitis vinifera OX=29760 GN=VIT_04s0008g05760 PE=4 SV=1	(at1g80840:224.0)Pathogen-inducedtranscriptionfactor.BindsW-boxsequencesinvitro.FormsproteincomplexeswithitselfandwithWRKY40andWRKY60.CoexpressionwithWRKY18orWRKY60madeplantsmoresusceptibletobothP.syringaeandB.cinerea.WRKY18,WRKY40,andWRKY60havepartiallyredundantrolesinresponsetothehemibiotrophicbacterialpathogenPseudomonassyringaeandthenecrotrophicfungalpathogenBotrytiscinerea,withWRKY18playinga…
VIT_217s0000g08150	-0.557328	0.388881	1.03022	0.0474618	0.418322	1	12.82	0.413333	4.75	20.8	0.326667	2.1	XP_002279841.1	XP_002279841.1 PREDICTED: uncharacterized protein LOC100253569 isoform X1 [Vitis vinifera]?CBI15047.3 unnamed protein product, partial [Vitis vinifera]	tr|D7SHT7|D7SHT7_VITVI BHLH domain-containing protein OS=Vitis vinifera OX=29760 GN=VIT_17s0000g08150 PE=4 SV=1	nohits&(originaldescription:nooriginaldescription)
VIT_214s0171g00050	-0.393089	0.679174	1.02785	0.0022785	-1.02019	0.270594	0.136667	0.233333	6.78667	0.196667	0.486667	3.08667	XP_003633794.1	XP_003633794.1 PREDICTED: probable leucine-rich repeat receptor-like protein kinase At1g35710 [Vitis vinifera]	tr|F6I5J4|F6I5J4_VITVI LRRNT_2 domain-containing protein OS=Vitis vinifera OX=29760 GN=VIT_14s0171g00050 PE=4 SV=1	(at2g34930:546.0)diseaseresistancefamilyprotein/LRRfamilyprotein;INVOLVEDIN:signaltransduction,defenseresponsetofungus,defenseresponse;LOCATEDIN:cellwall;EXPRESSEDIN:10plantstructures;EXPRESSEDDURING:7growthstages;CONTAINSInterProDOMAIN/s:Leucine-richrepeat-containingN-terminaldomain,type2(InterPro:IPR013210),Leucine-richrepeat(InterPro:IPR001611);BESTArabidopsisthalianaproteinmatchis:Leucine-ric…
VIT_218s0001g10150	-0.025414	0.999791	1.02366	0.0271594	-0.305607	1	14.0333	36.8833	36.8167	15.9	46.56	16.3967	XP_019082291.1	XP_019082291.1 PREDICTED: ethylene-responsive transcription factor ERF011-like [Vitis vinifera]	tr|A0A438IU81|A0A438IU81_VITVI Ethylene-responsive transcription factor ERF010 OS=Vitis vinifera OX=29760 GN=ERF010_0 PE=4 SV=1	(at3g50260:141.0)EncodesamemberoftheDREBsubfamilyA-5ofERF/AP2transcriptionfactorfamily.TheproteincontainsoneAP2domain.Involvedindefenseandfreezingstressresponses.Thereare16membersinthissubfamilyincludingRAP2.1,RAP2.9andRAP2.10.;cooperativelyregulatedbyethyleneandjasmonate1(CEJ1);CONTAINSInterProDOMAIN/s:DNA-binding,integrase-type(InterPro:IPR016177),Pathogenesis-relatedtranscriptionalfactor/ERF,D…
VIT_219s0014g02450	-0.42277	0.36056	1.02361	0.00446757	-0.267157	1	0.896667	1.47667	1.08667	1.31667	1.81333	0.5	XP_002282547.1	XP_002282547.1 PREDICTED: protein DETOXIFICATION 19 isoform X1 [Vitis vinifera]?XP_019072996.1 PREDICTED: protein DETOXIFICATION 19 isoform X1 [Vitis vinifera]	tr|F6H231|F6H231_VITVI Protein DETOXIFICATION OS=Vitis vinifera OX=29760 GN=VIT_19s0014g02450 PE=3 SV=1	(at3g23560:501.0)Memberofthemultidrugandtoxiccompoundextrusion(MATE)family,protectsrootsfrominhibitorycompounds.;ABERRANTLATERALROOTFORMATION5(ALF5);FUNCTIONSIN:antiporteractivity,drugtransmembranetransporteractivity,transporteractivity;INVOLVEDIN:responsetotoxin;LOCATEDIN:membrane;EXPRESSEDIN:18plantstructures;EXPRESSEDDURING:6growthstages;CONTAINSInterProDOMAIN/s:Multiantimicrobialextrusionprot…
VIT_218s0001g14690	0.181495	0.754288	1.01966	0.00121307	-0.250212	1	4.34333	0.973333	4.75667	4.21333	1.19	2.12667	XP_002279454.1	XP_002279454.1 PREDICTED: receptor-like cytosolic serine/threonine-protein kinase RBK1 [Vitis vinifera]?CBI19902.3 unnamed protein product, partial [Vitis vinifera]	tr|E0CQ97|E0CQ97_VITVI Protein kinase domain-containing protein OS=Vitis vinifera OX=29760 GN=VIT_18s0001g14690 PE=4 SV=1	(at1g77280:368.0)Proteinkinaseproteinwithadeninenucleotidealphahydrolases-likedomain;FUNCTIONSIN:proteinserine/threoninekinaseactivity,proteinkinaseactivity,kinaseactivity,ATPbinding;INVOLVEDIN:proteinaminoacidphosphorylation,responsetostress;LOCATEDIN:cellular_componentunknown;EXPRESSEDIN:16plantstructures;EXPRESSEDDURING:6growthstages;CONTAINSInterProDOMAIN/s:UspA(InterPro:IPR006016),Proteinkin…
VIT_209s0002g03540	0.0515419	0.968755	1.01579	0.0431347	-0.235215	1	35.3067	20.3333	40.22	37.4867	24.34	18.08	XP_010654902.1	XP_010654902.1 PREDICTED: uncharacterized protein LOC100256666 [Vitis vinifera]	tr|F6HYA3|F6HYA3_VITVI HTH myb-type domain-containing protein OS=Vitis vinifera OX=29760 GN=VIT_09s0002g03540 PE=4 SV=1	(at3g16350:183.0)Homeodomain-likesuperfamilyprotein;CONTAINSInterProDOMAIN/s:SANT,DNA-binding(InterPro:IPR001005),Homeodomain-like(InterPro:IPR009057),Myb,DNA-binding(InterPro:IPR014778),Zincfinger,CCHC-type(InterPro:IPR001878),HTHtranscriptionalregulator,Myb-type,DNA-binding(InterPro:IPR017930),Myb-likeDNA-bindingdomain,SHAQKYFclass(InterPro:IPR006447);BESTArabidopsisthalianaproteinmatchis:myb-l…
VIT_205s0165g00080	0.583098	0.255044	1.01573	0.012019	2.6499	1	10.1867	0.05	4.06667	7.57	0.00666667	1.86333	XP_010650513.1	XP_010650513.1 PREDICTED: ankyrin repeat-containing protein ITN1 isoform X3 [Vitis vinifera]	tr|A0A438CUS3|A0A438CUS3_VITVI Protein accellerated cell death 6 OS=Vitis vinifera OX=29760 GN=ACD6_52 PE=4 SV=1	0
VIT_209s0002g03610	0.0830975	0.932345	1.01174	0.0404829	-0.302471	1	12.3567	6.38333	13.68	12.9167	8.01667	6.21667	XP_002283785.1	XP_002283785.1 PREDICTED: uncharacterized protein LOC100241227 [Vitis vinifera]?CBI36067.3 unnamed protein product, partial [Vitis vinifera]	tr|D7U0C1|D7U0C1_VITVI HTH myb-type domain-containing protein OS=Vitis vinifera OX=29760 GN=VIT_09s0002g03610 PE=4 SV=1	(at3g16350:252.0)Homeodomain-likesuperfamilyprotein;CONTAINSInterProDOMAIN/s:SANT,DNA-binding(InterPro:IPR001005),Homeodomain-like(InterPro:IPR009057),Myb,DNA-binding(InterPro:IPR014778),Zincfinger,CCHC-type(InterPro:IPR001878),HTHtranscriptionalregulator,Myb-type,DNA-binding(InterPro:IPR017930),Myb-likeDNA-bindingdomain,SHAQKYFclass(InterPro:IPR006447);BESTArabidopsisthalianaproteinmatchis:myb-l…
VIT_204s0008g06130	0.0643095	0.832075	1.00812	5.22e-13	-0.091211	1	96.2367	61.2733	27.8067	101.637	66.6267	12.8167	XP_002285407.2	XP_002285407.2 PREDICTED: homeobox protein knotted-1-like 3 isoform X2 [Vitis vinifera]	tr|F6H3V2|F6H3V2_VITVI Uncharacterized protein OS=Vitis vinifera OX=29760 GN=VIT_04s0008g06130 PE=3 SV=1	(at5g25220:484.0)AmemberofclassIIknotted1-likehomeoboxgenefamily(togetherwithKNAT4andKNAT5).Expressedin:hypocotyl-rootboundary,anther-filamentjunctioninflowers,ovule-funiculusandpeduncle-siliqueboundaries,petiolesandroot.Light-regulatedexpressionwithdifferentialresponsetored/far-redlight.KNAT3promoteractivityshowedcell-typespecificpatternalonglongitudinalrootaxis,restrictedmainlytothedifferentiat…
VIT_208s0007g08840	-0.851788	0.0273874	1.00687	0.00287578	0.0739067	1	1.22333	2.61667	3.13	2.39333	2.57667	1.37	XP_002284307.1	XP_002284307.1 PREDICTED: uncharacterized protein LOC100245312 [Vitis vinifera]?XP_010653759.1 PREDICTED: uncharacterized protein LOC100245312 [Vitis vinifera]?RVX09688.1 hypothetical protein CK203_012422 [Vitis vinifera]	tr|F6HKU9|F6HKU9_VITVI Uncharacterized protein OS=Vitis vinifera OX=29760 GN=VIT_08s0007g08840 PE=4 SV=1	(at2g41640:566.0)Glycosyltransferasefamily61protein;FUNCTIONSIN:transferaseactivity,transferringglycosylgroups;INVOLVEDIN:biological_processunknown;EXPRESSEDIN:14plantstructures;EXPRESSEDDURING:8growthstages;CONTAINSInterProDOMAIN/s:GlycosyltransferaseAER61,uncharacterised(InterPro:IPR007657);BESTArabidopsisthalianaproteinmatchis:Glycosyltransferasefamily61protein(TAIR:AT3G57380.1).&(gnl|cdd|3989…
VIT_204s0008g00600	-0.0560894	0.950192	1.00349	0.00978161	-0.0180316	1	35.6233	4.60667	14.16	41.2467	4.62333	6.79	CAN83254.1	CAN83254.1 hypothetical protein VITISV_036980 [Vitis vinifera]	tr|A5BHR4|A5BHR4_VITVI Uncharacterized protein OS=Vitis vinifera OX=29760 GN=VITISV_036980 PE=3 SV=1	(at3g53920:433.0)Encodesasigma-liketranscriptionfactor,Sigma3(SIG3orSIGC).AsasubunitofchloroplastRNApolymerase,SIG3conferstheabilitytorecognizepromotersequencesonthecoreenzyme.SIG3transcribesspecificallythepsbNgeneinplastids.;RNApolymerasesigma-subunitC(SIGC);CONTAINSInterProDOMAIN/s:RNApolymerasesigmafactor,region2(InterPro:IPR013325),Wingedhelix-turn-helixtranscriptionrepressorDNA-binding(Inter…
VIT_213s0019g02740	0.310418	0.58683	1.00195	0.0172516	0.241468	1	14.5467	1.65	5.76667	12.6733	1.44667	2.66667	XP_002281456.1	XP_002281456.1 PREDICTED: 18.2 kDa class I heat shock protein [Vitis vinifera]	tr|F6HNR4|F6HNR4_VITVI SHSP domain-containing protein OS=Vitis vinifera OX=29760 GN=VIT_13s0019g02740 PE=3 SV=1	(p27880|hsp12_medsa:201.0)18.2kDaclassIheatshockprotein-Medicagosativa(Alfalfa)&(at5g59720:184.0)encodesalowmolecularweightheatshockproteinthatcontainstheheatshockelementinthepromoterregion.Expressionisinducedinresponsetoheatshock.;heatshockprotein18.2(HSP18.2);CONTAINSInterProDOMAIN/s:HeatshockproteinHsp20(InterPro:IPR002068),HSP20-likechaperone(InterPro:IPR008978);BESTArabidopsisthalianaprotein…
VIT_204s0008g01710	0	1	0.391823	0.963709	-38.114	4.79e-37	0	0	0.44	0	4.21	0.34	XP_002279738.1	XP_002279738.1 PREDICTED: serine/threonine-protein kinase STY46 [Vitis vinifera]	tr|A0A438EX28|A0A438EX28_VITVI Serine/threonine-protein kinase STY17 OS=Vitis vinifera OX=29760 GN=STY17_0 PE=4 SV=1	(gnl|cdd|35413:222.0)nodescriptionavailable&(gnl|cdd|29142:175.0)nodescriptionavailable&(at4g38470:170.0)ACT-likeproteintyrosinekinasefamilyprotein;FUNCTIONSIN:proteinserine/threonine/tyrosinekinaseactivity,proteinkinaseactivity;INVOLVEDIN:proteinaminoacidphosphorylation,metabolicprocess;LOCATEDIN:cytosol;EXPRESSEDIN:25plantstructures;EXPRESSEDDURING:15growthstages;CONTAINSInterProDOMAIN/s:Serine…
VIT_209s0070g00405	0.849886	0.83426	1.48054	0.777557	-23.9178	7.26e-29	0.97	0	0.0466667	0.583333	4.25667	0.01	XP_019077683.1	XP_019077683.1 PREDICTED: myb family transcription factor PHL6 [Vitis vinifera]	tr|A5B4R2|A5B4R2_VITVI HTH myb-type domain-containing protein OS=Vitis vinifera OX=29760 GN=VITISV_029188 PE=3 SV=1	0
VIT_202s0154g00130	0.427218	0.95306	-0.194771	0.982535	-20.8256	1.47e-13	1.25333	0	4.42667	0.883333	0.48	4.95	XP_003631437.1	XP_003631437.1 PREDICTED: probable xyloglucan galactosyltransferase GT19 [Vitis vinifera]	tr|F6HP94|F6HP94_VITVI Exostosin domain-containing protein OS=Vitis vinifera OX=29760 GN=VIT_02s0154g00130 PE=3 SV=1	(at4g22580:612.0)Exostosinfamilyprotein;FUNCTIONSIN:catalyticactivity;LOCATEDIN:endomembranesystem,membrane;EXPRESSEDIN:23plantstructures;EXPRESSEDDURING:13growthstages;CONTAINSInterProDOMAIN/s:Exostosin-like(InterPro:IPR004263);BESTArabidopsisthalianaproteinmatchis:Exostosinfamilyprotein(TAIR:AT4G13990.1);Has709Blasthitsto706proteinsin36species:Archae-0;Bacteria-0;Metazoa-10;Fungi-4;Plants-670;V…
VIT_202s0012g01090	0.692273	0.820051	-0.0494482	0.998948	-8.33964	0.00190316	105.417	0	13.6233	69.9967	0.783333	13.3767	XP_002278451.1	XP_002278451.1 PREDICTED: pentatricopeptide repeat-containing protein At5g46580, chloroplastic [Vitis vinifera]	tr|F6HTA5|F6HTA5_VITVI Smr domain-containing protein OS=Vitis vinifera OX=29760 GN=VIT_02s0012g01090 PE=3 SV=1	(at5g46580:983.0)pentatricopeptide(PPR)repeat-containingprotein;INVOLVEDIN:biological_processunknown;LOCATEDIN:chloroplast;EXPRESSEDIN:23plantstructures;EXPRESSEDDURING:13growthstages;CONTAINSInterProDOMAIN/s:Pentatricopeptiderepeat(InterPro:IPR002885),Smrprotein/MutS2C-terminal(InterPro:IPR002625);BESTArabidopsisthalianaproteinmatchis:pentatricopeptide(PPR)repeat-containingprotein(TAIR:AT4G16390…
VIT_204s0044g01150	-0.62802	0.843079	-0.460679	0.913014	-7.29687	0.00194219	0.846667	0.0166667	0.03	1.40333	2.28667	0.04	XP_002274844.1	XP_002274844.1 PREDICTED: uncharacterized protein LOC100265977 [Vitis vinifera]	tr|F6I0F5|F6I0F5_VITVI Aminotran_5 domain-containing protein OS=Vitis vinifera OX=29760 GN=VIT_04s0044g01150 PE=4 SV=1	(originaldescription:nooriginaldescription)
VIT_202s0012g01345	1.42809	0.720446	1.95335	0.64017	-7.05334	0.0375307	0.223333	0.01	0.06	0.0866667	1.67	0.0133333	RVW50003.1	RVW50003.1 hypothetical protein CK203_082288 [Vitis vinifera]	tr|A0A438EQJ2|A0A438EQJ2_VITVI Uncharacterized protein OS=Vitis vinifera OX=29760 GN=CK203_082288 PE=4 SV=1	0
VIT_218s0001g07950	0.231619	0.960834	-1.15402	0.841101	-6.16008	0.00632491	6.06667	0.18	0	5.68333	12.5667	0.00333333	XP_002283674.1	XP_002283674.1 PREDICTED: oligopeptide transporter 4 [Vitis vinifera]	tr|F6GZK3|F6GZK3_VITVI Uncharacterized protein OS=Vitis vinifera OX=29760 GN=VIT_18s0001g07950 PE=3 SV=1	(at5g64410:1044.0)oligopeptidetransporter;oligopeptidetransporter4(OPT4);CONTAINSInterProDOMAIN/s:Tetrapeptidetransporter,OPT1/isp4(InterPro:IPR004648),OligopeptidetransporterOPTsuperfamily(InterPro:IPR004813);BESTArabidopsisthalianaproteinmatchis:oligopeptidetransporter2(TAIR:AT1G09930.1);Has1807Blasthitsto1807proteinsin277species:Archae-0;Bacteria-0;Metazoa-736;Fungi-347;Plants-385;Viruses-0;Ot…
VIT_208s0105g00370	1.04981	0.76555	0.55506	0.889697	-5.70469	0.0275345	0.173333	0.0733333	0.12	0.1	3.85333	0.0766667	XP_002264119.2	XP_002264119.2 PREDICTED: myb family transcription factor PHL7 [Vitis vinifera]	tr|A0A438DAM5|A0A438DAM5_VITVI Myb family transcription factor PHL7 OS=Vitis vinifera OX=29760 GN=PHL7_5 PE=3 SV=1	(at2g01060:157.0)myb-likeHTHtranscriptionalregulatorfamilyprotein;BESTArabidopsisthalianaproteinmatchis:myb-likeHTHtranscriptionalregulatorfamilyprotein(TAIR:AT3G13040.2);Has35333Blasthitsto34131proteinsin2444species:Archae-798;Bacteria-22429;Metazoa-974;Fungi-991;Plants-531;Viruses-0;OtherEukaryotes-9610(source:NCBIBLink).&(reliability:314.0)&(originaldescription:nooriginaldescription)
VIT_219s0015g02660	-0.0492012	1	-0.479721	0.882971	-4.7248	0.0244145	31.88	0.103333	0.11	35.2533	2.85333	0.136667	RVW67564.1	RVW67564.1 Cytochrome P450 CYP72A219 [Vitis vinifera]	tr|D7UB08|D7UB08_VITVI Uncharacterized protein OS=Vitis vinifera OX=29760 GN=VIT_19s0015g02660 PE=3 SV=1	(at3g14690:616.0)putativecytochromeP450;"cytochromeP450,family72,subfamilyA,polypeptide15"(CYP72A15);FUNCTIONSIN:electroncarrieractivity,monooxygenaseactivity,ironionbinding,oxygenbinding,hemebinding;INVOLVEDIN:responsetocyclopentenone;LOCATEDIN:endomembranesystem;EXPRESSEDIN:22plantstructures;EXPRESSEDDURING:13growthstages;CONTAINSInterProDOMAIN/s:CytochromeP450(InterPro:IPR001128),CytochromeP45…
VIT_205s0077g02190	0.298226	0.895384	1.00045	0.624907	-3.89694	0.0280197	1.94333	0.08	0.606667	1.72333	1.23333	0.27	XP_010649582.1	XP_010649582.1 PREDICTED: methylecgonone reductase [Vitis vinifera]	tr|D7SYC9|D7SYC9_VITVI Aldo_ket_red domain-containing protein OS=Vitis vinifera OX=29760 GN=VIT_05s0077g02190 PE=4 SV=1	(q7g764|nado1_orysa:367.0)ProbableNAD(P)H-dependentoxidoreductase1(EC1.1.1.-)-Oryzasativa(Rice)&(at1g59960:340.0)NAD(P)-linkedoxidoreductasesuperfamilyprotein;FUNCTIONSIN:oxidoreductaseactivity;INVOLVEDIN:responsetosaltstress;EXPRESSEDIN:21plantstructures;EXPRESSEDDURING:13growthstages;CONTAINSInterProDOMAIN/s:Aldo/ketoreductase(InterPro:IPR001395),Aldo/ketoreductasesubgroup(InterPro:IPR020471),A…
VIT_200s0516g00010	-0.258683	0.909024	1.76995	0.278337	-3.53107	0.0417449	1.68667	0.113333	0.96	2.27333	1.30667	0.24	RVX07965.1	RVX07965.1 RPM1-interacting protein 4 [Vitis vinifera]	tr|A0A438JG79|A0A438JG79_VITVI RPM1-interacting protein 4 OS=Vitis vinifera OX=29760 GN=RIN4_0 PE=4 SV=1	nohits&(originaldescription:nooriginaldescription)
VIT_206s0004g01560	0.000342707	1	-0.095618	0.975231	-3.53051	0.022779	0.18	0.153333	0.7	0.2	1.76667	0.71	XP_010651281.1	XP_010651281.1 PREDICTED: uncharacterized protein LOC100253550 [Vitis vinifera]	tr|F6GUA1|F6GUA1_VITVI Carrier domain-containing protein OS=Vitis vinifera OX=29760 GN=VIT_06s0004g01560 PE=4 SV=1	(gnl|cdd|81764:320.0)nodescriptionavailable&(gnl|cdd|36391:169.0)nodescriptionavailable&(at1g20480:83.6)AMP-dependentsynthetaseandligasefamilyprotein;FUNCTIONSIN:4-coumarate-CoAligaseactivity;INVOLVEDIN:phenylpropanoidmetabolicprocess,metabolicprocess;LOCATEDIN:cellular_componentunknown;EXPRESSEDIN:spermcell;CONTAINSInterProDOMAIN/s:AMP-binding,conservedsite(InterPro:IPR020845),AMP-dependentsynth…
VIT_209s0002g00750	-0.305868	0.890075	-0.00288303	1	-3.42092	0.0244145	0.123333	0.163333	0.136667	0.173333	1.74	0.123333	RVX16861.1	RVX16861.1 ABC transporter B family member 19 [Vitis vinifera]	tr|F6HXQ4|F6HXQ4_VITVI Uncharacterized protein OS=Vitis vinifera OX=29760 GN=VIT_09s0002g00750 PE=4 SV=1	(gnl|cdd|35278:1320.0)nodescriptionavailable&(at3g28860:882.0)BelongstothefamilyofATP-bindingcassette(ABC)transporters.AlsoknownasAtMDR11andPGP19.Possiblyregulatesauxin-dependentresponsesbyinfluencingbasipetalauxintransportintheroot.ActsupstreamofphyAinregulatinghypocotylelongationandgravitropicresponse.Exertsnonredundant,partiallyoverlappingfunctionswiththeABCtransporterencodedbyAtPGP1.;ATPbindi…
VIT_219s0015g02520	-0.116191	0.957868	-1.77307	0.218759	-3.28753	0.00177639	32.0033	0.343333	0.0866667	38.0733	3.39333	0.266667	XP_002265784.2	XP_002265784.2 PREDICTED: cytochrome P450 CYP72A219 isoform X1 [Vitis vinifera]	tr|D7UB02|D7UB02_VITVI Uncharacterized protein OS=Vitis vinifera OX=29760 GN=VIT_19s0015g02520 PE=3 SV=1	(at3g14690:563.0)putativecytochromeP450;"cytochromeP450,family72,subfamilyA,polypeptide15"(CYP72A15);FUNCTIONSIN:electroncarrieractivity,monooxygenaseactivity,ironionbinding,oxygenbinding,hemebinding;INVOLVEDIN:responsetocyclopentenone;LOCATEDIN:endomembranesystem;EXPRESSEDIN:22plantstructures;EXPRESSEDDURING:13growthstages;CONTAINSInterProDOMAIN/s:CytochromeP450(InterPro:IPR001128),CytochromeP45…
VIT_219s0015g02780	-0.0213851	1	-1.10379	0.420558	-3.14696	5.13e-05	54.63	0.783333	0.136667	60.6733	7.00667	0.276667	XP_002270501.2	XP_002270501.2 PREDICTED: cytochrome P450 CYP72A219 isoform X1 [Vitis vinifera]	tr|A0A438G5V4|A0A438G5V4_VITVI Cytochrome P450 CYP72A219 OS=Vitis vinifera OX=29760 GN=C7A29_45 PE=3 SV=1	(at3g14690:570.0)putativecytochromeP450;"cytochromeP450,family72,subfamilyA,polypeptide15"(CYP72A15);FUNCTIONSIN:electroncarrieractivity,monooxygenaseactivity,ironionbinding,oxygenbinding,hemebinding;INVOLVEDIN:responsetocyclopentenone;LOCATEDIN:endomembranesystem;EXPRESSEDIN:22plantstructures;EXPRESSEDDURING:13growthstages;CONTAINSInterProDOMAIN/s:CytochromeP450(InterPro:IPR001128),CytochromeP45…
VIT_218s0001g03170	-0.0836982	0.968289	-0.634496	0.598515	-2.64362	0.0491942	27.24	0.113333	25.49	30.47	0.753333	36.7233	CBI19038.3	CBI19038.3 unnamed protein product, partial [Vitis vinifera]	tr|F6H0S6|F6H0S6_VITVI Uncharacterized protein OS=Vitis vinifera OX=29760 GN=VIT_18s0001g03170 PE=3 SV=1	(at4g08290:400.0)nodulinMtN21/EamA-liketransporterfamilyprotein;LOCATEDIN:endomembranesystem,membrane;EXPRESSEDIN:22plantstructures;EXPRESSEDDURING:13growthstages;CONTAINSInterProDOMAIN/s:ProteinofunknownfunctionDUF6,transmembrane(InterPro:IPR000620);BESTArabidopsisthalianaproteinmatchis:nodulinMtN21/EamA-liketransporterfamilyprotein(TAIR:AT2G39510.1);Has35333Blasthitsto34131proteinsin2444species…
VIT_217s0000g08080	-0.0453727	0.997164	1.30678	0.12665	-2.23754	0.0219805	2.99333	0.693333	15.29	3.38333	3.32667	5.64667	XP_002279989.1	XP_002279989.1 PREDICTED: U-box domain-containing protein 19-like [Vitis vinifera]	tr|F6GSS2|F6GSS2_VITVI RING-type E3 ubiquitin transferase OS=Vitis vinifera OX=29760 GN=VIT_17s0000g08080 PE=4 SV=1	(at1g60190:505.0)ARMrepeatsuperfamilyprotein;FUNCTIONSIN:ubiquitin-proteinligaseactivity,binding,zincionbinding;INVOLVEDIN:proteinubiquitination;LOCATEDIN:ubiquitinligasecomplex;EXPRESSEDIN:6plantstructures;EXPRESSEDDURING:4anthesis,petaldifferentiationandexpansionstage;CONTAINSInterProDOMAIN/s:Zincfinger,RING-type(InterPro:IPR001841),Uboxdomain(InterPro:IPR003613),Armadillo-likehelical(InterPro:…
VIT_217s0000g00830	0.0685974	0.918879	-0.137585	0.850841	-1.8588	5.13e-05	21.0267	0.443333	2.11667	22.1033	1.63667	2.19	RVW52674.1	RVW52674.1 Bidirectional sugar transporter SWEET10 [Vitis vinifera]	tr|A0A438EY65|A0A438EY65_VITVI Bidirectional sugar transporter SWEET OS=Vitis vinifera OX=29760 GN=SWEET10 PE=3 SV=1	(at5g50790:266.0)NodulinMtN3familyprotein;FUNCTIONSIN:molecular_functionunknown;INVOLVEDIN:biological_processunknown;LOCATEDIN:endomembranesystem,integraltomembrane,membrane;EXPRESSEDIN:13plantstructures;EXPRESSEDDURING:6growthstages;CONTAINSInterProDOMAIN/s:MtN3/saliva-relatedtransmembraneprotein,conservedregion(InterPro:IPR018169),RAG1-activatingprotein1homologue(InterPro:IPR018179),RAG1-activa…
VIT_200s0199g00250	-0.122335	0.797086	-0.276438	0.484531	-1.75327	0.022779	5.59333	0.156667	7.31	6.73	0.563333	8.19667	XP_003635057.1	XP_003635057.1 PREDICTED: zinc-finger homeodomain protein 2 isoform X1 [Vitis vinifera]	tr|F6GZ63|F6GZ63_VITVI ZF-HD dimerization-type domain-containing protein OS=Vitis vinifera OX=29760 GN=VIT_00s0199g00250 PE=4 SV=1	(at4g24660:207.0)homeoboxprotein22(HB22);CONTAINSInterProDOMAIN/s:Homeoboxdomain,ZF-HDclass(InterPro:IPR006455),ZF-HDhomeoboxprotein,Cys/His-richdimerisationdomain(InterPro:IPR006456),Homeodomain-related(InterPro:IPR012287);BESTArabidopsisthalianaproteinmatchis:homeoboxprotein25(TAIR:AT5G65410.1);Has493Blasthitsto471proteinsin34species:Archae-0;Bacteria-0;Metazoa-3;Fungi-0;Plants-490;Viruses-0;Ot…
VIT_205s0020g03930	-0.251772	0.817614	-0.552554	0.56101	-1.7227	0.0344646	3.05667	3.46333	143.55	3.96333	11.5667	189.96	CBI26298.3	CBI26298.3 unnamed protein product, partial [Vitis vinifera]	tr|F6HDT2|F6HDT2_VITVI STAS domain-containing protein OS=Vitis vinifera OX=29760 GN=VIT_05s0020g03930 PE=3 SV=1	(at3g51895:926.0)Encodesasulfatetransporter.;sulfatetransporter3;1(SULTR3;1);FUNCTIONSIN:secondaryactivesulfatetransmembranetransporteractivity,transporteractivity,sulfatetransmembranetransporteractivity;INVOLVEDIN:sulfatetransport,transport,transmembranetransport;LOCATEDIN:integraltomembrane,membrane;EXPRESSEDIN:24plantstructures;EXPRESSEDDURING:15growthstages;CONTAINSInterProDOMAIN/s:Sulphatetr…
VIT_206s0061g00230	0.784492	0.17297	-0.218267	0.792485	-1.70768	0.0344646	58.2067	0.163333	20.24	36.6067	0.53	22.2733	XP_002274109.2	XP_002274109.2 PREDICTED: ABC transporter G family member 15 [Vitis vinifera]	tr|A0A1L5YKE1|A0A1L5YKE1_VITVI ABC transporter G family member 15.4 OS=Vitis vinifera OX=29760 PE=2 SV=1	(at3g21090:956.0)ABC-2typetransporterfamilyprotein;FUNCTIONSIN:ATPaseactivity,coupledtotransmembranemovementofsubstances;INVOLVEDIN:responsetokarrikin;LOCATEDIN:membrane;EXPRESSEDIN:7plantstructures;EXPRESSEDDURING:6growthstages;CONTAINSInterProDOMAIN/s:ATPase,AAA+type,core(InterPro:IPR003593),ABCtransporter-like(InterPro:IPR003439),ABC-2typetransporter(InterPro:IPR013525),ABCtransporter,conserve…
VIT_201s0011g03270	0.280779	0.769526	0.368327	0.666899	-1.62116	0.0343958	2.73	1.01	15.33	2.49	3.18	10.9367	XP_002278939.1	XP_002278939.1 PREDICTED: probable carboxylesterase 6 [Vitis vinifera]	tr|F6HFP6|F6HFP6_VITVI Abhydrolase_3 domain-containing protein OS=Vitis vinifera OX=29760 GN=VIT_01s0011g03270 PE=4 SV=1	(at1g68620:375.0)alpha/beta-Hydrolasessuperfamilyprotein;FUNCTIONSIN:hydrolaseactivity;INVOLVEDIN:metabolicprocess;LOCATEDIN:cellular_componentunknown;EXPRESSEDIN:11plantstructures;EXPRESSEDDURING:LP.06sixleavesvisible,LP.04fourleavesvisible,4anthesis,Cglobularstage,petaldifferentiationandexpansionstage;CONTAINSInterProDOMAIN/s:Lipase,GDXG,activesite(InterPro:IPR002168),Alpha/betahydrolasefold-3(…
VIT_206s0004g02390	0.292763	0.74897	-0.343443	0.698239	-1.53395	0.0275345	23.6533	11.1833	27.9367	21.2	32.59	33.2367	XP_002285367.1	XP_002285367.1 PREDICTED: phospholipase A1-Igamma3, chloroplastic [Vitis vinifera]	tr|F6GU34|F6GU34_VITVI Lipase_3 domain-containing protein OS=Vitis vinifera OX=29760 GN=VIT_06s0004g02390 PE=4 SV=1	(at1g51440:676.0)Encodesalipasethathydrolyzesphosphatidylcholine,glycolipidsaswellastriacylglycerols.;alpha/beta-Hydrolasessuperfamilyprotein;FUNCTIONSIN:galactolipaseactivity,triglyceridelipaseactivity,phospholipaseA1activity;INVOLVEDIN:lipidmetabolicprocess;LOCATEDIN:chloroplast;EXPRESSEDIN:12plantstructures;EXPRESSEDDURING:4anthesis,Cglobularstage,petaldifferentiationandexpansionstage;CONTAINS…
VIT_209s0002g02450	-0.327738	0.571997	0.0916253	0.900664	-1.47414	0.0205347	12.0467	0.456667	5.40667	16.32	1.34667	4.54667	XP_002280867.1	XP_002280867.1 PREDICTED: inorganic pyrophosphatase 2 [Vitis vinifera]?CBI35973.3 unnamed protein product, partial [Vitis vinifera]	tr|D7U027|D7U027_VITVI Uncharacterized protein OS=Vitis vinifera OX=29760 GN=VIT_09s0002g02450 PE=4 SV=1	(at1g17710:363.0)Pyridoxalphosphatephosphatase-relatedprotein;FUNCTIONSIN:phosphataseactivity;EXPRESSEDIN:9plantstructures;EXPRESSEDDURING:Lmaturepollenstage,Mgerminatedpollenstage,4anthesis,petaldifferentiationandexpansionstage;CONTAINSInterProDOMAIN/s:Pyridoxalphosphatephosphatase-related(InterPro:IPR006384);BESTArabidopsisthalianaproteinmatchis:phosphatestarvation-inducedgene2(TAIR:AT1G73010.1…
VIT_202s0025g00980	0.0151312	1	0.0143279	0.998587	-1.41906	0.022779	8.21333	1.14	2.65	8.91667	3.10333	2.44667	XP_002271694.3	XP_002271694.3 PREDICTED: ABC transporter C family member 10 isoform X2 [Vitis vinifera]	tr|F6HUR3|F6HUR3_VITVI Uncharacterized protein OS=Vitis vinifera OX=29760 GN=VIT_02s0025g00980 PE=4 SV=1	(at3g59140:1581.0)memberofMRPsubfamily;multidrugresistance-associatedprotein14(MRP14);FUNCTIONSIN:ATPaseactivity,coupledtotransmembranemovementofsubstances;INVOLVEDIN:transport,transmembranetransport;LOCATEDIN:plasmamembrane;EXPRESSEDIN:17plantstructures;EXPRESSEDDURING:9growthstages;CONTAINSInterProDOMAIN/s:ATPase,AAA+type,core(InterPro:IPR003593),ABCtransporter-like(InterPro:IPR003439),ABCtrans…
VIT_218s0001g10630	-1.12929	0.0116421	0.545457	0.432298	-1.39425	0.0349371	702.553	22.5033	84.93	1626.32	64.5933	45.26	RVW99911.1	RVW99911.1 hypothetical protein CK203_024698 [Vitis vinifera]	tr|A0A438IT65|A0A438IT65_VITVI Uncharacterized protein OS=Vitis vinifera OX=29760 GN=CK203_024698 PE=4 SV=1	nohits&(originaldescription:nooriginaldescription)
VIT_217s0000g09610	0.727901	0.190969	-1.08832	0.013957	-1.33693	0.0275345	135.067	1.45	12.4333	87.55	3.74	25.1467	RVW69662.1	RVW69662.1 Cytochrome P450 71A1 [Vitis vinifera]	tr|F6GTQ7|F6GTQ7_VITVI Uncharacterized protein OS=Vitis vinifera OX=29760 GN=VIT_17s0000g09610 PE=3 SV=1	(gnl|cdd|35378:502.0)nodescriptionavailable&(o81970|c71a9_soybn:494.0)CytochromeP45071A9(EC1.14.-.-)(P450CP1)-Glycinemax(Soybean)&(at3g26310:437.0)putativecytochromeP450;"cytochromeP450,family71,subfamilyB,polypeptide35"(CYP71B35);FUNCTIONSIN:electroncarrieractivity,monooxygenaseactivity,ironionbinding,oxygenbinding,hemebinding;INVOLVEDIN:oxidationreduction;LOCATEDIN:endomembranesystem;EXPRESSEDI…
VIT_207s0005g02450	0.0658005	0.940215	0.396128	0.51896	-1.15854	0.0280197	17.71	3.73	15.07	18.6433	8.42	10.7233	XP_002280909.1	XP_002280909.1 PREDICTED: uncharacterized protein LOC100262404 [Vitis vinifera]	tr|F6HZF2|F6HZF2_VITVI Uncharacterized protein OS=Vitis vinifera OX=29760 GN=VIT_07s0005g02450 PE=4 SV=1	(at3g62070:129.0)unknownprotein;BESTArabidopsisthalianaproteinmatchis:unknownprotein(TAIR:AT2G46940.1);Has137Blasthitsto135proteinsin12species:Archae-0;Bacteria-0;Metazoa-0;Fungi-0;Plants-137;Viruses-0;OtherEukaryotes-0(source:NCBIBLink).&(reliability:258.0)&(originaldescription:nooriginaldescription)
VIT_211s0016g05230	-0.0473157	0.96543	1.77992	0.196344	-1.13661	0.0375307	9.40667	6.55667	0.153333	10.7767	14.7733	0.0466667	XP_002285167.2	XP_002285167.2 PREDICTED: 2-alkenal reductase (NADP(+)-dependent) [Vitis vinifera]	tr|A0A438JQF2|A0A438JQF2_VITVI 2-alkenal reductase (NADP(+)-dependent) OS=Vitis vinifera OX=29760 GN=DBR_23 PE=4 SV=1	(gnl|cdd|36410:382.0)nodescriptionavailable&(at5g16970:356.0)encodesa2-alkenalreductase(EC1.3.1.74),playsakeyroleinthedetoxificationofreactivecarbonyls;alkenalreductase(AER);FUNCTIONSIN:2-alkenalreductaseactivity;INVOLVEDIN:responsetooxidativestress,responsetocadmiumion,responsetocyclopentenone;LOCATEDIN:cytosol,nucleus;EXPRESSEDIN:17plantstructures;EXPRESSEDDURING:11growthstages;CONTAINSInterPro…
VIT_202s0025g01820	0.238124	0.816364	0.494838	0.241256	-1.03347	0.0205347	0.25	1.75	5.76	0.23	3.65	3.86	CBI34517.3	CBI34517.3 unnamed protein product, partial [Vitis vinifera]	tr|A0A438BVC0|A0A438BVC0_VITVI Cellulose synthase-like protein G3 OS=Vitis vinifera OX=29760 GN=CSLG3_2 PE=4 SV=1	(at4g23990:353.0)encodesaproteinsimilartocellulosesynthase;cellulosesynthaselikeG3(CSLG3);FUNCTIONSIN:cellulosesynthaseactivity,transferaseactivity,transferringglycosylgroups,transferaseactivity;INVOLVEDIN:cellulosebiosyntheticprocess,polysaccharidebiosyntheticprocess;LOCATEDIN:membrane;EXPRESSEDIN:13plantstructures;EXPRESSEDDURING:8growthstages;CONTAINSInterProDOMAIN/s:Cellulosesynthase(InterPro…
VIT_218s0089g01390	0.373605	0.302477	-0.223317	0.602929	-1.01701	0.0109607	142.46	1.31667	21.59	119.03	2.75333	23.4667	XP_002262923.1	XP_002262923.1 PREDICTED: ycf3-interacting protein 1, chloroplastic isoform X1 [Vitis vinifera]	tr|D7SMS4|D7SMS4_VITVI Uncharacterized protein OS=Vitis vinifera OX=29760 GN=VIT_18s0089g01390 PE=4 SV=1	(at5g44650:251.0)Encodesachloroplastproteinthatinducestolerancetomultipleenvironmentalstressesandreducesphotooxidativedamage.;CHLOROPLASTPROTEIN-ENHANCINGSTRESSTOLERANCE(CEST);FUNCTIONSIN:molecular_functionunknown;INVOLVEDIN:responsetowaterdeprivation,chloroplastorganization,hyperosmoticsalinityresponse,responsetophotooxidativestress,heatacclimation;LOCATEDIN:thylakoid,chloroplastthylakoidmembran…
VIT_212s0057g00430	0	1	-28.0363	1.4e-07	0.662085	1	0	31.5333	0	0	20.4533	1.83667	XP_002273239.1	XP_002273239.1 PREDICTED: cytochrome b561 and DOMON domain-containing protein At5g47530 [Vitis vinifera]	tr|F6HHK8|F6HHK8_VITVI DOMON domain-containing protein OS=Vitis vinifera OX=29760 GN=VIT_12s0057g00430 PE=4 SV=1	(at5g47530:163.0)Auxin-responsivefamilyprotein;CONTAINSInterProDOMAIN/s:Cytochromeb561,eukaryote(InterPro:IPR004877),UncharacterisedconservedproteinUCP037471(InterPro:IPR017214),ProteinofunknownfunctionDUF568,DOMON-like(InterPro:IPR007613),DOMONrelated(InterPro:IPR005018),Cytochromeb561/ferricreductasetransmembrane(InterPro:IPR006593);BESTArabidopsisthalianaproteinmatchis:Auxin-responsivefamilypr…
VIT_206s0004g06210	0	1	-11.6109	1.34e-08	0.741052	1	0	148.867	0	0	91.5833	10.5	XP_010650931.1	XP_010650931.1 PREDICTED: cytochrome P450 86A1 [Vitis vinifera]?CBI15990.3 unnamed protein product, partial [Vitis vinifera]	tr|D7SK14|D7SK14_VITVI Uncharacterized protein OS=Vitis vinifera OX=29760 GN=VIT_06s0004g06210 PE=3 SV=1	(at5g58860:830.0)EncodesamemberoftheCYP86Asubfamilyofcytochromep450genes.Expressedsignificantlyonlyinroottissue.;"cytochromeP450,family86,subfamilyA,polypeptide1"(CYP86A1);FUNCTIONSIN:alkane1-monooxygenaseactivity,oxygenbinding;INVOLVEDIN:fattyacidmetabolicprocess,suberinbiosyntheticprocess;LOCATEDIN:vacuole;EXPRESSEDIN:hypocotyl,root;CONTAINSInterProDOMAIN/s:CytochromeP450(InterPro:IPR001128),Cy…
VIT_203s0110g00290	-0.567196	0.806939	-6.38553	5.28e-12	0.88408	1	0.31	205.013	0.733333	0.5	113.74	58.66	CAN81719.1	CAN81719.1 hypothetical protein VITISV_001179 [Vitis vinifera]	tr|A5C1J5|A5C1J5_VITVI Uncharacterized protein OS=Vitis vinifera OX=29760 GN=VIT_03s0110g00290 PE=4 SV=1	nohits&(originaldescription:nooriginaldescription)
VIT_201s0011g02060	0.78311	0.736122	-6.31682	2.94e-09	0.851516	1	0.0866667	15.5633	0.0433333	0.0533333	8.9	3.45	XP_002277006.1	XP_002277006.1 PREDICTED: cytochrome P450 86B1 [Vitis vinifera]?RVW45431.1 Cytochrome P450 86B1 [Vitis vinifera]	tr|A0A438EC96|A0A438EC96_VITVI Cytochrome P450 86B1 OS=Vitis vinifera OX=29760 GN=CYP86B1_4 PE=3 SV=1	(at5g23190:833.0)cytochromeP450CYP86B1,nucleargeneforchloroplastproduct.CYP86B1isaverylongchainfattyacidhydroxylasespecificallyinvolvedinpolyestermonomerbiosynthesisduringthecourseofplantdevelopment.;"cytochromeP450,family86,subfamilyB,polypeptide1"(CYP86B1);FUNCTIONSIN:electroncarrieractivity,monooxygenaseactivity,ironionbinding,oxygenbinding,hemebinding;INVOLVEDIN:verylong-chainfattyacidbiosynt…
VIT_203s0017g00250	0.592481	0.724684	-6.31271	2.41e-23	0.790614	1	0.453333	93.0367	0.503333	0.33	55.0967	37.2367	RVW75831.1	RVW75831.1 hypothetical protein CK203_055089 [Vitis vinifera]	tr|F6HTG3|F6HTG3_VITVI Uncharacterized protein OS=Vitis vinifera OX=29760 GN=VIT_03s0017g00250 PE=4 SV=1	nohits&(originaldescription:nooriginaldescription)
VIT_205s0020g03750	0.118662	0.955195	-6.08585	5.03e-22	0.548503	1	0.903333	147.813	0.95	0.916667	103.907	61.84	RVX22366.1	RVX22366.1 hypothetical protein CK203_001209 [Vitis vinifera]	tr|A0A438KME0|A0A438KME0_VITVI AAI domain-containing protein OS=Vitis vinifera OX=29760 GN=CK203_001209 PE=4 SV=1	(at3g22620:82.4)Bifunctionalinhibitor/lipid-transferprotein/seedstorage2Salbuminsuperfamilyprotein;FUNCTIONSIN:lipidbinding;INVOLVEDIN:lipidtransport;LOCATEDIN:chloroplastenvelope;EXPRESSEDIN:9plantstructures;EXPRESSEDDURING:4anthesis,Cglobularstage,petaldifferentiationandexpansionstage;CONTAINSInterProDOMAIN/s:Bifunctionalinhibitor/plantlipidtransferprotein/seedstorage(InterPro:IPR016140),Plantl…
VIT_200s0407g00050	0.00928065	1	-6.08395	1.06e-16	0.811805	1	0.186667	53.4933	0.19	0.2	31.42	12.3467	XP_019073993.1	XP_019073993.1 PREDICTED: proline-rich receptor-like protein kinase PERK2 [Vitis vinifera]	tr|F6HWB8|F6HWB8_VITVI Uncharacterized protein OS=Vitis vinifera OX=29760 GN=VIT_00s0407g00050 PE=4 SV=1	nohits&(originaldescription:nooriginaldescription)
VIT_206s0009g03380	1.45384	0.699904	-5.99679	1.52e-06	0.701171	1	0.02	4.95	0.02	0.00666667	3.14333	1.15333	XP_002276041.1	XP_002276041.1 PREDICTED: ABC transporter G family member 23 [Vitis vinifera]	tr|F6HA41|F6HA41_VITVI ABC transporter domain-containing protein OS=Vitis vinifera OX=29760 GN=VIT_06s0009g03380 PE=4 SV=1	(at5g19410:712.0)ABC-2typetransporterfamilyprotein;FUNCTIONSIN:ATPaseactivity,coupledtotransmembranemovementofsubstances;LOCATEDIN:chloroplast,membrane;CONTAINSInterProDOMAIN/s:ATPase,AAA+type,core(InterPro:IPR003593),ABCtransporter-like(InterPro:IPR003439),ABC-2typetransporter(InterPro:IPR013525),ABCtransporter,conservedsite(InterPro:IPR017871);BESTArabidopsisthalianaproteinmatchis:ABC-2typetran…
VIT_202s0025g01730	-1.46844	0.35301	-5.78258	1.67e-10	0.221897	1	0.05	13.94	0.0333333	0.166667	12.0833	1.93	XP_002265207.2	XP_002265207.2 PREDICTED: 3-oxoacyl-[acyl-carrier-protein] synthase I, chloroplastic [Vitis vinifera]?CBI34509.3 unnamed protein product, partial [Vitis vinifera]	tr|D7TVI4|D7TVI4_VITVI Beta-ketoacyl-[acyl-carrier-protein] synthase I OS=Vitis vinifera OX=29760 GN=VIT_02s0025g01730 PE=3 SV=1	(at5g46290:671.0)3-ketoacyl-acylcarrierproteinsynthaseI(KASI)mRNA,;3-ketoacyl-acylcarrierproteinsynthaseI(KASI);FUNCTIONSIN:transferaseactivity,transferringacylgroupsotherthanamino-acylgroups,fattyacidsynthaseactivity,catalyticactivity;INVOLVEDIN:biosyntheticprocess,metabolicprocess,fattyacidbiosyntheticprocess;EXPRESSEDIN:23plantstructures;EXPRESSEDDURING:13growthstages;CONTAINSInterProDOMAIN/s:…
VIT_216s0039g01710	-0.383411	0.843577	-5.78095	4.77e-25	0.551693	1	0.07	12.71	0.146667	0.0966667	8.93667	7.46333	XP_003634006.1	XP_003634006.1 PREDICTED: transcription factor MYB39 [Vitis vinifera]?RVW71226.1 Transcription factor MYB39 [Vitis vinifera]	tr|F6HEE4|F6HEE4_VITVI Uncharacterized protein OS=Vitis vinifera OX=29760 GN=VIT_16s0039g01710 PE=4 SV=1	(at5g16770:266.0)MemberoftheR2R3factorgenefamily.;mybdomainprotein9(MYB9);CONTAINSInterProDOMAIN/s:SANT,DNA-binding(InterPro:IPR001005),Myb,DNA-binding(InterPro:IPR014778),Homeodomain-like(InterPro:IPR009057),Mybtranscriptionfactor(InterPro:IPR015495),HTHtranscriptionalregulator,Myb-type,DNA-binding(InterPro:IPR017930),Homeodomain-related(InterPro:IPR012287);BESTArabidopsisthalianaproteinmatchis:…
VIT_212s0055g01045	-0.163797	0.933747	-5.46071	2.2e-16	0.637545	1	0.603333	94.02	1.11	0.73	62.0767	46.38	XP_003633356.1	XP_003633356.1 PREDICTED: uncharacterized protein LOC100854860 [Vitis vinifera]	tr|A0A438GRQ9|A0A438GRQ9_VITVI Uncharacterized protein OS=Vitis vinifera OX=29760 GN=CK203_054588 PE=4 SV=1	0
VIT_207s0141g00100	-1.34367	0.667409	-5.33737	1.12e-05	0.576471	1	0.03	25.5633	0.04	0.0766667	17.6267	1.58333	XP_019073071.1	XP_019073071.1 PREDICTED: myb-related protein Myb4-like [Vitis vinifera]?XP_019073072.1 PREDICTED: myb-related protein Myb4-like [Vitis vinifera]?XP_019073073.1 PREDICTED: myb-related protein Myb4-like [Vitis vinifera]?XP_019073074.1 PREDICTED: myb-related protein Myb4-like [Vitis vinifera]?RVX23708.1 Transcription factor MYB16 [Vitis vinifera]?CBI35631.3 unnamed protein product, partial [Vitis v…	tr|A0A438KR85|A0A438KR85_VITVI Transcription factor MYB16 OS=Vitis vinifera OX=29760 GN=MYB16_2 PE=4 SV=1	(at1g34670:300.0)MemberoftheR2R3factorgenefamily.;mybdomainprotein93(MYB93);CONTAINSInterProDOMAIN/s:SANT,DNA-binding(InterPro:IPR001005),Homeodomain-like(InterPro:IPR009057),Myb,DNA-binding(InterPro:IPR014778),HTHtranscriptionalregulator,Myb-type,DNA-binding(InterPro:IPR017930),Homeodomain-related(InterPro:IPR012287),Mybtranscriptionfactor(InterPro:IPR015495);BESTArabidopsisthalianaproteinmatchi…
VIT_216s0013g00590	-1.10848	0.612631	-5.29186	1.94e-11	0.493111	1	0.08	136.903	0.256667	0.193333	99.96	9.24667	XP_002281286.1	XP_002281286.1 PREDICTED: mavicyanin [Vitis vinifera]?RVW39376.1 Blue copper protein [Vitis vinifera]?RVW98114.1 Blue copper protein [Vitis vinifera]?CBI38573.3 unnamed protein product, partial [Vitis vinifera]	tr|A0A438DV38|A0A438DV38_VITVI Blue copper protein OS=Vitis vinifera OX=29760 GN=BCP_13 PE=4 SV=1	(at5g07475:128.0)Cupredoxinsuperfamilyprotein;FUNCTIONSIN:electroncarrieractivity,copperionbinding;LOCATEDIN:anchoredtomembrane;CONTAINSInterProDOMAIN/s:Plastocyanin-like(InterPro:IPR003245),Cupredoxin(InterPro:IPR008972);BESTArabidopsisthalianaproteinmatchis:uclacyanin1(TAIR:AT2G32300.1);Has30201Blasthitsto17322proteinsin780species:Archae-12;Bacteria-1396;Metazoa-17338;Fungi-3422;Plants-5037;Vir…
VIT_214s0006g01120	0.108252	0.945692	-5.23134	5.45e-26	0.512345	1	0.543333	111.167	0.766667	0.543333	79.9733	27.1933	XP_002274836.2	XP_002274836.2 PREDICTED: GDSL esterase/lipase At5g37690 [Vitis vinifera]	tr|A0A438I0J8|A0A438I0J8_VITVI GDSL esterase/lipase OS=Vitis vinifera OX=29760 GN=VvCHDp001001_0 PE=3 SV=1	(at5g37690:492.0)SGNHhydrolase-typeesterasesuperfamilyprotein;FUNCTIONSIN:lipaseactivity,hydrolaseactivity,actingonesterbonds;INVOLVEDIN:lipidmetabolicprocess;LOCATEDIN:endomembranesystem;EXPRESSEDIN:shoot,hypocotyl,root;CONTAINSInterProDOMAIN/s:Lipase,GDSL(InterPro:IPR001087),Esterase,SGNHhydrolase-type(InterPro:IPR013830);BESTArabidopsisthalianaproteinmatchis:GDSL-likeLipase/Acylhydrolasesuperf…
VIT_205s0077g01330	-1.95794	0.353964	-5.04786	3.75e-07	0.400141	1	0.06	92.35	0.203333	0.25	71.6733	6.26	XP_002276038.2	XP_002276038.2 PREDICTED: uncharacterized protein LOC100241383 [Vitis vinifera]?XP_034680353.1 uncharacterized protein LOC117910390 [Vitis riparia]?RVW99141.1 hypothetical protein CK203_018930 [Vitis vinifera]	tr|A0A438IR31|A0A438IR31_VITVI Uncharacterized protein OS=Vitis vinifera OX=29760 GN=CK203_018930 PE=4 SV=1	(at5g49350:140.0)Glycine-richproteinfamily;FUNCTIONSIN:molecular_functionunknown;INVOLVEDIN:biological_processunknown;LOCATEDIN:endomembranesystem;EXPRESSEDIN:hypocotyl,root;BESTArabidopsisthalianaproteinmatchis:unknownprotein(TAIR:AT1G56320.1).&(reliability:280.0)&(originaldescription:nooriginaldescription)
VIT_217s0000g06290	-0.282308	0.826363	-5.02679	1.4e-20	0.60735	1	0.453333	54.1767	0.37	0.606667	36.6833	11.4033	XP_002284894.2	XP_002284894.2 PREDICTED: GDSL esterase/lipase At1g74460 [Vitis vinifera]?CBI15216.3 unnamed protein product, partial [Vitis vinifera]	tr|D7SIA6|D7SIA6_VITVI Uncharacterized protein OS=Vitis vinifera OX=29760 GN=VIT_17s0000g06290 PE=3 SV=1	(at1g74460:541.0)GDSL-likeLipase/Acylhydrolasesuperfamilyprotein;FUNCTIONSIN:hydrolaseactivity,actingonesterbonds,carboxylesteraseactivity;INVOLVEDIN:lipidmetabolicprocess;LOCATEDIN:endomembranesystem;EXPRESSEDIN:shoot,hypocotyl,root,flower,carpel;EXPRESSEDDURING:petaldifferentiationandexpansionstage;CONTAINSInterProDOMAIN/s:Lipase,GDSL(InterPro:IPR001087);BESTArabidopsisthalianaproteinmatchis:SG…
VIT_207s0151g00700	-0.154051	0.9458	-4.69267	3.95e-19	0.621403	1	0.21	202.793	1.63333	0.24	135.49	39.6333	XP_003632315.1	XP_003632315.1 PREDICTED: protein YLS3 [Vitis vinifera]	tr|F6HI52|F6HI52_VITVI AAI domain-containing protein OS=Vitis vinifera OX=29760 GN=VIT_07s0151g00700 PE=4 SV=1	nohits&(originaldescription:nooriginaldescription)
VIT_213s0019g01990	0.0659471	0.995878	-4.59412	2.67e-10	0.620568	1	0.176667	69.2567	0.25	0.186667	46.27	5.68667	XP_002283087.1	XP_002283087.1 PREDICTED: glycerol-3-phosphate acyltransferase 5 [Vitis vinifera]	tr|F6HNV6|F6HNV6_VITVI PlsC domain-containing protein OS=Vitis vinifera OX=29760 GN=VIT_13s0019g01990 PE=4 SV=1	(at5g06090:691.0)Encodesaproteinwithglycerol-3-phosphateacyltransferaseactivity.;glycerol-3-phosphateacyltransferase7(GPAT7);FUNCTIONSIN:1-acylglycerol-3-phosphateO-acyltransferaseactivity,acyltransferaseactivity;INVOLVEDIN:metabolicprocess;CONTAINSInterProDOMAIN/s:Phospholipid/glycerolacyltransferase(InterPro:IPR002123);BESTArabidopsisthalianaproteinmatchis:glycerol-3-phosphateacyltransferase5(T…
VIT_201s0011g02170	-0.913812	0.830691	-4.53459	0.0288257	1.56101	0.792483	0.00666667	3.98667	0.00666667	0.01	1.39333	0.116667	CBI27137.3	CBI27137.3 unnamed protein product, partial [Vitis vinifera]	tr|D7T9G6|D7T9G6_VITVI Endoglucanase OS=Vitis vinifera OX=29760 GN=VIT_01s0011g02170 PE=3 SV=1	(at1g48930:753.0)glycosylhydrolase9C1(GH9C1);FUNCTIONSIN:carbohydratebinding,hydrolaseactivity,hydrolyzingO-glycosylcompounds,catalyticactivity;INVOLVEDIN:carbohydratemetabolicprocess;LOCATEDIN:endomembranesystem,extracellularregion;EXPRESSEDIN:root;CONTAINSInterProDOMAIN/s:Six-hairpinglycosidase(InterPro:IPR012341),Glycosidehydrolase,family9,activesite(InterPro:IPR018221),Six-hairpinglycosidase-…
VIT_218s0001g11070	-1.99768	0.0886875	-4.51705	2.54e-09	0.616381	1	0.91	117.597	8.54667	3.91667	78.6567	176.067	CAN81345.1	CAN81345.1 hypothetical protein VITISV_008699 [Vitis vinifera]	tr|A5BPW7|A5BPW7_VITVI Uncharacterized protein OS=Vitis vinifera OX=29760 GN=VITISV_008699 PE=4 SV=1	nohits&(originaldescription:nooriginaldescription)
VIT_210s0092g00220	-1.10545	0.542725	-4.49435	3.59e-08	0.576607	1	0.16	94.4033	0.296667	0.313333	64.7867	6.35	XP_002276662.1	XP_002276662.1 PREDICTED: CASP-like protein 1B2 [Vitis vinifera]?CBI39011.3 unnamed protein product, partial [Vitis vinifera]	tr|A0A438E7L9|A0A438E7L9_VITVI CASP-like protein OS=Vitis vinifera OX=29760 GN=VIT_10s0092g00220_0 PE=3 SV=1	(at4g20390:161.0)Uncharacterisedproteinfamily(UPF0497);CONTAINSInterProDOMAIN/s:UncharacterisedproteinfamilyUPF0497,trans-membraneplant(InterPro:IPR006702),UncharacterisedproteinfamilyUPF0497,trans-membraneplantsubgroup(InterPro:IPR006459);BESTArabidopsisthalianaproteinmatchis:Uncharacterisedproteinfamily(UPF0497)(TAIR:AT5G44550.1);Has1807Blasthitsto1807proteinsin277species:Archae-0;Bacteria-0;Me…
VIT_207s0151g00740	-0.108226	0.93361	-4.49082	1.85e-24	0.395153	1	1.42667	118.57	2.52667	1.69	92.5	53.6467	CBI28714.3	CBI28714.3 unnamed protein product, partial [Vitis vinifera]	tr|F6HI51|F6HI51_VITVI AAI domain-containing protein OS=Vitis vinifera OX=29760 GN=VIT_07s0151g00740 PE=3 SV=1	(at2g48130:94.4)Bifunctionalinhibitor/lipid-transferprotein/seedstorage2Salbuminsuperfamilyprotein;FUNCTIONSIN:lipidbinding;INVOLVEDIN:lipidtransport;LOCATEDIN:anchoredtomembrane;EXPRESSEDIN:hypocotyl,root,flower;EXPRESSEDDURING:petaldifferentiationandexpansionstage;CONTAINSInterProDOMAIN/s:Bifunctionalinhibitor/plantlipidtransferprotein/seedstorage(InterPro:IPR016140),Plantlipidtransferprotein/s…
VIT_212s0028g03760	0.713977	0.628937	-4.47581	2.37e-20	0.361164	1	0.356667	287.86	0.97	0.236667	229.617	20.2	XP_002272783.1	XP_002272783.1 PREDICTED: CASP-like protein 1C2 [Vitis vinifera]	sp|A7PJ32|CSPL2_VITVI CASP-like protein 1C2 OS=Vitis vinifera OX=29760 GN=VIT_12s0028g03760 PE=2 SV=1	(at1g03700:128.0)Uncharacterisedproteinfamily(UPF0497);FUNCTIONSIN:molecular_functionunknown;INVOLVEDIN:biological_processunknown;LOCATEDIN:endomembranesystem;EXPRESSEDIN:hypocotyl,flower;EXPRESSEDDURING:petaldifferentiationandexpansionstage;CONTAINSInterProDOMAIN/s:UncharacterisedproteinfamilyUPF0497,trans-membraneplant(InterPro:IPR006702),UncharacterisedproteinfamilyUPF0497,trans-membraneplants…
VIT_214s0068g00820	0.0761482	0.980929	-4.40562	4.11e-27	0.638971	0.871289	0.416667	27.0667	0.943333	0.42	17.8533	17.5133	XP_010660649.1	XP_010660649.1 PREDICTED: lipid transfer-like protein VAS [Vitis vinifera]?RVX06798.1 Lipid transfer-like protein VAS [Vitis vinifera]?CBI21249.3 unnamed protein product, partial [Vitis vinifera]	tr|D7SVF0|D7SVF0_VITVI AAI domain-containing protein OS=Vitis vinifera OX=29760 GN=VIT_14s0068g00820 PE=3 SV=1	(at5g13900:109.0)Bifunctionalinhibitor/lipid-transferprotein/seedstorage2Salbuminsuperfamilyprotein;CONTAINSInterProDOMAIN/s:Bifunctionalinhibitor/plantlipidtransferprotein/seedstorage(InterPro:IPR016140),Plantlipidtransferprotein/seedstorage/trypsin-alphaamylaseinhibitor(InterPro:IPR003612);BESTArabidopsisthalianaproteinmatchis:Bifunctionalinhibitor/lipid-transferprotein/seedstorage2Salbuminsupe…
VIT_201s0010g03450	-2.08365	0.254945	-4.39514	0.000501544	-0.271785	1	0.0866667	1.28	0.0866667	0.43	1.57667	1.47333	XP_002272440.2	XP_002272440.2 PREDICTED: WAT1-related protein At3g30340-like [Vitis vinifera]	tr|F6HG96|F6HG96_VITVI WAT1-related protein OS=Vitis vinifera OX=29760 GN=VIT_01s0010g03450 PE=3 SV=1	(at3g30340:343.0)nodulinMtN21/EamA-liketransporterfamilyprotein;LOCATEDIN:endomembranesystem,membrane;EXPRESSEDIN:19plantstructures;EXPRESSEDDURING:9growthstages;CONTAINSInterProDOMAIN/s:ProteinofunknownfunctionDUF6,transmembrane(InterPro:IPR000620);BESTArabidopsisthalianaproteinmatchis:nodulinMtN21/EamA-liketransporterfamilyprotein(TAIR:AT4G01440.1);Has4418Blasthitsto4395proteinsin666species:Arc…
VIT_201s0010g01090	-1.09912	0.359576	-4.37648	7.98e-16	0.664707	1	0.16	178.607	0.533333	0.383333	115.66	10.3267	CBI27438.3	CBI27438.3 unnamed protein product, partial [Vitis vinifera]	tr|A0A438JBC1|A0A438JBC1_VITVI Peroxidase OS=Vitis vinifera OX=29760 GN=PER11_0 PE=3 SV=1	(at1g68850:473.0)Peroxidasesuperfamilyprotein;FUNCTIONSIN:peroxidaseactivity,hemebinding;INVOLVEDIN:oxidationreduction,responsetooxidativestress;LOCATEDIN:endomembranesystem;EXPRESSEDIN:hypocotyl,root;CONTAINSInterProDOMAIN/s:Haemperoxidase(InterPro:IPR010255),Plantperoxidase(InterPro:IPR000823),Peroxidasesheam-ligandbindingsite(InterPro:IPR019793),Haemperoxidase,plant/fungal/bacterial(InterPro:I…
VIT_216s0039g02230	-1.36482	0.289982	-4.3477	3.31e-09	-0.366765	1	0.106667	0.0666667	0.106667	0.303333	0.103333	2.13	XP_002277035.1	XP_002277035.1 PREDICTED: anthocyanidin 3-O-glucosyltransferase 2 [Vitis vinifera]?RVX01674.1 Anthocyanidin 3-O-glucosyltransferase 2 [Vitis vinifera]?CBI26536.3 unnamed protein product, partial [Vitis vinifera]	tr|D7T7R5|D7T7R5_VITVI Glycosyltransferase OS=Vitis vinifera OX=29760 GN=VIT_16s0039g02230 PE=3 SV=1	(at5g17050:501.0)TheAt5g17050encodesaanthocyanidin3-O-glucosyltransferasewhichspecificallyglucosylatesthe3-positionoftheflavonoidC-ring.Anthocyanidinssuchascyanidinandpelargonidinaswellasflavonolssuchaskaempferolandquercetinareacceptedsubstrates.;UDP-glucosyltransferase78D2(UGT78D2);CONTAINSInterProDOMAIN/s:UDP-glucuronosyl/UDP-glucosyltransferase(InterPro:IPR002213);BESTArabidopsisthalianaprotei…
VIT_202s0012g01650	1.11567	0.602752	-4.34109	0.000239305	0.604123	1	0.0966667	12.5433	0.03	0.0533333	8.72333	0.43	RVX14422.1	RVX14422.1 Transcription factor MYB39 [Vitis vinifera]	tr|F6HT69|F6HT69_VITVI Uncharacterized protein OS=Vitis vinifera OX=29760 GN=VIT_02s0012g01650 PE=4 SV=1	(at1g34670:244.0)MemberoftheR2R3factorgenefamily.;mybdomainprotein93(MYB93);CONTAINSInterProDOMAIN/s:SANT,DNA-binding(InterPro:IPR001005),Homeodomain-like(InterPro:IPR009057),Myb,DNA-binding(InterPro:IPR014778),HTHtranscriptionalregulator,Myb-type,DNA-binding(InterPro:IPR017930),Homeodomain-related(InterPro:IPR012287),Mybtranscriptionfactor(InterPro:IPR015495);BESTArabidopsisthalianaproteinmatchi…
VIT_209s0018g02010	2.36741	0.486406	-4.3161	4.39e-05	0.595395	1	0.0133333	6.62333	0.03	0	4.52	0.54	XP_010655192.1	XP_010655192.1 PREDICTED: exocyst complex component EXO70A1 [Vitis vinifera]	tr|F6HBV2|F6HBV2_VITVI Exocyst subunit Exo70 family protein OS=Vitis vinifera OX=29760 GN=VIT_09s0018g02010 PE=3 SV=1	(at4g31540:724.0)AmemberofEXO70genefamily,putativeexocystsubunits,conservedinlandplants.Arabidopsisthalianacontains23putativeEXO70genes,whichcanbeclassifiedintoeightclustersonthephylogenetictree.;exocystsubunitexo70familyproteinG1(EXO70G1);INVOLVEDIN:exocytosis,vesicledockinginvolvedinexocytosis;LOCATEDIN:cytosol,exocyst;EXPRESSEDIN:20plantstructures;EXPRESSEDDURING:8growthstages;CONTAINSInterPro…
VIT_204s0008g03380	-0.0561185	1	-4.3036	4.91e-10	-1.09965	1	0.0233333	8.16667	0.92	0.03	18.02	16.8533	XP_002281239.2	XP_002281239.2 PREDICTED: carotenoid cleavage dioxygenase 8 homolog B, chloroplastic [Vitis vinifera]?CBI20852.3 unnamed protein product, partial [Vitis vinifera]	tr|A0A438C271|A0A438C271_VITVI Carotenoid cleavage dioxygenase 8-like B, chloroplastic OS=Vitis vinifera OX=29760 GN=CCD8B_0 PE=3 SV=1	(at4g32810:765.0)Encodesaproteinwithsimilaritytocarotenoidcleavingdeoxygenases,theenzymesthatcleavebeta-carotene.Involvedintheproductionofagrafttransmissablesignaltosuppressaxillarybranching.Proteinislocalizedtochloroplaststromaandexpressedprimarilyinroottip.Mutantsinthegeneexhibitincreasedshootbranching,andlight-dependentdefectsinhookopeningandhypocotyl/rootelongation.Onlyupregulatedbyauxininthe…
VIT_204s0043g00255	-1.03878	0.749846	-4.30306	7.19e-08	0.524382	1	0.0166667	14.38	0.0666667	0.0366667	10.2333	1.26667	XP_010648937.1	XP_010648937.1 PREDICTED: cysteine-rich repeat secretory protein 11 [Vitis vinifera]	tr|A0A438EIV9|A0A438EIV9_VITVI Cysteine-rich repeat secretory protein 11 OS=Vitis vinifera OX=29760 GN=CRRSP11_1 PE=4 SV=1	0
VIT_206s0004g01015	-1.59697	0.248803	-4.29986	0.0157458	0.173132	1	0.26	18.2733	0.0266667	0.916667	16.6267	0.526667	XP_002285682.1	XP_002285682.1 PREDICTED: dirigent protein 22-like [Vitis vinifera]	tr|A0A438ELP7|A0A438ELP7_VITVI Dirigent protein OS=Vitis vinifera OX=29760 GN=DIR7_2 PE=3 SV=1	0
VIT_204s0079g00690	-2.65934	5.11e-05	-4.27896	9.13e-15	1.05036	1	0.893333	2.04333	2.84667	6.21333	1.00667	50.7733	NP_001267869.1	NP_001267869.1 glutathione S-transferase [Vitis vinifera]?AAX81329.1 glutathione S-transferase [Vitis vinifera]?RVW61090.1 Glutathione S-transferase F12 [Vitis vinifera]?CBI27362.3 unnamed protein product, partial [Vitis vinifera]	tr|Q56AY1|Q56AY1_VITVI Glutathione transferase OS=Vitis vinifera OX=29760 GN=GST4 PE=2 SV=1	(at5g17220:268.0)EncodesglutathionetransferasebelongingtothephiclassofGSTs.NamingconventionaccordingtoWagneretal.(2002).Mutantsdisplaynopigmentsonleavesandstems.;glutathioneS-transferasephi12(GSTF12);CONTAINSInterProDOMAIN/s:Thioredoxinfold(InterPro:IPR012335),GlutathioneS-transferase,C-terminal(InterPro:IPR004046),GlutathioneS-transferase,C-terminal-like(InterPro:IPR010987),GlutathioneS-transfer…
VIT_212s0142g00040	-0.0492486	0.983127	-4.23163	0.0065974	0.466597	1	7.14333	1.09333	0.01	8.15333	0.806667	0.163333	XP_010656931.2	XP_010656931.2 PREDICTED: glycerol-3-phosphate acyltransferase 1 [Vitis vinifera]?RVW39597.1 Glycerol-3-phosphate acyltransferase 1 [Vitis vinifera]	tr|A0A438DVV4|A0A438DVV4_VITVI Glycerol-3-phosphate acyltransferase 1 OS=Vitis vinifera OX=29760 GN=GPAT1_1 PE=4 SV=1	(at1g06520:644.0)Encodesamembraneassociatedmitochondriallocalizedproteinwithglycerol-3-phosphateacyltransferaseactivity.Expressedinflowerbudsandsiliques.Homozygousmutantplantsaremalesterileandhaveabnormalglycerolipidlevels.;glycerol-3-phosphateacyltransferase1(GPAT1);CONTAINSInterProDOMAIN/s:Phospholipid/glycerolacyltransferase(InterPro:IPR002123);BESTArabidopsisthalianaproteinmatchis:glycerol-3-…
VIT_212s0055g00340	-0.484351	0.876291	-4.20836	0.000174456	0.742152	1	0.0166667	12.69	0.0266667	0.0266667	7.86	0.443333	XP_010657556.1	XP_010657556.1 PREDICTED: probable WRKY transcription factor 9 [Vitis vinifera]	tr|F6H1R3|F6H1R3_VITVI WRKY domain-containing protein OS=Vitis vinifera OX=29760 GN=VIT_12s0055g00340 PE=4 SV=1	(at1g68150:220.0)memberofWRKYTranscriptionFactor;GroupII-b;WRKYDNA-bindingprotein9(WRKY9);CONTAINSInterProDOMAIN/s:DNA-bindingWRKY(InterPro:IPR003657);BESTArabidopsisthalianaproteinmatchis:WRKYDNA-bindingprotein72(TAIR:AT5G15130.1);Has6485Blasthitsto5077proteinsin398species:Archae-3;Bacteria-121;Metazoa-1108;Fungi-186;Plants-3539;Viruses-39;OtherEukaryotes-1489(source:NCBIBLink).&(gnl|cdd|66760:1…
VIT_208s0040g02840	0.459142	0.784886	-4.17416	2.57e-09	0.589378	1	0.233333	53.28	0.36	0.18	36.5733	6.18333	XP_002277271.1	XP_002277271.1 PREDICTED: ABC transporter G family member 20 [Vitis vinifera]	tr|F6HQX0|F6HQX0_VITVI ABC transporter domain-containing protein OS=Vitis vinifera OX=29760 GN=VIT_08s0040g02840 PE=4 SV=1	(at2g37360:920.0)ABC-2typetransporterfamilyprotein;FUNCTIONSIN:ATPaseactivity,coupledtotransmembranemovementofsubstances;INVOLVEDIN:transport;LOCATEDIN:membrane;EXPRESSEDIN:petal,hypocotyl,root,flower;EXPRESSEDDURING:4anthesis,petaldifferentiationandexpansionstage;CONTAINSInterProDOMAIN/s:ATPase,AAA+type,core(InterPro:IPR003593),ABCtransporter-like(InterPro:IPR003439),Pigmentprecursorpermease(Int…
VIT_209s0018g02030	1.45145	0.703842	-4.11839	0.0229721	0.523147	1	0.0133333	2.00667	0.0133333	0.00666667	1.44	0.176667	XP_002274042.1	XP_002274042.1 PREDICTED: exocyst complex component EXO70A1 [Vitis vinifera]?CBI25295.3 unnamed protein product, partial [Vitis vinifera]	tr|D7T463|D7T463_VITVI Exocyst subunit Exo70 family protein OS=Vitis vinifera OX=29760 GN=VIT_09s0018g02030 PE=3 SV=1	(at4g31540:713.0)AmemberofEXO70genefamily,putativeexocystsubunits,conservedinlandplants.Arabidopsisthalianacontains23putativeEXO70genes,whichcanbeclassifiedintoeightclustersonthephylogenetictree.;exocystsubunitexo70familyproteinG1(EXO70G1);INVOLVEDIN:exocytosis,vesicledockinginvolvedinexocytosis;LOCATEDIN:cytosol,exocyst;EXPRESSEDIN:20plantstructures;EXPRESSEDDURING:8growthstages;CONTAINSInterPro…
VIT_200s0199g00010	1.26511	0.713265	-4.11517	0.000106102	0.873983	1	0.14	22.8867	0.513333	0.0633333	12.7733	8.34667	CAN77547.1	CAN77547.1 hypothetical protein VITISV_025215 [Vitis vinifera]	tr|F6GZ49|F6GZ49_VITVI Uncharacterized protein OS=Vitis vinifera OX=29760 GN=VIT_00s0199g00010 PE=4 SV=1	nohits&(originaldescription:nooriginaldescription)
VIT_207s0104g00450	-0.427881	0.893014	-4.11255	0.0129229	0.769307	1	0.0466667	7.09667	0.0266667	0.06	4.15333	0.476667	CBI32340.3	CBI32340.3 unnamed protein product, partial [Vitis vinifera]	tr|F6HQ62|F6HQ62_VITVI Uncharacterized protein OS=Vitis vinifera OX=29760 GN=VIT_07s0104g00450 PE=4 SV=1	(at4g02830:88.6)unknownprotein;FUNCTIONSIN:molecular_functionunknown;INVOLVEDIN:biological_processunknown;LOCATEDIN:cellular_componentunknown.&(reliability:177.2)&(originaldescription:nooriginaldescription)
VIT_217s0000g05110	0.0666448	0.960015	-4.09771	2.15e-10	0.508649	1	21.97	46.4267	0.0733333	22.5333	33.6	1.16667	XP_002265310.1	XP_002265310.1 PREDICTED: cytochrome P450 78A5 [Vitis vinifera]	tr|F6GTD9|F6GTD9_VITVI Uncharacterized protein OS=Vitis vinifera OX=29760 GN=VIT_17s0000g05110 PE=3 SV=1	(at1g74110:647.0)memberofCYP78A;"cytochromeP450,family78,subfamilyA,polypeptide10"(CYP78A10);FUNCTIONSIN:electroncarrieractivity,monooxygenaseactivity,ironionbinding,oxygenbinding,hemebinding;INVOLVEDIN:oxidationreduction;LOCATEDIN:cellular_componentunknown;CONTAINSInterProDOMAIN/s:CytochromeP450(InterPro:IPR001128),CytochromeP450,E-class,groupI(InterPro:IPR002401),CytochromeP450,conservedsite(In…
VIT_207s0255g00030	-0.157668	0.925266	-4.04665	1.08e-12	0.736967	1	0.26	134.783	0.813333	0.32	82.95	12.6833	XP_003632456.1	XP_003632456.1 PREDICTED: GDSL esterase/lipase At2g23540 [Vitis vinifera]?CBI40971.3 unnamed protein product, partial [Vitis vinifera]	tr|D7UE06|D7UE06_VITVI Uncharacterized protein OS=Vitis vinifera OX=29760 GN=VIT_07s0255g00030 PE=3 SV=1	(at2g23540:558.0)GDSL-likeLipase/Acylhydrolasesuperfamilyprotein;FUNCTIONSIN:hydrolaseactivity,actingonesterbonds,carboxylesteraseactivity;INVOLVEDIN:lipidmetabolicprocess;LOCATEDIN:endomembranesystem;EXPRESSEDIN:embryo,hypocotyl,root,flower;EXPRESSEDDURING:4anthesis,Cglobularstage;CONTAINSInterProDOMAIN/s:Lipase,GDSL(InterPro:IPR001087);BESTArabidopsisthalianaproteinmatchis:GDSL-likeLipase/Acylh…
VIT_218s0166g00260	0.195187	0.912642	-4.03889	3.57e-08	1.23704	1	5.31667	423.617	12.9767	5.03333	187.207	210.78	RVW94505.1	RVW94505.1 hypothetical protein CK203_035726 [Vitis vinifera]	tr|F6HW94|F6HW94_VITVI Uncharacterized protein OS=Vitis vinifera OX=29760 GN=VIT_18s0166g00260 PE=4 SV=1	nohits&(originaldescription:nooriginaldescription)
VIT_207s0151g00760	-2.02865	1.41e-07	-3.90081	1.82e-29	0.576263	1	3.85667	121.49	3.08333	17.2933	83.8467	42.51	XP_003632312.1	XP_003632312.1 PREDICTED: non-specific lipid-transfer protein-like protein At2g13820 [Vitis vinifera]?CBI28713.3 unnamed protein product, partial [Vitis vinifera]	tr|D7TDZ0|D7TDZ0_VITVI AAI domain-containing protein OS=Vitis vinifera OX=29760 GN=VIT_07s0151g00760 PE=3 SV=1	(at3g22600:129.0)Bifunctionalinhibitor/lipid-transferprotein/seedstorage2Salbuminsuperfamilyprotein;FUNCTIONSIN:lipidbinding;INVOLVEDIN:lipidtransport;LOCATEDIN:anchoredtomembrane;EXPRESSEDIN:14plantstructures;EXPRESSEDDURING:10growthstages;CONTAINSInterProDOMAIN/s:Bifunctionalinhibitor/plantlipidtransferprotein/seedstorage(InterPro:IPR016140),Plantlipidtransferprotein/seedstorage/trypsin-alphaam…
VIT_217s0000g00950	-0.689765	0.529285	-3.88777	2.67e-16	0.70276	1	0.263333	153.023	0.69	0.446667	96.43	9.49667	RVW52559.1	RVW52559.1 Omega-hydroxypalmitate O-feruloyl transferase [Vitis vinifera]	tr|F6GSZ7|F6GSZ7_VITVI Uncharacterized protein OS=Vitis vinifera OX=29760 GN=VIT_17s0000g00950 PE=3 SV=1	(at5g41040:670.0)Encodesaferuloyl-CoAtransferaserequiredforsuberinsynthesis.Hasferuloyl-CoA-dependentferuloyltransferaseactivitytowardssubstrateswithaprimaryalcohol.;HXXXD-typeacyl-transferasefamilyprotein;CONTAINSInterProDOMAIN/s:Transferase(InterPro:IPR003480);BESTArabidopsisthalianaproteinmatchis:HXXXD-typeacyl-transferasefamilyprotein(TAIR:AT5G63560.1);Has2973Blasthitsto2952proteinsin200speci…
VIT_202s0012g00540	-1.28293	0.353964	-3.7297	0.00800483	0.664878	1	0.0766667	14.8133	0.02	0.213333	9.54	0.233333	XP_002279208.1	XP_002279208.1 PREDICTED: peroxidase 20 [Vitis vinifera]?CBI33950.3 unnamed protein product, partial [Vitis vinifera]	tr|D7TTH0|D7TTH0_VITVI Peroxidase OS=Vitis vinifera OX=29760 GN=VIT_02s0012g00540 PE=3 SV=1	(at2g35380:455.0)Peroxidasesuperfamilyprotein;FUNCTIONSIN:peroxidaseactivity,hemebinding;INVOLVEDIN:oxidationreduction,responsetooxidativestress;EXPRESSEDIN:hypocotyl,root;CONTAINSInterProDOMAIN/s:Haemperoxidase(InterPro:IPR010255),Plantperoxidase(InterPro:IPR000823),Peroxidasesheam-ligandbindingsite(InterPro:IPR019793),Haemperoxidase,plant/fungal/bacterial(InterPro:IPR002016);BESTArabidopsisthal…
VIT_210s0003g00560	0.0167352	1	-3.6978	0.0276898	-1.11027	1	0.206667	1.25667	0.0366667	0.233333	2.53333	0.313333	XP_002273188.1	XP_002273188.1 PREDICTED: WUSCHEL-related homeobox 9 [Vitis vinifera]?RVW95872.1 WUSCHEL-related homeobox 9 [Vitis vinifera]	tr|A0A438IGK7|A0A438IGK7_VITVI WUSCHEL-related homeobox 9 OS=Vitis vinifera OX=29760 GN=WOX9_1 PE=3 SV=1	(at2g33880:249.0)EncodesaproteinwithsimilaritytoWUStypehomeodomainprotein.RequiredformeristemgrowthanddevelopmentandactsthroughpositiveregulationofWUS.Lossoffunctionphenotypesincludeembryolethality,hyponasticcotyledons,reducedrootdevelopmentandsmallermeristems.Phenotypescanberescuedbyadditionofsucroseinthegrowthmedia.Overexpressioncanpartiallyrescuethetriplemutantcytokininreceptorphenotypesuggest…
VIT_218s0001g11490	-0.0626294	0.959631	-3.67996	0.00336314	-0.676514	0.810143	0.61	19.8833	0.01	0.7	32.3567	0.183333	XP_002283952.3	XP_002283952.3 PREDICTED: cytochrome P450 CYP82D47 [Vitis vinifera]	tr|A0A438ERZ3|A0A438ERZ3_VITVI Cytochrome P450 82A3 OS=Vitis vinifera OX=29760 GN=CYP82A3_16 PE=3 SV=1	(o49858|c82a3_soybn:573.0)CytochromeP45082A3(EC1.14.-.-)(P450CP6)-Glycinemax(Soybean)&(at4g31940:538.0)memberofCYP82C;"cytochromeP450,family82,subfamilyC,polypeptide4"(CYP82C4);FUNCTIONSIN:electroncarrieractivity,monooxygenaseactivity,ironionbinding,oxygenbinding,hemebinding;INVOLVEDIN:oxidationreduction;LOCATEDIN:endomembranesystem;EXPRESSEDIN:root;CONTAINSInterProDOMAIN/s:CytochromeP450(InterPr…
VIT_218s0001g12610	-1.27227	0.000347366	-3.65127	3.41e-16	-0.515631	1	13.52	9.69	0.43	35.9667	14.1633	4.75667	XP_002282280.1	XP_002282280.1 PREDICTED: protein RADIALIS-like 3 [Vitis vinifera]?CBI19708.3 unnamed protein product, partial [Vitis vinifera]	tr|E0CQD9|E0CQD9_VITVI SANT domain-containing protein OS=Vitis vinifera OX=29760 GN=VIT_18s0001g12610 PE=4 SV=1	(at4g39250:107.0)RAD-like1(RL1);CONTAINSInterProDOMAIN/s:Molecularchaperone,heatshockprotein,Hsp40,DnaJ(InterPro:IPR015609),SANT,DNA-binding(InterPro:IPR001005),Myb,DNA-binding(InterPro:IPR014778),Homeodomain-like(InterPro:IPR009057),SANT,eukarya(InterPro:IPR017884);BESTArabidopsisthalianaproteinmatchis:Homeodomain-likesuperfamilyprotein(TAIR:AT2G21650.1);Has592Blasthitsto591proteinsin82species:A…
VIT_202s0012g02820	-2.07246	0.0908302	-3.62067	1.09e-09	0.393529	1	0.0366667	23.4633	0.22	0.18	18.5433	2.57667	XP_010662807.1	XP_010662807.1 PREDICTED: geraniol 8-hydroxylase [Vitis vinifera]	tr|F6HT10|F6HT10_VITVI Uncharacterized protein OS=Vitis vinifera OX=29760 GN=VIT_02s0012g02820 PE=3 SV=1	(gnl|cdd|35378:432.0)nodescriptionavailable&(at2g45550:393.0)memberofCYP76C;"cytochromeP450,family76,subfamilyC,polypeptide4"(CYP76C4);FUNCTIONSIN:electroncarrieractivity,monooxygenaseactivity,ironionbinding,oxygenbinding,hemebinding;INVOLVEDIN:oxidationreduction;EXPRESSEDIN:stem,root,carpel;EXPRESSEDDURING:4anthesis;CONTAINSInterProDOMAIN/s:CytochromeP450(InterPro:IPR001128),CytochromeP450,E-cla…
VIT_213s0067g03750	-0.16344	0.942865	-3.59872	1.14e-05	0.514838	1	0.22	12.85	0.956667	0.26	9.28333	11.0933	XP_003633443.1	XP_003633443.1 PREDICTED: ABC transporter G family member 6 [Vitis vinifera]	tr|F6HC15|F6HC15_VITVI ABC transporter domain-containing protein OS=Vitis vinifera OX=29760 GN=VIT_13s0067g03750 PE=4 SV=1	(at3g55090:960.0)ABC-2typetransporterfamilyprotein;FUNCTIONSIN:ATPaseactivity,coupledtotransmembranemovementofsubstances;INVOLVEDIN:responsetocyclopentenone;LOCATEDIN:membrane;EXPRESSEDIN:sepal,root,flower,carpel,stamen;EXPRESSEDDURING:4anthesis,petaldifferentiationandexpansionstage;CONTAINSInterProDOMAIN/s:ATPase,AAA+type,core(InterPro:IPR003593),ABCtransporter-like(InterPro:IPR003439),ABC-2type…
VIT_211s0016g02110	-1.89503	0.613919	-3.57058	0.0423376	0.624633	1	0	4.26333	0.0133333	0.0133333	2.85	0.15	XP_002279519.1	XP_002279519.1 PREDICTED: cytokinin dehydrogenase 3 [Vitis vinifera]?AXP07371.1 cytokinin dehydrogenase 3c [Vitis vinifera]	tr|F6HGV7|F6HGV7_VITVI Cytokinin dehydrogenase OS=Vitis vinifera OX=29760 GN=VIT_11s0016g02110 PE=2 SV=1	(at5g56970:580.0)Itencodesaproteinwhosesequenceissimilartocytokininoxidase/dehydrogenase,whichcatalyzesthedegradationofcytokinins.;cytokininoxidase3(CKX3);FUNCTIONSIN:primaryamineoxidaseactivity,cytokinindehydrogenaseactivity;INVOLVEDIN:cytokinincatabolicprocess;LOCATEDIN:vacuole;EXPRESSEDIN:14plantstructures;EXPRESSEDDURING:6growthstages;CONTAINSInterProDOMAIN/s:Cytokinindehydrogenase1,FAD/cytok…
VIT_201s0026g02620	-0.407392	0.696119	-3.45323	1.02e-13	-0.0383342	1	1.63667	229.807	9.39333	2.41	238.517	98.91	XP_002272879.1	XP_002272879.1 PREDICTED: expansin-A10 [Vitis vinifera]?RVW13973.1 Expansin-A1 [Vitis vinifera]?CAN71362.1 hypothetical protein VITISV_018609 [Vitis vinifera]	tr|A5AIN5|A5AIN5_VITVI Expansin OS=Vitis vinifera OX=29760 GN=VIT_01s0026g02620 PE=3 SV=1	(at2g03090:368.0)memberofAlpha-ExpansinGeneFamily.NamingconventionfromtheExpansinWorkingGroup(Kendeetal,2004.PlantMolBio).Involvedintheformationofnematode-inducedsyncytiainrootsofArabidopsisthaliana.;expansinA15(EXPA15);INVOLVEDIN:plant-typecellwallmodificationinvolvedinmultidimensionalcellgrowth,syncytiumformation,unidimensionalcellgrowth,plant-typecellwallloosening;LOCATEDIN:endomembranesystem,…
VIT_211s0037g00870	-1.9191	0.555868	-3.4502	1.95e-06	0.593971	1	0.01	15.2667	0.15	0.0533333	10.3367	1.57667	RVW14445.1	RVW14445.1 AP2-like ethylene-responsive transcription factor [Vitis vinifera]?RVW88349.1 AP2-like ethylene-responsive transcription factor [Vitis vinifera]	tr|F6HYM6|F6HYM6_VITVI Uncharacterized protein OS=Vitis vinifera OX=29760 GN=VIT_11s0037g00870 PE=4 SV=1	(at1g16060:258.0)EncodesADAP,anAP2-domainproteinthatinteractswithARIA.ADAPisapositiveregulatoroftheABAresponseandisalsoinvolvedinregulatingseedlinggrowth.;ARIA-interactingdoubleAP2domainprotein(ADAP);CONTAINSInterProDOMAIN/s:DNA-binding,integrase-type(InterPro:IPR016177),Pathogenesis-relatedtranscriptionalfactor/ERF,DNA-binding(InterPro:IPR001471);BESTArabidopsisthalianaproteinmatchis:Integrase-t…
VIT_217s0000g07570	-0.161941	0.943844	-3.35883	0.000144642	0.14521	1	0.0433333	3.30667	0.0266667	0.05	3.07333	0.273333	XP_010663222.1	XP_010663222.1 PREDICTED: formin-like protein 8 [Vitis vinifera]	tr|F6GSX6|F6GSX6_VITVI Formin-like protein OS=Vitis vinifera OX=29760 GN=VIT_17s0000g07570 PE=3 SV=1	(at1g70140:506.0)EncodesagroupIformin.BindstoF-actinbarbedends.Hasseveringactinfilamentsactivity.Bindsprofilin.Involvedintheinitiationandtipgrowthofroothairsthroughregulationofactincytoskeleton.;formin8(FH8);FUNCTIONSIN:actinbinding,profilinbinding,actinfilamentbinding;INVOLVEDIN:actinnucleation,celltipgrowth;LOCATEDIN:cell-celljunction,plasmamembrane;EXPRESSEDIN:17plantstructures;EXPRESSEDDURING…
VIT_201s0010g03510	-2.25009	0.00156669	-3.31819	1.6e-09	0.0978467	1	0.463333	0.566667	1.54333	2.44	0.536667	13.9367	C7AE94.1	C7AE94.1 RecName: Full=Flavonoid 3',5'-methyltransferase; AltName: Full=Anthocyanin-O-methyltransferase; Short=VvAOMT [Vitis vinifera]?ACO52469.1 anthocyanin-O-methyltransferase [Vitis vinifera]?ADJ57332.1 FAOMT [Vitis vinifera]	sp|C7AE94|FAOMT_VITVI Flavonoid 3',5'-methyltransferase OS=Vitis vinifera OX=29760 GN=FAOMT PE=1 SV=1	(at1g67980:272.0)EncodesS-adenosyl-L-methionine:transcaffeoylCoenzymeA3-O-methyltransferase.;caffeoyl-CoA3-O-methyltransferase(CCOAMT);CONTAINSInterProDOMAIN/s:O-methyltransferase,family3(InterPro:IPR002935);BESTArabidopsisthalianaproteinmatchis:S-adenosyl-L-methionine-dependentmethyltransferasessuperfamilyprotein(TAIR:AT1G24735.2);Has35333Blasthitsto34131proteinsin2444species:Archae-798;Bacteria…
VIT_215s0046g02150	-0.302537	0.876838	-3.31554	2.98e-08	0.581892	1	0.14	33.55	0.443333	0.19	23.0367	4.09	XP_002275528.3	XP_002275528.3 PREDICTED: probable WRKY transcription factor 24 [Vitis vinifera]?RVX09913.1 putative WRKY transcription factor 24 [Vitis vinifera]?CBI40411.3 unnamed protein product, partial [Vitis vinifera]	tr|D7UCE6|D7UCE6_VITVI WRKY domain-containing protein OS=Vitis vinifera OX=29760 GN=VIT_15s0046g02150 PE=4 SV=1	(at5g41570:173.0)memberofWRKYTranscriptionFactor;GroupII-c;WRKYDNA-bindingprotein24(WRKY24);CONTAINSInterProDOMAIN/s:DNA-bindingWRKY(InterPro:IPR003657);BESTArabidopsisthalianaproteinmatchis:WRKYDNA-bindingprotein56(TAIR:AT1G64000.1);Has1807Blasthitsto1807proteinsin277species:Archae-0;Bacteria-0;Metazoa-736;Fungi-347;Plants-385;Viruses-0;OtherEukaryotes-339(source:NCBIBLink).&(gnl|cdd|66760:111.0…
VIT_217s0000g03660	0.00622777	1	-3.29156	0.000897235	0.478679	1	0.0966667	44.35	0.11	0.103333	32.6633	1.00667	XP_010663599.1	XP_010663599.1 PREDICTED: NAC domain-containing protein 92 [Vitis vinifera]	tr|A0A438JZB8|A0A438JZB8_VITVI NAC domain-containing protein 92 OS=Vitis vinifera OX=29760 GN=NAC92 PE=4 SV=1	(at3g18400:297.0)NACdomaincontainingprotein58(NAC058);FUNCTIONSIN:sequence-specificDNAbindingtranscriptionfactoractivity;INVOLVEDIN:multicellularorganismaldevelopment,regulationoftranscription;LOCATEDIN:cellular_componentunknown;EXPRESSEDIN:hypocotyl,root,flower;EXPRESSEDDURING:petaldifferentiationandexpansionstage;CONTAINSInterProDOMAIN/s:Noapicalmeristem(NAM)protein(InterPro:IPR003441);BESTArab…
VIT_215s0021g01390	-0.252935	0.872751	-3.2542	8.6e-10	0.491101	1	0.296667	322.193	6.33333	0.393333	236.393	55.1367	XP_002272263.1	XP_002272263.1 PREDICTED: uclacyanin-3 [Vitis vinifera]?RVW37671.1 Uclacyanin-3 [Vitis vinifera]?CBI16675.3 unnamed protein product, partial [Vitis vinifera]	tr|D7SLZ7|D7SLZ7_VITVI Phytocyanin domain-containing protein OS=Vitis vinifera OX=29760 GN=VIT_15s0021g01390 PE=4 SV=1	(at3g60270:107.0)Cupredoxinsuperfamilyprotein;FUNCTIONSIN:electroncarrieractivity,copperionbinding;LOCATEDIN:anchoredtomembrane;CONTAINSInterProDOMAIN/s:Plastocyanin-like(InterPro:IPR003245),Cupredoxin(InterPro:IPR008972);BESTArabidopsisthalianaproteinmatchis:uclacyanin2(TAIR:AT2G44790.1);Has2285Blasthitsto1861proteinsin153species:Archae-3;Bacteria-173;Metazoa-13;Fungi-54;Plants-1712;Viruses-73;O…
VIT_202s0087g00510	-0.663384	0.872158	-3.2348	0.0169348	-0.963424	1	0.0133333	0.0566667	0.353333	0.0266667	0.11	3.12667	RVX02082.1	RVX02082.1 Protein reduced wall acetylation 3 [Vitis vinifera]	tr|F6HJ33|F6HJ33_VITVI Protein kinase domain-containing protein OS=Vitis vinifera OX=29760 GN=VIT_02s0087g00510 PE=3 SV=1	(at5g46340:372.0)O-acetyltransferasefamilyprotein;CONTAINSInterProDOMAIN/s:Cas1p-like(InterPro:IPR012419);BESTArabidopsisthalianaproteinmatchis:O-acetyltransferasefamilyprotein(TAIR:AT2G34410.2);Has30201Blasthitsto17322proteinsin780species:Archae-12;Bacteria-1396;Metazoa-17338;Fungi-3422;Plants-5037;Viruses-0;OtherEukaryotes-2996(source:NCBIBLink).&(gnl|cdd|36912:304.0)nodescriptionavailable&(gnl…
VIT_215s0021g02190	0	1	-3.19748	6.11e-05	-0.180498	1	0	33.1567	0.126667	0	38.7733	1.10333	XP_002274198.1	XP_002274198.1 PREDICTED: carotenoid cleavage dioxygenase 7, chloroplastic [Vitis vinifera]?RVW97132.1 Carotenoid cleavage dioxygenase 7, chloroplastic [Vitis vinifera]?CBI16625.3 unnamed protein product, partial [Vitis vinifera]	tr|D7SLU7|D7SLU7_VITVI Uncharacterized protein OS=Vitis vinifera OX=29760 GN=VIT_15s0021g02190 PE=3 SV=1	(at2g44990:769.0)MoreAxillaryBranching;carotenoidcleavagedioxygenases.;carotenoidcleavagedioxygenase7(CCD7);CONTAINSInterProDOMAIN/s:Carotenoidoxygenase(InterPro:IPR004294);BESTArabidopsisthalianaproteinmatchis:nine-cis-epoxycarotenoiddioxygenase6(TAIR:AT3G24220.1);Has211Blasthitsto206proteinsin62species:Archae-2;Bacteria-69;Metazoa-8;Fungi-31;Plants-96;Viruses-0;OtherEukaryotes-5(source:NCBIBLin…
VIT_215s0046g02380	0.0781802	0.944749	-3.1961	6.62e-12	0.479167	1	2.72	5.52333	0.276667	2.86333	4.08	2.37	XP_002275115.1	XP_002275115.1 PREDICTED: cytochrome P450 86A8 [Vitis vinifera]?RVX10012.1 Cytochrome P450 86A8 [Vitis vinifera]	tr|F6I641|F6I641_VITVI Uncharacterized protein OS=Vitis vinifera OX=29760 GN=VIT_15s0046g02380 PE=3 SV=1	(at2g45970:878.0)EncodesamemberoftheCYP86Asubfamilyofcytochromep450genes.Expressedatmoderatelevelsinflowers,leaves,rootsandstems.;"cytochromeP450,family86,subfamilyA,polypeptide8"(CYP86A8);FUNCTIONSIN:alkane1-monooxygenaseactivity,oxygenbinding;INVOLVEDIN:fattyacidmetabolicprocess;LOCATEDIN:endomembranesystem;EXPRESSEDIN:13plantstructures;EXPRESSEDDURING:7growthstages;CONTAINSInterProDOMAIN/s:Cyt…
VIT_207s0151g00720	-1.04436	0.749457	-3.16507	0.0119548	0.603071	1	0.03	9.65333	0.07	0.0733333	6.54	0.576667	CBI28716.3	CBI28716.3 unnamed protein product, partial [Vitis vinifera]	tr|D7TDZ3|D7TDZ3_VITVI Uncharacterized protein OS=Vitis vinifera OX=29760 GN=VIT_07s0151g00720 PE=4 SV=1	nohits&(originaldescription:nooriginaldescription)
VIT_216s0039g00290	-1.25531	0.619501	-3.00902	0.000909461	1.11652	0.550267	0.0233333	6.22	0.0733333	0.0633333	2.94	0.5	CBI26404.3	CBI26404.3 unnamed protein product, partial [Vitis vinifera]	tr|D7T7D3|D7T7D3_VITVI Uncharacterized protein OS=Vitis vinifera OX=29760 GN=VIT_16s0039g00290 PE=3 SV=1	(at1g73340:702.0)CytochromeP450superfamilyprotein;FUNCTIONSIN:electroncarrieractivity,monooxygenaseactivity,ironionbinding,oxygenbinding,hemebinding;EXPRESSEDIN:root;CONTAINSInterProDOMAIN/s:CytochromeP450(InterPro:IPR001128),CytochromeP450,E-class,groupIV(InterPro:IPR002403),CytochromeP450,conservedsite(InterPro:IPR017972);BESTArabidopsisthalianaproteinmatchis:CytochromeP450superfamilyprotein(TA…
VIT_201s0010g02800	-0.26437	0.936789	-3.00897	0.0338616	-0.0774531	1	0.03	2.61667	0.0433333	0.0433333	2.81667	0.336667	XP_002265470.3	XP_002265470.3 PREDICTED: ankyrin-3 [Vitis vinifera]?CBI27580.3 unnamed protein product, partial [Vitis vinifera]	tr|F6HG58|F6HG58_VITVI ANK_REP_REGION domain-containing protein OS=Vitis vinifera OX=29760 GN=VIT_01s0010g02800 PE=4 SV=1	(at5g14230:877.0)CONTAINSInterProDOMAIN/s:Ankyrinrepeat-containingdomain(InterPro:IPR020683),Ankyrinrepeat(InterPro:IPR002110);BESTArabidopsisthalianaproteinmatchis:XB3ortholog2inArabidopsisthaliana(TAIR:AT5G57740.1);Has66374Blasthitsto25358proteinsin1201species:Archae-121;Bacteria-8133;Metazoa-29530;Fungi-5885;Plants-3349;Viruses-785;OtherEukaryotes-18571(source:NCBIBLink).&(gnl|cdd|39379:113.0)…
VIT_204s0008g02710	-0.0118691	1	-2.97741	0.0187788	0.452747	1	0.14	46.6833	0.0533333	0.126667	34.49	0.346667	XP_002280812.1	XP_002280812.1 PREDICTED: protein CUP-SHAPED COTYLEDON 2 [Vitis vinifera]?XP_010648442.1 PREDICTED: protein CUP-SHAPED COTYLEDON 2 [Vitis vinifera]?XP_019074708.1 PREDICTED: protein CUP-SHAPED COTYLEDON 2 [Vitis vinifera]?RVX17678.1 Protein cup-shaped cotyledon 2 [Vitis vinifera]?CBI20789.3 unnamed protein product, partial [Vitis vinifera]	tr|A0A438K8Z3|A0A438K8Z3_VITVI Protein cup-shaped cotyledon 2 OS=Vitis vinifera OX=29760 GN=NAC098_1 PE=4 SV=1	(at2g24430:324.0)ArabidopsisNACdomaincontainingprotein39(ANAC039);FUNCTIONSIN:sequence-specificDNAbindingtranscriptionfactoractivity;INVOLVEDIN:multicellularorganismaldevelopment,regulationoftranscription;LOCATEDIN:cellular_componentunknown;EXPRESSEDIN:stem,hypocotyl,root,leaf;EXPRESSEDDURING:LP.04fourleavesvisible,LP.02twoleavesvisible;CONTAINSInterProDOMAIN/s:Noapicalmeristem(NAM)protein(InterP…
VIT_202s0087g00370	-0.949653	0.284769	-2.92859	1.07e-07	-0.422596	1	6.65	30.9067	1.53	13.6233	42.84	10.7933	XP_002274239.1	XP_002274239.1 PREDICTED: omega-hydroxypalmitate O-feruloyl transferase [Vitis vinifera]	tr|F6HJ41|F6HJ41_VITVI Uncharacterized protein OS=Vitis vinifera OX=29760 GN=VIT_02s0087g00370 PE=3 SV=1	(at1g31490:563.0)HXXXD-typeacyl-transferasefamilyprotein;FUNCTIONSIN:transferaseactivity,transferringacylgroupsotherthanamino-acylgroups,quinonebinding,primaryamineoxidaseactivity,copperionbinding,transferaseactivity;INVOLVEDIN:oxidationreduction,aminemetabolicprocess;LOCATEDIN:chloroplast;EXPRESSEDIN:8plantstructures;EXPRESSEDDURING:4anthesis,Cglobularstage,petaldifferentiationandexpansionstage;…
VIT_216s0100g00570	0.537755	0.82698	-2.92748	1.52e-06	0.673992	0.922093	0.0266667	10.07	0.0966667	0.0266667	6.71667	0.526667	XP_002279420.2	XP_002279420.2 PREDICTED: probable methyltransferase PMT15 [Vitis vinifera]?CBI31829.3 unnamed protein product, partial [Vitis vinifera]	tr|D7TMV6|D7TMV6_VITVI Methyltransferase OS=Vitis vinifera OX=29760 GN=VIT_16s0100g00570 PE=3 SV=1	(at4g00750:919.0)S-adenosyl-L-methionine-dependentmethyltransferasessuperfamilyprotein;CONTAINSInterProDOMAIN/s:ProteinofunknownfunctionDUF248,methyltransferaseputative(InterPro:IPR004159);BESTArabidopsisthalianaproteinmatchis:S-adenosyl-L-methionine-dependentmethyltransferasessuperfamilyprotein(TAIR:AT2G45750.1);Has1807Blasthitsto1807proteinsin277species:Archae-0;Bacteria-0;Metazoa-736;Fungi-347…
VIT_218s0001g05670	0.720784	0.76555	-2.88143	0.00530408	0.552858	1	0.0666667	33.8467	0.0666667	0.0433333	23.7	0.46	XP_002284142.1	XP_002284142.1 PREDICTED: transcription factor MYB39 [Vitis vinifera]?CBI19161.3 unnamed protein product, partial [Vitis vinifera]	tr|E0CRK7|E0CRK7_VITVI Uncharacterized protein OS=Vitis vinifera OX=29760 GN=VIT_18s0001g05670 PE=4 SV=1	(at1g34670:289.0)MemberoftheR2R3factorgenefamily.;mybdomainprotein93(MYB93);CONTAINSInterProDOMAIN/s:SANT,DNA-binding(InterPro:IPR001005),Homeodomain-like(InterPro:IPR009057),Myb,DNA-binding(InterPro:IPR014778),HTHtranscriptionalregulator,Myb-type,DNA-binding(InterPro:IPR017930),Homeodomain-related(InterPro:IPR012287),Mybtranscriptionfactor(InterPro:IPR015495);BESTArabidopsisthalianaproteinmatchi…
VIT_218s0001g14810	-1.09377	0.507543	-2.85416	8.86e-05	0.469907	1	0.13	10.3967	0.39	0.303333	7.69	2.58	CBI19913.3	CBI19913.3 unnamed protein product, partial [Vitis vinifera]	tr|E0CQA8|E0CQA8_VITVI Uncharacterized protein OS=Vitis vinifera OX=29760 GN=VIT_18s0001g14810 PE=3 SV=1	(gnl|cdd|58514:401.0)nodescriptionavailable&(at1g75900:390.0)GDSL-likeLipase/Acylhydrolasesuperfamilyprotein;CONTAINSInterProDOMAIN/s:Lipase,GDSL,activesite(InterPro:IPR008265),Lipase,GDSL(InterPro:IPR001087);BESTArabidopsisthalianaproteinmatchis:SGNHhydrolase-typeesterasesuperfamilyprotein(TAIR:AT1G75880.2);Has3444Blasthitsto3405proteinsin204species:Archae-0;Bacteria-282;Metazoa-0;Fungi-26;Plant…
VIT_207s0031g01890	-3.5924	7.66e-07	-2.83859	0.000511813	0.752794	1	0.436667	0.0133333	0.353333	6.01333	0	2.24333	CAN60855.1	CAN60855.1 hypothetical protein VITISV_026073 [Vitis vinifera]?CBI21540.3 unnamed protein product, partial [Vitis vinifera]	tr|A5B228|A5B228_VITVI Uncharacterized protein OS=Vitis vinifera OX=29760 GN=VIT_07s0031g01890 PE=4 SV=1	nohits&(originaldescription:nooriginaldescription)
VIT_208s0058g00140	-1.55668	0.0261038	-2.76781	7.14e-07	0.867252	1	1.79333	3.67333	0.656667	5.80333	2.1	4.15667	XP_002271004.1	XP_002271004.1 PREDICTED: ammonium transporter 3 member 3 [Vitis vinifera]?RVW13668.1 Ammonium transporter 3 member 3 [Vitis vinifera]	tr|F6GXV3|F6GXV3_VITVI Ammonium transporter OS=Vitis vinifera OX=29760 GN=VIT_08s0058g00140 PE=3 SV=1	(at2g38290:503.0)encodesahigh-affinityammoniumtransporter,whichisexpressedinshootandroot.Expressioninrootandshootisundernitrogenandcarbondioxideregulation,respectively.;ammoniumtransporter2(AMT2);FUNCTIONSIN:ammoniumtransmembranetransporteractivity,highaffinitysecondaryactiveammoniumtransmembranetransporteractivity;INVOLVEDIN:ammoniumtransport,responsetonematode,cellularresponsetonitrogenstarvati…
VIT_216s0050g00910	-0.568406	0.246953	-2.74823	1.82e-29	0.0734454	1	0.693333	1.23	0.83	1.13333	1.19667	5.22667	XP_002272620.2	XP_002272620.2 PREDICTED: protein DETOXIFICATION 35 [Vitis vinifera]	tr|F6H6E7|F6H6E7_VITVI Protein DETOXIFICATION OS=Vitis vinifera OX=29760 GN=VIT_16s0050g00910 PE=3 SV=1	(at4g00350:592.0)MATEeffluxfamilyprotein;FUNCTIONSIN:antiporteractivity,drugtransmembranetransporteractivity,transporteractivity;INVOLVEDIN:drugtransmembranetransport,transmembranetransport;LOCATEDIN:membrane;EXPRESSEDIN:9plantstructures;EXPRESSEDDURING:Lmaturepollenstage,Mgerminatedpollenstage,4anthesis,Cglobularstage,petaldifferentiationandexpansionstage;CONTAINSInterProDOMAIN/s:Multiantimicrob…
VIT_216s0100g00540	-1.51762	0.67853	-2.72806	9.36e-06	-0.508363	1	0.00666667	13.3	5.07333	0.0233333	19.08	32.21	XP_002274586.2	XP_002274586.2 PREDICTED: probable (S)-N-methylcoclaurine 3'-hydroxylase isozyme 2 [Vitis vinifera]	tr|F6HP59|F6HP59_VITVI Uncharacterized protein OS=Vitis vinifera OX=29760 GN=VIT_16s0100g00540 PE=3 SV=1	(gnl|cdd|35378:410.0)nodescriptionavailable&(at2g45570:337.0)memberofCYP76C;"cytochromeP450,family76,subfamilyC,polypeptide2"(CYP76C2);FUNCTIONSIN:electroncarrieractivity,monooxygenaseactivity,ironionbinding,oxygenbinding,hemebinding;INVOLVEDIN:oxidationreduction;EXPRESSEDIN:stem,sepal,malegametophyte,carpel,stamen;EXPRESSEDDURING:4anthesis;CONTAINSInterProDOMAIN/s:CytochromeP450(InterPro:IPR0011…
VIT_201s0127g00400	1.57321	0.0514068	-2.71176	1.01e-06	0.0955715	1	0.75	36.4733	0.913333	0.273333	35.07	5.51333	XP_002266600.1	XP_002266600.1 PREDICTED: polygalacturonase At1g48100 [Vitis vinifera]?CBI28553.3 unnamed protein product, partial [Vitis vinifera]	tr|F6HHV8|F6HHV8_VITVI Uncharacterized protein OS=Vitis vinifera OX=29760 GN=VIT_01s0127g00400 PE=3 SV=1	(at1g60590:627.0)Pectinlyase-likesuperfamilyprotein;FUNCTIONSIN:polygalacturonaseactivity;INVOLVEDIN:carbohydratemetabolicprocess;EXPRESSEDIN:20plantstructures;EXPRESSEDDURING:10growthstages;CONTAINSInterProDOMAIN/s:Pectinlyasefold/virulencefactor(InterPro:IPR011050),Pectinlyasefold(InterPro:IPR012334),Glycosidehydrolase,family28(InterPro:IPR000743),Parallelbeta-helixrepeat(InterPro:IPR006626);BE…
VIT_208s0007g00690	0	1	-2.6573	0.0112227	-1.87557	1	0	0.01	0.356667	0	0.0466667	2.08	XP_002271047.3	XP_002271047.3 PREDICTED: laccase-17 [Vitis vinifera]	tr|D7THL1|D7THL1_VITVI Laccase OS=Vitis vinifera OX=29760 GN=VIT_08s0007g00690 PE=3 SV=1	(at5g60020:827.0)putativelaccase,amemberoflaccasefamilyofgenes(17membersinArabidopsis).;laccase17(LAC17);FUNCTIONSIN:laccaseactivity;INVOLVEDIN:oxidationreduction,lignincatabolicprocess;LOCATEDIN:endomembranesystem,apoplast;EXPRESSEDIN:14plantstructures;EXPRESSEDDURING:LP.04fourleavesvisible,4anthesis,Cglobularstage,petaldifferentiationandexpansionstage,LP.12twelveleavesvisible;CONTAINSInterProDO…
VIT_202s0025g04270	-1.43511	0.372457	-2.64859	0.0251624	-1.54858	1	14.1433	0.12	1.59333	41.9233	0.363333	9.6	XP_002283030.1	XP_002283030.1 PREDICTED: protein P21 [Vitis vinifera]?RVW16364.1 Thaumatin-like protein [Vitis vinifera]?CAN60240.1 hypothetical protein VITISV_027469 [Vitis vinifera]	tr|A5AHJ5|A5AHJ5_VITVI Uncharacterized protein OS=Vitis vinifera OX=29760 GN=VIT_02s0025g04270 PE=4 SV=1	(p25096|p21_soybn:302.0)ProteinP21-Glycinemax(Soybean)&(gnl|cdd|84687:290.0)nodescriptionavailable&(at4g11650:288.0)osmotin-likeprotein;osmotin34(OSM34);INVOLVEDIN:defenseresponsetofungus,incompatibleinteraction,responsetosaltstress,defenseresponsetobacterium,incompatibleinteraction,responsetootherorganism;LOCATEDIN:endomembranesystem;EXPRESSEDIN:6plantstructures;EXPRESSEDDURING:4anthesis;CONTAIN…
VIT_211s0065g00040	0.206833	0.934209	-2.64005	0.0293848	0.779415	1	0.0466667	2.33333	0.0233333	0.0433333	1.41	0.153333	NP_001268076.1	NP_001268076.1 beta-amyrin 28-monooxygenase [Vitis vinifera]?BAJ84107.1 Cytochrome P450 [Vitis vinifera]	tr|F6H9N0|F6H9N0_VITVI Uncharacterized protein OS=Vitis vinifera OX=29760 GN=VIT_11s0065g00040 PE=3 SV=1	(at5g36110:602.0)memberofCYP716A;"cytochromeP450,family716,subfamilyA,polypeptide1"(CYP716A1);FUNCTIONSIN:electroncarrieractivity,monooxygenaseactivity,ironionbinding,oxygenbinding,hemebinding;INVOLVEDIN:oxidationreduction;LOCATEDIN:endomembranesystem;CONTAINSInterProDOMAIN/s:CytochromeP450(InterPro:IPR001128),CytochromeP450,conservedsite(InterPro:IPR017972),CytochromeP450,E-class,groupI(InterPro…
VIT_206s0080g00990	-1.85399	0.645067	-2.62947	0.012335	0.285432	1	0	1.59	0.596667	0.0233333	1.33333	3.38667	XP_002272838.1	XP_002272838.1 PREDICTED: secoisolariciresinol dehydrogenase-like [Vitis vinifera]	tr|F6HHC9|F6HHC9_VITVI Uncharacterized protein OS=Vitis vinifera OX=29760 GN=VIT_06s0080g00990 PE=4 SV=1	(at3g51680:224.0)NAD(P)-bindingRossmann-foldsuperfamilyprotein;FUNCTIONSIN:oxidoreductaseactivity,binding,catalyticactivity;INVOLVEDIN:oxidationreduction,metabolicprocess;LOCATEDIN:cellular_componentunknown;EXPRESSEDIN:cotyledon,root;CONTAINSInterProDOMAIN/s:NAD(P)-bindingdomain(InterPro:IPR016040),Glucose/ribitoldehydrogenase(InterPro:IPR002347),Short-chaindehydrogenase/reductaseSDR(InterPro:IPR…
VIT_204s0079g00240	-0.523333	0.828145	-2.62193	0.0118998	-0.108155	1	0.0366667	7.11	0.386667	0.06	7.82667	2.35667	XP_002267065.1	XP_002267065.1 PREDICTED: MDIS1-interacting receptor like kinase 2 [Vitis vinifera]?CAN79273.1 hypothetical protein VITISV_014885 [Vitis vinifera]	tr|A5BSW4|A5BSW4_VITVI Protein kinase domain-containing protein OS=Vitis vinifera OX=29760 GN=VIT_04s0079g00240 PE=4 SV=1	(at4g08850:474.0)Leucine-richrepeatreceptor-likeproteinkinasefamilyprotein;FUNCTIONSIN:kinaseactivity;INVOLVEDIN:proteinaminoacidphosphorylation;LOCATEDIN:plasmamembrane,membrane;EXPRESSEDIN:23plantstructures;EXPRESSEDDURING:13growthstages;CONTAINSInterProDOMAIN/s:Proteinkinase,ATPbindingsite(InterPro:IPR017441),Proteinkinase,catalyticdomain(InterPro:IPR000719),Leucine-richrepeat-containingN-term…
VIT_200s1830g00010	-1.70957	0.115443	-2.53757	0.00251245	1.75324	0.985821	0.5	0.3	0.636667	1.85667	0.09	3.34333	XP_002263251.4	XP_002263251.4 PREDICTED: rust resistance kinase Lr10 [Vitis vinifera]	tr|F6GZG8|F6GZG8_VITVI Protein kinase domain-containing protein (Fragment) OS=Vitis vinifera OX=29760 GN=VIT_00s1830g00010 PE=3 SV=1	(at5g38280:362.0)putativereceptorserine/threoninekinasePR5K(PR5K)mRNA,PR5-likereceptorkinase;PR5-likereceptorkinase(PR5K);FUNCTIONSIN:transmembranereceptorproteinserine/threoninekinaseactivity,kinaseactivity;INVOLVEDIN:responsetofungus;LOCATEDIN:endomembranesystem;EXPRESSEDIN:6plantstructures;EXPRESSEDDURING:petaldifferentiationandexpansionstage;CONTAINSInterProDOMAIN/s:Proteinkinase,ATPbindingsi…
VIT_200s0179g00330	0	1	-2.47318	0.000417373	-0.411741	1	0	31.48	0.556667	0	43.0633	2.80333	XP_003634993.2	XP_003634993.2 PREDICTED: beta-carotene isomerase D27, chloroplastic [Vitis vinifera]?CBI25060.3 unnamed protein product, partial [Vitis vinifera]	tr|A0A438KIF3|A0A438KIF3_VITVI Beta-carotene isomerase D27, chloroplastic OS=Vitis vinifera OX=29760 GN=D27_0 PE=4 SV=1	(at1g03055:215.0)unknownprotein;BESTArabidopsisthalianaproteinmatchis:unknownprotein(TAIR:AT1G64680.1);Has35333Blasthitsto34131proteinsin2444species:Archae-798;Bacteria-22429;Metazoa-974;Fungi-991;Plants-531;Viruses-0;OtherEukaryotes-9610(source:NCBIBLink).&(reliability:430.0)&(originaldescription:nooriginaldescription)
VIT_218s0089g00210	-0.282165	0.918379	-2.46005	2.7e-07	0.067266	1	0.0266667	6.34667	3.13667	0.0366667	6.27667	16.2333	XP_002269875.2	XP_002269875.2 PREDICTED: endoglucanase 3 [Vitis vinifera]?CBI17038.3 unnamed protein product, partial [Vitis vinifera]	tr|D7SN09|D7SN09_VITVI Endoglucanase OS=Vitis vinifera OX=29760 GN=VIT_18s0089g00210 PE=3 SV=1	(at1g71380:705.0)cellulase3(CEL3);FUNCTIONSIN:hydrolaseactivity,hydrolyzingO-glycosylcompounds,catalyticactivity;INVOLVEDIN:carbohydratemetabolicprocess;LOCATEDIN:cellwall,plasmamembrane,plant-typecellwall;EXPRESSEDIN:7plantstructures;EXPRESSEDDURING:Lmaturepollenstage,Mgerminatedpollenstage,4anthesis,petaldifferentiationandexpansionstage;CONTAINSInterProDOMAIN/s:Six-hairpinglycosidase(InterPro:I…
VIT_202s0012g00830	-1.26334	0.555755	-2.43374	0.00300774	0.223351	1	0.0333333	1.17333	0.3	0.1	1.01333	1.48333	XP_002278917.1	XP_002278917.1 PREDICTED: expansin-like B1 [Vitis vinifera]?XP_034705600.1 expansin-like B1 [Vitis riparia]	tr|F6HTB9|F6HTB9_VITVI Uncharacterized protein OS=Vitis vinifera OX=29760 GN=VIT_02s0012g00830 PE=3 SV=1	(q850k7|exlb1_orysa:319.0)Expansin-likeB1precursor(OsEXLB1)(Expensin-related1)(OsEXPR1)(OsaEXPb3.1)-Oryzasativa(Rice)&(at4g17030:196.0)EncodesEXLB1(expansin-likeB1),amemberoftheexpansinfamily.;expansin-likeB1(EXLB1);INVOLVEDIN:sexualreproduction,unidimensionalcellgrowth,plant-typecellwallloosening;LOCATEDIN:endomembranesystem,extracellularregion;EXPRESSEDIN:19plantstructures;EXPRESSEDDURING:9grow…
VIT_208s0040g02110	-3.04943	0.00377223	-2.42491	0.00120528	-0.211852	1	0.05	26.62	0.12	0.473333	31.52	0.6	XP_002275457.1	XP_002275457.1 PREDICTED: NAC domain-containing protein 67 [Vitis vinifera]?RVW98766.1 NAC transcription factor 25 [Vitis vinifera]	tr|A0A438IPZ5|A0A438IPZ5_VITVI NAC transcription factor 25 OS=Vitis vinifera OX=29760 GN=NAC025_2 PE=4 SV=1	(at1g61110:253.0)NACdomaincontainingprotein25(NAC025);FUNCTIONSIN:sequence-specificDNAbindingtranscriptionfactoractivity;INVOLVEDIN:multicellularorganismaldevelopment,regulationoftranscription;LOCATEDIN:cellular_componentunknown;EXPRESSEDIN:6plantstructures;EXPRESSEDDURING:4anthesis,petaldifferentiationandexpansionstage;CONTAINSInterProDOMAIN/s:Noapicalmeristem(NAM)protein(InterPro:IPR003441);BES…
VIT_201s0010g03490	-1.60581	0.337909	-2.42417	0.000484633	-0.886182	1	0.0933333	0.233333	0.28	0.28	0.433333	1.38333	RVW99344.1	RVW99344.1 Flavonoid 3',5'-methyltransferase [Vitis vinifera]	tr|F6HGA0|F6HGA0_VITVI Uncharacterized protein OS=Vitis vinifera OX=29760 GN=VIT_01s0010g03490 PE=3 SV=1	(at1g67980:292.0)EncodesS-adenosyl-L-methionine:transcaffeoylCoenzymeA3-O-methyltransferase.;caffeoyl-CoA3-O-methyltransferase(CCOAMT);CONTAINSInterProDOMAIN/s:O-methyltransferase,family3(InterPro:IPR002935);BESTArabidopsisthalianaproteinmatchis:S-adenosyl-L-methionine-dependentmethyltransferasessuperfamilyprotein(TAIR:AT1G24735.2);Has35333Blasthitsto34131proteinsin2444species:Archae-798;Bacteria…
VIT_216s0098g00860	-1.25947	0.248297	-2.42334	0.001981	-0.104988	1	1.89	11.1867	0.81	5.16667	12.56	3.97667	NP_001267994.1	NP_001267994.1 Protein DOWNY MILDEW RESISTANCE 6-like [Vitis vinifera]?AGQ42622.1 2ODDlike2 [Vitis vinifera]?CAN76696.1 hypothetical protein VITISV_035675 [Vitis vinifera]?CBI23094.3 unnamed protein product, partial [Vitis vinifera]	tr|A5BCA1|A5BCA1_VITVI 2ODDlike2 OS=Vitis vinifera OX=29760 GN=VIT_16s0098g00860 PE=2 SV=1	(at5g24530:504.0)Encodesaputative2OG-Fe(II)oxygenasethatisdefense-associatedbutrequiredforsusceptibilitytodownymildew.;DOWNYMILDEWRESISTANT6(DMR6);FUNCTIONSIN:oxidoreductaseactivity,actingonpaireddonors,withincorporationorreductionofmolecularoxygen,2-oxoglutarateasonedonor,andincorporationofoneatomeachofoxygenintobothdonors,oxidoreductaseactivity;INVOLVEDIN:responsetofungus,responsetobacterium,fl…
VIT_217s0053g00990	-1.95743	1.47e-07	-2.42054	2.34e-13	0.0119599	1	1.56	85.97	5.66	6.93333	87.4533	28.1733	XP_002269517.1	XP_002269517.1 PREDICTED: expansin-A10 [Vitis vinifera]?BAC66694.1 expansin [Vitis labrusca x Vitis vinifera]?CAN77596.1 hypothetical protein VITISV_001302 [Vitis vinifera]?CBI35311.3 unnamed protein product, partial [Vitis vinifera]	tr|A5C506|A5C506_VITVI Expansin OS=Vitis vinifera OX=29760 GN=VIT_17s0053g00990 PE=3 SV=1	(at2g03090:325.0)memberofAlpha-ExpansinGeneFamily.NamingconventionfromtheExpansinWorkingGroup(Kendeetal,2004.PlantMolBio).Involvedintheformationofnematode-inducedsyncytiainrootsofArabidopsisthaliana.;expansinA15(EXPA15);INVOLVEDIN:plant-typecellwallmodificationinvolvedinmultidimensionalcellgrowth,syncytiumformation,unidimensionalcellgrowth,plant-typecellwallloosening;LOCATEDIN:endomembranesystem,…
VIT_213s0019g04040	-0.281013	0.914594	-2.38814	6.96e-06	0.626953	1	0.0466667	21.71	0.23	0.0566667	14.4333	1.12667	CBI31484.3	CBI31484.3 unnamed protein product, partial [Vitis vinifera]	tr|F6HNI0|F6HNI0_VITVI Carboxypeptidase OS=Vitis vinifera OX=29760 GN=VIT_13s0019g04040 PE=3 SV=1	(at2g35770:604.0)serinecarboxypeptidase-like28(scpl28);FUNCTIONSIN:serine-typecarboxypeptidaseactivity;INVOLVEDIN:proteolysis;LOCATEDIN:endomembranesystem;EXPRESSEDIN:hypocotyl,root;CONTAINSInterProDOMAIN/s:PeptidaseS10,serinecarboxypeptidase(InterPro:IPR001563),PeptidaseS10,serinecarboxypeptidase,activesite(InterPro:IPR018202);BESTArabidopsisthalianaproteinmatchis:serinecarboxypeptidase-like27(T…
VIT_200s0388g00020	-1.8567	0.0278069	-2.38506	0.00106907	1.40806	1	0.713333	0.233333	0.686667	2.95667	0.1	3.41333	XP_002267570.2	XP_002267570.2 PREDICTED: LEAF RUST 10 DISEASE-RESISTANCE LOCUS RECEPTOR-LIKE PROTEIN KINASE-like 2.2 [Vitis vinifera]	tr|F6I030|F6I030_VITVI Protein kinase domain-containing protein OS=Vitis vinifera OX=29760 GN=VIT_00s0388g00020 PE=3 SV=1	0
VIT_201s0010g01260	0.7933	0.614475	-2.38157	0.0214595	-0.220258	1	41.81	1.92667	4.07667	25.2133	2.29333	19	0	0	tr|F6HFY8|F6HFY8_VITVI Uncharacterized protein OS=Vitis vinifera OX=29760 GN=VIT_01s0010g01260 PE=4 SV=1	nohits&(originaldescription:nooriginaldescription)
VIT_213s0320g00050	-0.584873	0.443155	-2.36651	5.35e-08	0.533956	0.654441	0.663333	228.06	0.426667	1.05333	161.947	2.09	XP_002269620.1	XP_002269620.1 PREDICTED: non-specific lipid-transfer protein 8 [Vitis vinifera]	tr|F6GZ27|F6GZ27_VITVI Non-specific lipid-transfer protein OS=Vitis vinifera OX=29760 GN=VIT_13s0320g00050 PE=3 SV=1	(originaldescription:nooriginaldescription)
VIT_202s0012g02810	1.38898	0.0945663	-2.36387	0.000106102	0.725417	1	3.22	25.19	6.6	1.34333	15.8633	32.6	XP_003631468.1	XP_003631468.1 PREDICTED: geraniol 8-hydroxylase [Vitis vinifera]?AOE22897.1 cytochrome P450 CYP76Y2 [Vitis vinifera]?CAN66456.1 hypothetical protein VITISV_011575 [Vitis vinifera]	tr|A5C7X2|A5C7X2_VITVI Cytochrome P450 CYP76Y2 OS=Vitis vinifera OX=29760 GN=VIT_02s0012g02810 PE=2 SV=1	(gnl|cdd|35378:431.0)nodescriptionavailable&(at2g45550:391.0)memberofCYP76C;"cytochromeP450,family76,subfamilyC,polypeptide4"(CYP76C4);FUNCTIONSIN:electroncarrieractivity,monooxygenaseactivity,ironionbinding,oxygenbinding,hemebinding;INVOLVEDIN:oxidationreduction;EXPRESSEDIN:stem,root,carpel;EXPRESSEDDURING:4anthesis;CONTAINSInterProDOMAIN/s:CytochromeP450(InterPro:IPR001128),CytochromeP450,E-cla…
VIT_211s0016g01530	0	1	-2.33123	0.0121288	0.537125	1	0	25.7933	0.463333	0	18.2833	2.17333	XP_002278533.2	XP_002278533.2 PREDICTED: ankyrin repeat-containing protein At2g01680 [Vitis vinifera]?XP_019078343.1 PREDICTED: ankyrin repeat-containing protein At2g01680 [Vitis vinifera]	tr|A0A438E8H3|A0A438E8H3_VITVI Ankyrin repeat-containing protein ITN1 OS=Vitis vinifera OX=29760 GN=ITN1_36 PE=4 SV=1	(at5g51160:147.0)Ankyrinrepeatfamilyprotein;CONTAINSInterProDOMAIN/s:Ankyrinrepeat-containingdomain(InterPro:IPR020683),Ankyrinrepeat(InterPro:IPR002110);BESTArabidopsisthalianaproteinmatchis:Ankyrinrepeatfamilyprotein(TAIR:AT4G10720.1);Has23468Blasthitsto11643proteinsin579species:Archae-38;Bacteria-1696;Metazoa-12874;Fungi-1168;Plants-2550;Viruses-45;OtherEukaryotes-5097(source:NCBIBLink).&(gnl|…
VIT_200s0125g00070	0.0917508	0.968504	-2.31371	0.00282656	-0.33207	1	15.89	25.8133	14.7067	15.9367	32.48	65.2267	0	0	tr|F6H2S3|F6H2S3_VITVI Uncharacterized protein OS=Vitis vinifera OX=29760 GN=VIT_00s0125g00070 PE=4 SV=1	0
VIT_201s0011g03640	3.119	0.271851	-2.23736	0.0129728	0.373735	1	0.0666667	3.15	0.9	0	2.48667	3.9	XP_002279371.2	XP_002279371.2 PREDICTED: adenylate isopentenyltransferase [Vitis vinifera]?RVX12443.1 Adenylate isopentenyltransferase [Vitis vinifera]	tr|F6HEW3|F6HEW3_VITVI Uncharacterized protein OS=Vitis vinifera OX=29760 GN=VIT_01s0011g03640 PE=4 SV=1	(gnl|cdd|36598:327.0)nodescriptionavailable&(at1g68460:321.0)Encodesaputativeadenylateisopentenyltransferase.Itcatalyzestheformationofisopentenyladenosine5-monophosphate(iPMP)fromAMPanddimethylallylpyrophosphate(DMAPP),butithasalowerKmforADPandlikelyworksusingADPorATPinplants.Itisinvolvedincytokininbiosynthesis.;isopentenyltransferase1(IPT1);FUNCTIONSIN:AMPdimethylallyltransferaseactivity,ATP/ADP…
VIT_201s0011g05440	-0.0463038	1	-2.20078	2.46e-05	0.482391	1	0.07	20.78	0.316667	0.08	15.2267	1.37	XP_002281081.1	XP_002281081.1 PREDICTED: protein PLANT CADMIUM RESISTANCE 2 [Vitis vinifera]?RVX12691.1 Protein plant cadmium resistance 2 [Vitis vinifera]	tr|F6HFF1|F6HFF1_VITVI Uncharacterized protein OS=Vitis vinifera OX=29760 GN=VIT_01s0011g05440 PE=4 SV=1	(at1g14870:171.0)PLANTCADMIUMRESISTANCE2(PCR2);FUNCTIONSIN:molecular_functionunknown;INVOLVEDIN:responsetooxidativestress;LOCATEDIN:plasmamembrane;EXPRESSEDIN:callus;CONTAINSInterProDOMAIN/s:ProteinofunknownfunctionCys-rich(InterPro:IPR006461);BESTArabidopsisthalianaproteinmatchis:PLAC8familyprotein(TAIR:AT5G35525.1);Has803Blasthitsto802proteinsin112species:Archae-0;Bacteria-0;Metazoa-123;Fungi-1…
VIT_215s0048g00580	0.91404	0.833162	-2.18881	0.0434908	0.625103	1	0.01	3.38667	0.13	0	2.26333	0.553333	XP_002280288.1	XP_002280288.1 PREDICTED: uncharacterized protein LOC100248806 [Vitis vinifera]	tr|A0A438E0K4|A0A438E0K4_VITVI B box-type domain-containing protein OS=Vitis vinifera OX=29760 GN=CK203_069862 PE=4 SV=1	(at3g60670:254.0)PLATZtranscriptionfactorfamilyprotein;CONTAINSInterProDOMAIN/s:ProteinofunknownfunctionDUF597(InterPro:IPR006734);BESTArabidopsisthalianaproteinmatchis:PLATZtranscriptionfactorfamilyprotein(TAIR:AT2G12646.1);Has407Blasthitsto407proteinsin26species:Archae-0;Bacteria-0;Metazoa-0;Fungi-0;Plants-407;Viruses-0;OtherEukaryotes-0(source:NCBIBLink).&(gnl|cdd|86704:175.0)nodescriptionavai…
VIT_206s0004g03870	-0.686598	0.587346	-2.18353	7.56e-06	0.512564	1	0.403333	2.75	4.51	0.593333	2.02333	18.9467	XP_010651084.2	XP_010651084.2 PREDICTED: uncharacterized protein LOC104879557 isoform X1 [Vitis vinifera]	tr|D7SKN8|D7SKN8_VITVI CCT domain-containing protein OS=Vitis vinifera OX=29760 GN=VIT_06s0004g03870 PE=4 SV=1	(at5g59990:117.0)CCTmotiffamilyprotein;FUNCTIONSIN:molecular_functionunknown;INVOLVEDIN:biological_processunknown;LOCATEDIN:cellular_componentunknown;EXPRESSEDIN:shootapex,stem,leafwhorl,flower;EXPRESSEDDURING:petaldifferentiationandexpansionstage;BESTArabidopsisthalianaproteinmatchis:CCTmotiffamilyprotein(TAIR:AT5G41380.1);Has30201Blasthitsto17322proteinsin780species:Archae-12;Bacteria-1396;Meta…
VIT_216s0050g01880	-1.87931	0.166302	-2.18296	0.0058283	-0.365934	1	0.0266667	0.32	0.0933333	0.113333	0.423333	0.37	XP_002275726.1	XP_002275726.1 PREDICTED: G-type lectin S-receptor-like serine/threonine-protein kinase At5g24080 isoform X1 [Vitis vinifera]	tr|F6H6J6|F6H6J6_VITVI Receptor-like serine/threonine-protein kinase OS=Vitis vinifera OX=29760 GN=VIT_16s0050g01880 PE=3 SV=1	(at5g24080:682.0)Proteinkinasesuperfamilyprotein;FUNCTIONSIN:proteinserine/threoninekinaseactivity,proteinkinaseactivity,kinaseactivity,ATPbinding;INVOLVEDIN:proteinaminoacidphosphorylation;LOCATEDIN:cellular_componentunknown;EXPRESSEDIN:spermcell,stamen;EXPRESSEDDURING:4anthesis;CONTAINSInterProDOMAIN/s:Proteinkinase,ATPbindingsite(InterPro:IPR017441),Serine/threonine-proteinkinasedomain(InterPr…
VIT_208s0040g00810	-1.88491	0.61845	-2.17133	0.000468405	0.893583	0.985821	0	19.89	0.743333	0.0266667	10.96	3.08333	XP_002278031.1	XP_002278031.1 PREDICTED: probable carboxylesterase 15 [Vitis vinifera]	tr|F6HQQ0|F6HQQ0_VITVI Abhydrolase_3 domain-containing protein OS=Vitis vinifera OX=29760 GN=VIT_08s0040g00810 PE=4 SV=1	(gnl|cdd|36728:233.0)nodescriptionavailable&(gnl|cdd|87389:188.0)nodescriptionavailable&(at5g16080:174.0)carboxyesterase17(CXE17);FUNCTIONSIN:hydrolaseactivity;INVOLVEDIN:metabolicprocess;LOCATEDIN:cellular_componentunknown;EXPRESSEDIN:11plantstructures;EXPRESSEDDURING:4anthesis,petaldifferentiationandexpansionstage;CONTAINSInterProDOMAIN/s:Lipase,GDXG,activesite(InterPro:IPR002168),Alpha/betahyd…
VIT_213s0101g00220	0.202521	0.920417	-2.13352	0.0489824	-0.795365	1	167.803	3.68333	9.71333	148.007	6.51	40.8	0	0	tr|F6HPX1|F6HPX1_VITVI Uncharacterized protein OS=Vitis vinifera OX=29760 GN=VIT_13s0101g00220 PE=4 SV=1	nohits&(originaldescription:nooriginaldescription)
VIT_200s0270g00130	-1.34704	0.000405136	-2.0992	1.63e-11	0.0135323	1	0.85	7.30667	1.41333	2.42333	7.33667	5.5	XP_002265619.1	XP_002265619.1 PREDICTED: cysteine-rich receptor-like protein kinase 2 isoform X1 [Vitis vinifera]?RVW36093.1 Cysteine-rich receptor-like protein kinase 2 [Vitis vinifera]?CBI31122.3 unnamed protein product, partial [Vitis vinifera]	tr|A0A438DKV2|A0A438DKV2_VITVI Cysteine-rich receptor-like protein kinase 2 OS=Vitis vinifera OX=29760 GN=CRK2_0 PE=4 SV=1	(at1g70520:382.0)Encodesacysteine-richreceptor-likeproteinkinase.;cysteine-richRLK(RECEPTOR-likeproteinkinase)2(CRK2);FUNCTIONSIN:kinaseactivity;INVOLVEDIN:responsetoozone;LOCATEDIN:plasmamembrane;EXPRESSEDIN:23plantstructures;EXPRESSEDDURING:13growthstages;CONTAINSInterProDOMAIN/s:Proteinkinase,ATPbindingsite(InterPro:IPR017441),Proteinkinase,catalyticdomain(InterPro:IPR000719),Proteinofunknownf…
VIT_204s0008g00300	-1.22506	0.385348	-2.09228	0.0479363	0.605921	1	0.673333	1.19333	0.486667	1.8	0.803333	1.91333	XP_003631769.1	XP_003631769.1 PREDICTED: receptor-like protein kinase HSL1 [Vitis vinifera]	tr|F6H365|F6H365_VITVI Protein kinase domain-containing protein OS=Vitis vinifera OX=29760 GN=VIT_04s0008g00300 PE=3 SV=1	(at5g25930:955.0)Proteinkinasefamilyproteinwithleucine-richrepeatdomain;FUNCTIONSIN:kinaseactivity;INVOLVEDIN:proteinaminoacidphosphorylation;LOCATEDIN:plasmamembrane,membrane;EXPRESSEDIN:23plantstructures;EXPRESSEDDURING:14growthstages;CONTAINSInterProDOMAIN/s:Proteinkinase,ATPbindingsite(InterPro:IPR017441),Proteinkinase,catalyticdomain(InterPro:IPR000719),Leucine-richrepeat-containingN-termina…
VIT_218s0001g08990	1.29149	0.5697	-2.06707	0.0137762	0.605315	1	0.616667	0.98	2.49333	0.27	0.673333	9.20667	CBI19391.3	CBI19391.3 unnamed protein product, partial [Vitis vinifera]	tr|F6H195|F6H195_VITVI Uncharacterized protein OS=Vitis vinifera OX=29760 GN=VIT_18s0001g08990 PE=4 SV=1	nohits&(originaldescription:nooriginaldescription)
VIT_209s0096g00490	-1.00954	0.817129	-2.06159	0.0234831	-1.80252	0.953055	0	0.0366667	0.09	0.00666667	0.116667	0.353333	XP_019077651.1	XP_019077651.1 PREDICTED: shikimate O-hydroxycinnamoyltransferase [Vitis vinifera]	tr|F6HSA6|F6HSA6_VITVI Uncharacterized protein OS=Vitis vinifera OX=29760 GN=VIT_09s0096g00490 PE=3 SV=1	(at1g78990:529.0)HXXXD-typeacyl-transferasefamilyprotein;FUNCTIONSIN:transferaseactivity,transferringacylgroupsotherthanamino-acylgroups,transferaseactivity;INVOLVEDIN:biological_processunknown;LOCATEDIN:cellular_componentunknown;EXPRESSEDIN:root;CONTAINSInterProDOMAIN/s:Transferase(InterPro:IPR003480);BESTArabidopsisthalianaproteinmatchis:HXXXD-typeacyl-transferasefamilyprotein(TAIR:AT1G32910.1)…
VIT_214s0108g01020	-0.93136	0.0957942	-2.04844	1.47e-07	-0.120807	1	10.29	548.81	68.5733	21.01	603.433	268.927	XP_002283741.1	XP_002283741.1 PREDICTED: expansin-A10 [Vitis vinifera]?CAN78812.1 hypothetical protein VITISV_012111 [Vitis vinifera]?CBI22238.3 unnamed protein product, partial [Vitis vinifera]	tr|A5BA94|A5BA94_VITVI Expansin OS=Vitis vinifera OX=29760 GN=VIT_14s0108g01020 PE=3 SV=1	(at1g69530:349.0)MemberofAlpha-ExpansinGeneFamily.NamingconventionfromtheExpansinWorkingGroup(Kendeetal,PlantMolBio).Involvedintheformationofnematode-inducedsyncytiainrootsofArabidopsisthaliana.;expansinA1(EXPA1);CONTAINSInterProDOMAIN/s:Pollenallergen,N-terminal(InterPro:IPR014734),RarelipoproteinA(InterPro:IPR005132),Pollenallergen/expansin,C-terminal(InterPro:IPR007117),Barwin-relatedendogluca…
VIT_219s0085g00940	0.560837	0.824229	-2.04804	0.0359388	0.555043	1	0.0433333	23.85	0.0666667	0.0266667	16.6467	0.266667	XP_002265355.2	XP_002265355.2 PREDICTED: transcription factor MYB26 [Vitis vinifera]?CAN83435.1 hypothetical protein VITISV_010137 [Vitis vinifera]	tr|A5BNJ7|A5BNJ7_VITVI Uncharacterized protein OS=Vitis vinifera OX=29760 GN=VIT_19s0085g00940 PE=4 SV=1	(at3g12720:252.0)MemberoftheR2R3factorgenefamily.;mybdomainprotein67(MYB67);FUNCTIONSIN:DNAbinding,sequence-specificDNAbindingtranscriptionfactoractivity;INVOLVEDIN:regulationoftranscription,DNA-dependent,regulationoftranscription;CONTAINSInterProDOMAIN/s:SANT,DNA-binding(InterPro:IPR001005),Homeodomain-like(InterPro:IPR009057),Myb,DNA-binding(InterPro:IPR014778),HTHtranscriptionalregulator,Myb-t…
VIT_207s0191g00240	-1.00952	0.817129	-2.03953	9.11e-06	0.493671	1	0	12.9667	1.45667	0.01	9.49667	5.60667	XP_010652690.1	XP_010652690.1 PREDICTED: transcription factor bHLH94 [Vitis vinifera]?RVX23137.1 Transcription factor bHLH96 [Vitis vinifera]	tr|A0A438KPL1|A0A438KPL1_VITVI Transcription factor bHLH96 OS=Vitis vinifera OX=29760 GN=BHLH96_2 PE=4 SV=1	(at1g72210:207.0)basichelix-loop-helix(bHLH)DNA-bindingsuperfamilyprotein;FUNCTIONSIN:DNAbinding,sequence-specificDNAbindingtranscriptionfactoractivity;INVOLVEDIN:regulationoftranscription;LOCATEDIN:nucleus;CONTAINSInterProDOMAIN/s:Helix-loop-helixDNA-bindingdomain(InterPro:IPR001092),Helix-loop-helixDNA-binding(InterPro:IPR011598);BESTArabidopsisthalianaproteinmatchis:basichelix-loop-helix(bHLH)…
VIT_213s0067g02930	-1.30055	0.0852069	-2.03578	0.000897235	0.378449	1	8.26667	41.3767	1.62333	22.4733	32.93	6.27333	XP_002280300.1	XP_002280300.1 PREDICTED: expansin-A8 [Vitis vinifera]?XP_034705155.1 expansin-A8 [Vitis riparia]?BAC66695.1 expansin [Vitis labrusca x Vitis vinifera]?CAN70346.1 hypothetical protein VITISV_012578 [Vitis vinifera]?CBI25362.3 unnamed protein product, partial [Vitis vinifera]	tr|A5BMT9|A5BMT9_VITVI Expansin OS=Vitis vinifera OX=29760 GN=VIT_13s0067g02930 PE=3 SV=1	(at2g40610:374.0)memberofAlpha-ExpansinGeneFamily.NamingconventionfromtheExpansinWorkingGroup(Kendeetal,2004.PlantMolBio).Involvedintheformationofnematode-inducedsyncytiainrootsofArabidopsisthaliana.;expansinA8(EXPA8);INVOLVEDIN:plant-typecellwallmodificationinvolvedinmultidimensionalcellgrowth,syncytiumformation,unidimensionalcellgrowth,plant-typecellwallloosening;LOCATEDIN:endomembranesystem,ex…
VIT_209s0002g08510	-4.09815	1.17e-05	-2.02515	0.00250469	-0.350722	1	0.06	46.3833	14.6733	1.17333	61.14	54.1633	XP_002269190.1	XP_002269190.1 PREDICTED: putative expansin-B2 [Vitis vinifera]?CBI36445.3 unnamed protein product, partial [Vitis vinifera]	tr|D7TZD1|D7TZD1_VITVI Uncharacterized protein OS=Vitis vinifera OX=29760 GN=VIT_09s0002g08510 PE=3 SV=1	(at1g65680:275.0)memberofBETA-EXPANSINS.NamingconventionfromtheExpansinWorkingGroup(Kendeetal,2004.PlantMolBio);expansinB2(EXPB2);INVOLVEDIN:plant-typecellwallmodificationinvolvedinmultidimensionalcellgrowth,unidimensionalcellgrowth,plant-typecellwallloosening;LOCATEDIN:endomembranesystem,extracellularregion;EXPRESSEDIN:root;CONTAINSInterProDOMAIN/s:Barwin-relatedendoglucanase(InterPro:IPR009009)…
VIT_217s0000g01090	0.449922	0.748135	-2.0128	0.000435191	0.74831	1	0.256667	33.9067	0.913333	0.203333	20.5567	3.32333	XP_002280321.2	XP_002280321.2 PREDICTED: palmitoyl-acyl carrier protein thioesterase, chloroplastic isoform X2 [Vitis vinifera]?CBI15695.3 unnamed protein product, partial [Vitis vinifera]	tr|A0A438K9A2|A0A438K9A2_VITVI Acyl-[acyl-carrier-protein] hydrolase OS=Vitis vinifera OX=29760 GN=FATB_2 PE=3 SV=1	(at1g08510:325.0)Encodesanacyl-acylcarrierproteinthioesterase.Hydrolyzesprimarilysaturatedacyl-ACPswithchainlengthsthatvarybetween8and18carbons.Involvedinsaturatedfattyacidsynthesis.Nuclear-encoded,plastid-targetedglobularproteinthatisfunctionalasdimer.;fattyacyl-ACPthioesterasesB(FATB);CONTAINSInterProDOMAIN/s:Acyl-ACP-thioesterase,N-terminaldomain(InterPro:IPR021113),Acyl-ACPthioesterase(InterP…
VIT_208s0007g04120	-2.0428	0.416998	-2.00033	0.00207374	-0.485135	1	0.01	46.07	0.12	0.0466667	66.6367	0.446667	XP_002277725.1	XP_002277725.1 PREDICTED: cytochrome P450 76A1 [Vitis vinifera]	tr|F6HKG0|F6HKG0_VITVI Uncharacterized protein OS=Vitis vinifera OX=29760 GN=VIT_08s0007g04120 PE=3 SV=1	(p37122|c76a2_solme:539.0)CytochromeP45076A2(EC1.14.-.-)(CYPLXXVIA2)(P-450EG7)-Solanummelongena(Eggplant)(Aubergine)&(gnl|cdd|35378:408.0)nodescriptionavailable&(at3g52970:406.0)memberofCYP76G;"cytochromeP450,family76,subfamilyG,polypeptide1"(CYP76G1);FUNCTIONSIN:electroncarrieractivity,monooxygenaseactivity,ironionbinding,oxygenbinding,hemebinding;INVOLVEDIN:oxidationreduction;LOCATEDIN:endomemb…
VIT_200s0379g00050	-1.68241	0.00332402	-1.95505	0.00171756	0.0205428	1	1.92667	2.05667	0.256667	6.51667	2.09	0.916667	CBI29397.3	CBI29397.3 unnamed protein product, partial [Vitis vinifera]	tr|F6HJH6|F6HJH6_VITVI Uncharacterized protein OS=Vitis vinifera OX=29760 GN=VIT_00s0379g00050 PE=4 SV=1	(at3g50560:353.0)NAD(P)-bindingRossmann-foldsuperfamilyprotein;FUNCTIONSIN:oxidoreductaseactivity,binding,catalyticactivity;INVOLVEDIN:oxidationreduction,metabolicprocess;LOCATEDIN:cellular_componentunknown;EXPRESSEDIN:19plantstructures;EXPRESSEDDURING:11growthstages;CONTAINSInterProDOMAIN/s:NAD(P)-bindingdomain(InterPro:IPR016040),Glucose/ribitoldehydrogenase(InterPro:IPR002347),Short-chaindehyd…
VIT_212s0059g01700	0.936837	0.229817	-1.91001	0.00128543	0.622021	1	0.416667	7.81	0.136667	0.246667	5.21	0.5	XP_019079281.1	XP_019079281.1 PREDICTED: uncharacterized protein LOC104880874 [Vitis vinifera]	tr|A0A438JHM7|A0A438JHM7_VITVI IST1-like protein OS=Vitis vinifera OX=29760 GN=DDB_G0289029_6 PE=3 SV=1	(at2g14830:216.0)RegulatorofVps4activityintheMVBpathwayprotein;FUNCTIONSIN:zincionbinding;INVOLVEDIN:biological_processunknown;LOCATEDIN:cellular_componentunknown;EXPRESSEDIN:spermcell;CONTAINSInterProDOMAIN/s:Zincfinger,UBP-type(InterPro:IPR001607),Histonedeacetylasesuperfamily(InterPro:IPR000286);Has863Blasthitsto862proteinsin184species:Archae-0;Bacteria-6;Metazoa-544;Fungi-131;Plants-94;Viruse…
VIT_208s0040g01500	-4.08256	0.0727391	-1.89727	0.0269561	-0.0302067	1	0	9.43333	2.89333	0.0766667	9.85333	10.1767	XP_002276817.1	XP_002276817.1 PREDICTED: high affinity nitrate transporter 2.4 [Vitis vinifera]?RVW80188.1 High affinity nitrate transporter 2.4 [Vitis vinifera]	tr|F6HR49|F6HR49_VITVI MFS domain-containing protein OS=Vitis vinifera OX=29760 GN=VIT_08s0040g01500 PE=4 SV=1	(at5g60770:780.0)memberofHighaffinitynitratetransporterfamily;nitratetransporter2.4(NRT2.4);FUNCTIONSIN:nitratetransmembranetransporteractivity;INVOLVEDIN:transmembranetransport;CONTAINSInterProDOMAIN/s:Majorfacilitatorsuperfamily(InterPro:IPR020846),MajorfacilitatorsuperfamilyMFS-1(InterPro:IPR011701),Majorfacilitatorsuperfamily,generalsubstratetransporter(InterPro:IPR016196);BESTArabidopsisthal…
VIT_208s0007g01550	-0.36953	0.749687	-1.89337	0.00151691	1.01549	0.781008	0.786667	200.553	2.41	1.09667	102.497	8.51	XP_002276415.1	XP_002276415.1 PREDICTED: laccase-7 [Vitis vinifera]?RVW15923.1 Laccase-7 [Vitis vinifera]	tr|A0A438BY69|A0A438BY69_VITVI Laccase OS=Vitis vinifera OX=29760 GN=LAC7_1 PE=3 SV=1	(at3g09220:684.0)putativelaccase,amemberoflaccasefamilyofgenes(17membersinArabidopsis).;laccase7(LAC7);FUNCTIONSIN:laccaseactivity;INVOLVEDIN:oxidationreduction,lignincatabolicprocess;LOCATEDIN:endomembranesystem,apoplast;EXPRESSEDIN:18plantstructures;EXPRESSEDDURING:7growthstages;CONTAINSInterProDOMAIN/s:Multicopperoxidase,type3(InterPro:IPR011707),Cupredoxin(InterPro:IPR008972),Laccase(InterPro…
VIT_212s0055g00800	-0.528423	0.668889	-1.88218	0.0225227	-0.485762	1	349.977	270.64	1.38667	541.073	389.963	4.76333	XP_002270769.1	XP_002270769.1 PREDICTED: 14 kDa proline-rich protein DC2.15 [Vitis vinifera]?XP_034702173.1 14 kDa proline-rich protein DC2.15-like [Vitis riparia]?RVW15659.1 14 kDa proline-rich protein DC2.15 [Vitis vinifera]?CAN65287.1 hypothetical protein VITISV_042739 [Vitis vinifera]	tr|A5B6A1|A5B6A1_VITVI AAI domain-containing protein OS=Vitis vinifera OX=29760 GN=VIT_12s0055g00800 PE=3 SV=1	(gnl|cdd|72937:96.5)nodescriptionavailable&(at2g45180:80.9)Bifunctionalinhibitor/lipid-transferprotein/seedstorage2Salbuminsuperfamilyprotein;FUNCTIONSIN:lipidbinding;INVOLVEDIN:lipidtransport;LOCATEDIN:chloroplastthylakoidmembrane;EXPRESSEDIN:22plantstructures;EXPRESSEDDURING:13growthstages;CONTAINSInterProDOMAIN/s:Bifunctionalinhibitor/plantlipidtransferprotein/seedstorage(InterPro:IPR016140),P…
VIT_207s0031g02990	0.554942	0.87654	-1.8435	0.00912952	-0.33227	1	0.0233333	0.103333	0.24	0.0166667	0.126667	0.783333	XP_002272503.1	XP_002272503.1 PREDICTED: ammonium transporter 3 member 1 [Vitis vinifera]?RVX21206.1 Ammonium transporter 3 member 1 [Vitis vinifera]?CBI21645.3 unnamed protein product, partial [Vitis vinifera]	tr|A0A438KJ12|A0A438KJ12_VITVI Ammonium transporter OS=Vitis vinifera OX=29760 GN=AMT3-1_10 PE=3 SV=1	(at2g38290:550.0)encodesahigh-affinityammoniumtransporter,whichisexpressedinshootandroot.Expressioninrootandshootisundernitrogenandcarbondioxideregulation,respectively.;ammoniumtransporter2(AMT2);FUNCTIONSIN:ammoniumtransmembranetransporteractivity,highaffinitysecondaryactiveammoniumtransmembranetransporteractivity;INVOLVEDIN:ammoniumtransport,responsetonematode,cellularresponsetonitrogenstarvati…
VIT_206s0004g07770	-0.451245	0.604777	-1.83317	8.86e-05	0.182461	1	4.59333	158.43	31.6033	6.90667	141.127	108.777	XP_002269918.1	XP_002269918.1 PREDICTED: peroxidase 4 [Vitis vinifera]?A7NY33.1 RecName: Full=Peroxidase 4; Flags: Precursor [Vitis vinifera]?RVW56438.1 Peroxidase 4 [Vitis vinifera]?CBI15844.3 unnamed protein product, partial [Vitis vinifera]	sp|A7NY33|PER4_VITVI Peroxidase 4 OS=Vitis vinifera OX=29760 GN=GSVIVT00023967001 PE=1 SV=1	(gnl|cdd|29388:451.0)nodescriptionavailable&(at5g05340:427.0)Peroxidasesuperfamilyprotein;FUNCTIONSIN:proteinbinding,peroxidaseactivity;INVOLVEDIN:responsetooxidativestress,oxidationreduction;LOCATEDIN:apoplast,cellwall;EXPRESSEDIN:9plantstructures;EXPRESSEDDURING:LP.04fourleavesvisible,4anthesis,Cglobularstage,petaldifferentiationandexpansionstage;CONTAINSInterProDOMAIN/s:Haemperoxidase(InterPro…
VIT_203s0063g01560	-1.21962	0.193478	-1.83242	0.0165601	0.294033	1	0.593333	0.686667	0.393333	1.58	0.573333	1.27	XP_002284810.3	XP_002284810.3 PREDICTED: cytochrome P450 CYP82D47 [Vitis vinifera]	tr|A5C9U2|A5C9U2_VITVI Uncharacterized protein OS=Vitis vinifera OX=29760 GN=VITISV_016844 PE=3 SV=1	(at4g31970:526.0)memberofCYP82C;"cytochromeP450,family82,subfamilyC,polypeptide2"(CYP82C2);FUNCTIONSIN:electroncarrieractivity,monooxygenaseactivity,ironionbinding,oxygenbinding,hemebinding;INVOLVEDIN:oxidationreduction;LOCATEDIN:endomembranesystem;CONTAINSInterProDOMAIN/s:CytochromeP450(InterPro:IPR001128),CytochromeP450,conservedsite(InterPro:IPR017972),CytochromeP450,E-class,groupI(InterPro:IP…
VIT_203s0038g00950	0.813125	0.475112	-1.80907	0.0153166	-0.296625	1	7.35333	3.36667	5.92	4.52	4.22	19.5967	XP_002270504.1	XP_002270504.1 PREDICTED: auxin-responsive protein SAUR50 [Vitis vinifera]?XP_034681684.1 auxin-responsive protein SAUR50-like [Vitis riparia]?RVW93322.1 Auxin-responsive protein SAUR50 [Vitis vinifera]?CAN82489.1 hypothetical protein VITISV_036184 [Vitis vinifera]	tr|A5AQT6|A5AQT6_VITVI Uncharacterized protein OS=Vitis vinifera OX=29760 GN=VIT_03s0038g00950 PE=3 SV=1	(at4g34760:183.0)SAUR-likeauxin-responsiveproteinfamily;CONTAINSInterProDOMAIN/s:AuxinresponsiveSAURprotein(InterPro:IPR003676);BESTArabidopsisthalianaproteinmatchis:SAUR-likeauxin-responsiveproteinfamily(TAIR:AT2G16580.1);Has1475Blasthitsto1458proteinsin28species:Archae-0;Bacteria-0;Metazoa-0;Fungi-0;Plants-1474;Viruses-0;OtherEukaryotes-1(source:NCBIBLink).&(gnl|cdd|66231:138.0)nodescriptionava…
VIT_216s0100g00710	0.401294	0.906823	-1.79988	0.0411733	-0.868865	1	0.01	0.42	0.386667	0.01	0.77	1.31	XP_002273978.2	XP_002273978.2 PREDICTED: leucine-rich repeat receptor protein kinase EMS1 [Vitis vinifera]	tr|F6HP53|F6HP53_VITVI Protein kinase domain-containing protein OS=Vitis vinifera OX=29760 GN=VIT_16s0100g00710 PE=3 SV=1	(at5g07280:1147.0)EncodesEMS1(EXCESSMICROSPOROCYTES1),aputativeleucine-richrepeatreceptorproteinkinasethatcontrolssomaticandreproductivecellfatesinArabidopsisanther.;EXCESSMICROSPOROCYTES1(EMS1);CONTAINSInterProDOMAIN/s:Proteinkinase,ATPbindingsite(InterPro:IPR017441),Serine/threonine-proteinkinasedomain(InterPro:IPR002290),Leucine-richrepeat-containingN-terminaldomain,type2(InterPro:IPR013210),L…
VIT_218s0001g11950	0.533649	0.625123	-1.79371	0.00550259	0.0855728	1	12.2133	7.55	6.90333	8.94	7.34	21.4867	XP_002281805.1	XP_002281805.1 PREDICTED: calcium uniporter protein 4, mitochondrial [Vitis vinifera]?CBI19644.3 unnamed protein product, partial [Vitis vinifera]	tr|E0CPZ8|E0CPZ8_VITVI Calcium uniporter protein OS=Vitis vinifera OX=29760 GN=VIT_18s0001g11950 PE=3 SV=1	(at2g23790:304.0)Proteinofunknownfunction(DUF607);CONTAINSInterProDOMAIN/s:ProteinofunknownfunctionDUF607(InterPro:IPR006769);BESTArabidopsisthalianaproteinmatchis:Proteinofunknownfunction(DUF607)(TAIR:AT4G36820.1);Has364Blasthitsto364proteinsin117species:Archae-0;Bacteria-0;Metazoa-147;Fungi-45;Plants-131;Viruses-0;OtherEukaryotes-41(source:NCBIBLink).&(gnl|cdd|38177:289.0)nodescriptionavailable…
[truncated: 444 more rows]

## Sheet: WFR.R_VS_WW.R_up
List of 8 upregulated DEGs identified in the roots between far-red and white light supplementation treatments
WFR.R_VS_WW.R_up	WFR.L_vs_WW.L.log2fc	WFR.L_vs_WW.L.padj	WFR.S_vs_WW.S.log2fc	WFR.S_vs_WW.S.padj	WFR.R_vs_WW.R.log2fc	WFR.R_vs_WW.R.padj	WFR.L	WFR.R	WFR.S	WW.L	WW.R	WW.S	refseq	nr_annotion	uniprot_annotion	vv_mercator_annotion
[truncated: 8 more rows]

## Sheet: WFR.R_VS_WW.R_down
List of 31 downregulated DEGs identified in the roots between far-red and white light supplementation treatments
[truncated: 32 more rows]

## Sheet: WFR.L_VS_WW.L_up
List of 86 upregulated DEGs identified in the leaves between far-red and white light supplementation treatments
[truncated: 87 more rows]

## Sheet: WFR.L_VS_WW.L_down
List of 346 downregulated DEGs identified in the leaves between far-red and white light supplementation treatments
[truncated: 347 more rows]

[truncated: 2 more sheets: WFR.S_VS_WW.S_up, WFR.S_VS_WW.S_down]
