# Supplementary material for: Far-red light modulates grapevine growth by increasing leaf photosynthesis efficiency and triggering organ-specific transcriptome remodelling: Author
Source: BMC Plant Biol. 2024 Mar 15;24:189. doi: 10.1186/s12870-024-04870-7 (PMC10941557; doi:10.1186/s12870-024-04870-7)
Supplement: Supplementary file 3 — Supplementary Material 3 [file 12870_2024_4870_MOESM3_ESM.xlsx]

## Sheet: Sheet1
list of genes enriched in the term of Response to red light
gene_id	WFR.L_vs_WW.L.log2fc	WFR.L_vs_WW.L.padj	WFR.S_vs_WW.S.log2fc	WFR.S_vs_WW.S.padj	WFR.R_vs_WW.R.log2fc	WFR.R_vs_WW.R.padj	WFR.L	WFR.R	WFR.S	WW.L	WW.R	WW.S	refseq	nr_annotion	uniprot_annotion	vv_mercator_annotion
VIT_203s0063g02620	-5.03872	3.64e-149	-1.01764	0.407129	1.11073	1	7.93333	0.0633333	0.133333	289.273	0.0266667	0.253333	XP_003631660.1	XP_003631660.1 PREDICTED: protein RADIALIS-like 1 [Vitis vinifera]	tr|F6HQM6|F6HQM6_VITVI SANT domain-containing protein OS=Vitis vinifera OX=29760 GN=VIT_03s0063g02620 PE=4 SV=1	(at4g39250:120.0)RAD-like1(RL1);CONTAINSInterProDOMAIN/s:Molecularchaperone,heatshockprotein,Hsp40,DnaJ(InterPro:IPR015609),SANT,DNA-binding(InterPro:IPR001005),Myb,DNA-binding(InterPro:IPR014778),Homeodomain-like(InterPro:IPR009057),SANT,eukarya(InterPro:IPR017884);BESTArabidopsisthalianaproteinmatchis:Homeodomain-likesuperfamilyprotein(TAIR:AT2G21650.1);Has592Blasthitsto591proteinsin82species:A…
VIT_203s0063g02670	-3.03226	6.41e-09	-3.87207	0.0611687	-0.255946	1	3.16	0.823333	0.01	29.21	1.00333	0.19	XP_003631666.1	XP_003631666.1 PREDICTED: protein RADIALIS-like 3 isoform X1 [Vitis vinifera]?XP_034681993.1 protein RADIALIS-like 3 [Vitis riparia]?RVW48413.1 Protein RADIALIS-like 6 [Vitis vinifera]?CBI32600.3 unnamed protein product, partial [Vitis vinifera]	tr|D7TQ27|D7TQ27_VITVI SANT domain-containing protein OS=Vitis vinifera OX=29760 GN=VIT_03s0063g02670 PE=4 SV=1	(at1g75250:125.0)RAD-like6(RL6);CONTAINSInterProDOMAIN/s:SANT,DNA-binding(InterPro:IPR001005),Molecularchaperone,heatshockprotein,Hsp40,DnaJ(InterPro:IPR015609),Homeodomain-like(InterPro:IPR009057);BESTArabidopsisthalianaproteinmatchis:RAD-like5(TAIR:AT1G19510.1);Has591Blasthitsto590proteinsin66species:Archae-0;Bacteria-0;Metazoa-122;Fungi-0;Plants-466;Viruses-0;OtherEukaryotes-3(source:NCBIBLink…
VIT_203s0063g02680	-3.22113	3.94e-43	-0.4036	0.60397	-0.209878	1	357.797	1.75667	1.89667	3642.02	1.99333	2.27667	RVX12334.1	RVX12334.1 Protein RADIALIS-like 6 [Vitis vinifera]	tr|A5BSB4|A5BSB4_VITVI SANT domain-containing protein OS=Vitis vinifera OX=29760 GN=VIT_03s0063g02680 PE=4 SV=1	(at1g75250:111.0)RAD-like6(RL6);CONTAINSInterProDOMAIN/s:SANT,DNA-binding(InterPro:IPR001005),Molecularchaperone,heatshockprotein,Hsp40,DnaJ(InterPro:IPR015609),Homeodomain-like(InterPro:IPR009057);BESTArabidopsisthalianaproteinmatchis:RAD-like5(TAIR:AT1G19510.1);Has591Blasthitsto590proteinsin66species:Archae-0;Bacteria-0;Metazoa-122;Fungi-0;Plants-466;Viruses-0;OtherEukaryotes-3(source:NCBIBLink…
VIT_207s0005g02220	-1.53314	0.00490361	0.702229	0.356653	0	1	21.8467	0	278.263	68.4467	0	154.34	XP_002273106.2	XP_002273106.2 PREDICTED: chlorophyll a-b binding protein of LHCII type 1 [Vitis vinifera]?RVW41565.1 Chlorophyll a-b binding protein 1B, chloroplastic [Vitis vinifera]	tr|F6HZE1|F6HZE1_VITVI Chlorophyll a-b binding protein, chloroplastic OS=Vitis vinifera OX=29760 GN=VIT_07s0005g02220 PE=3 SV=1	(p27493|cb22_tobac:457.0)Chlorophylla-bbindingprotein21,chloroplastprecursor(LHCIItypeICAB-21)(LHCP)-Nicotianatabacum(Commontobacco)&(at1g29930:429.0)Subunitoflight-harvestingcomplexII(LHCII),whichabsorbslightandtransfersenergytothephotosyntheticreactioncenter.;chlorophyllA/Bbindingprotein1(CAB1);FUNCTIONSIN:chlorophyllbinding;INVOLVEDIN:photosynthesis;LOCATEDIN:light-harvestingcomplex,thylakoid,…
VIT_207s0031g00450	-1.19187	0.00396144	-1.20141	5.95e-05	-0.352228	1	0.336667	6.48667	0.906667	0.853333	8.47667	1.93	XP_010652804.1	XP_010652804.1 PREDICTED: transcription factor SPATULA [Vitis vinifera]	tr|D7SVW1|D7SVW1_VITVI BHLH domain-containing protein OS=Vitis vinifera OX=29760 GN=VIT_07s0031g00450 PE=4 SV=1	(at4g36930:164.0)EncodesatranscriptionfactorofthebHLHproteinfamily.Mutantshaveabnormal,unfusedcarpelsandreducedseeddormancy.;SPATULA(SPT);CONTAINSInterProDOMAIN/s:Helix-loop-helixDNA-bindingdomain(InterPro:IPR001092),Helix-loop-helixDNA-binding(InterPro:IPR011598);BESTArabidopsisthalianaproteinmatchis:basichelix-loop-helix(bHLH)DNA-bindingsuperfamilyprotein(TAIR:AT5G67110.1);Has30201Blasthitsto17…
VIT_209s0002g05270	4.86125	8.19e-06	-0.0307282	1	-0.0631386	1	3.64667	0.433333	16.8733	0.133333	0.466667	15.21	NP_001269085.1	NP_001269085.1 Gibberellin 3-beta-dioxygenase 1-like [Vitis vinifera]?AGQ42611.1 GA3ox1 [Vitis vinifera]?RVW28978.1 Gibberellin 3-beta-dioxygenase 1 [Vitis vinifera]?CBI36201.3 unnamed protein product, partial [Vitis vinifera]	tr|D7U0Q5|D7U0Q5_VITVI GA3ox1 OS=Vitis vinifera OX=29760 GN=VIT_09s0002g05270 PE=2 SV=1	(at1g15550:434.0)Involvedinlaterstepsofthegibberellicacidbiosyntheticpathway.ActivatedbyAGAMOUSinacal-1,ap1-1background.Deletionof208bpfrom-1016to-809(&#916;-808)resultedinlossofGA-negativefeedback(thissequence,whichcontainsa43-bpsequenceGNFEI,wasshowntobesufficientforGA-negativefeedback).;gibberellin3-oxidase1(GA3OX1);CONTAINSInterProDOMAIN/s:IsopenicillinNsynthase(InterPro:IPR002283),Oxoglutara…
VIT_216s0050g00020	1.08951	0.0214563	1.1043	0.0668498	-0.177936	1	13.8367	0.0366667	0.693333	6.98667	0.0366667	0.29	XP_002267709.1	XP_002267709.1 PREDICTED: WD repeat-containing protein RUP2-like [Vitis vinifera]	tr|F6H6Q3|F6H6Q3_VITVI WD_REPEATS_REGION domain-containing protein OS=Vitis vinifera OX=29760 GN=VIT_16s0050g00020 PE=4 SV=1	(at5g23730:426.0)Transducin/WD40repeat-likesuperfamilyprotein;CONTAINSInterProDOMAIN/s:WD40repeat2(InterPro:IPR019782),WD40repeat-like-containingdomain(InterPro:IPR011046),WD40-repeat-containingdomain(InterPro:IPR017986),WD40/YVTNrepeat-like-containingdomain(InterPro:IPR015943),WD40repeat(InterPro:IPR001680),WD40repeat,subgroup(InterPro:IPR019781);BESTArabidopsisthalianaproteinmatchis:Transducin/…
VIT_217s0000g06360	-2.11843	0.000776436	-0.967677	0.255742	-0.1948	1	1.07667	37.38	3.22667	5.15333	44.2067	5.70333	XP_002284858.1	XP_002284858.1 PREDICTED: expansin-A1 [Vitis vinifera]	tr|F6GT69|F6GT69_VITVI Expansin OS=Vitis vinifera OX=29760 GN=VIT_17s0000g06360 PE=3 SV=1	(at1g69530:332.0)MemberofAlpha-ExpansinGeneFamily.NamingconventionfromtheExpansinWorkingGroup(Kendeetal,PlantMolBio).Involvedintheformationofnematode-inducedsyncytiainrootsofArabidopsisthaliana.;expansinA1(EXPA1);CONTAINSInterProDOMAIN/s:Pollenallergen,N-terminal(InterPro:IPR014734),RarelipoproteinA(InterPro:IPR005132),Pollenallergen/expansin,C-terminal(InterPro:IPR007117),Barwin-relatedendogluca…
VIT_217s0053g00990	-1.95743	1.47e-07	-2.42054	2.34e-13	0.0119599	1	1.56	85.97	5.66	6.93333	87.4533	28.1733	XP_002269517.1	XP_002269517.1 PREDICTED: expansin-A10 [Vitis vinifera]?BAC66694.1 expansin [Vitis labrusca x Vitis vinifera]?CAN77596.1 hypothetical protein VITISV_001302 [Vitis vinifera]?CBI35311.3 unnamed protein product, partial [Vitis vinifera]	tr|A5C506|A5C506_VITVI Expansin OS=Vitis vinifera OX=29760 GN=VIT_17s0053g00990 PE=3 SV=1	(at2g03090:325.0)memberofAlpha-ExpansinGeneFamily.NamingconventionfromtheExpansinWorkingGroup(Kendeetal,2004.PlantMolBio).Involvedintheformationofnematode-inducedsyncytiainrootsofArabidopsisthaliana.;expansinA15(EXPA15);INVOLVEDIN:plant-typecellwallmodificationinvolvedinmultidimensionalcellgrowth,syncytiumformation,unidimensionalcellgrowth,plant-typecellwallloosening;LOCATEDIN:endomembranesystem,…
VIT_218s0001g05690	-1.51379	0.00901919	0.557945	0.51668	-0.151165	1	1.35667	7.08667	6.64333	4.70667	7.96667	4.01667	XP_002285790.1	XP_002285790.1 PREDICTED: probable protein phosphatase 2C 9 isoform X1 [Vitis vinifera]?CBI19163.3 unnamed protein product, partial [Vitis vinifera]	tr|E0CRK9|E0CRK9_VITVI PPM-type phosphatase domain-containing protein OS=Vitis vinifera OX=29760 GN=VIT_18s0001g05690 PE=4 SV=1	(at1g34750:452.0)Proteinphosphatase2Cfamilyprotein;FUNCTIONSIN:proteinserine/threoninephosphataseactivity,catalyticactivity;INVOLVEDIN:biological_processunknown;LOCATEDIN:plasmamembrane;EXPRESSEDIN:25plantstructures;EXPRESSEDDURING:13growthstages;CONTAINSInterProDOMAIN/s:Proteinphosphatase2C-related(InterPro:IPR001932),Proteinphosphatase2C(InterPro:IPR015655),Proteinphosphatase2C,N-terminal(Inter…
VIT_218s0001g12530	4.8411	1.79e-40	-0.482701	0.575399	0.415147	1	215.86	1.68333	2.31	8.40667	1.29667	2.86333	XP_010664694.1	XP_010664694.1 PREDICTED: protein RADIALIS-like 3 isoform X1 [Vitis vinifera]	tr|A0A438K265|A0A438K265_VITVI Protein RADIALIS-like 6 OS=Vitis vinifera OX=29760 GN=RL6_3 PE=4 SV=1	(at1g75250:107.0)RAD-like6(RL6);CONTAINSInterProDOMAIN/s:SANT,DNA-binding(InterPro:IPR001005),Molecularchaperone,heatshockprotein,Hsp40,DnaJ(InterPro:IPR015609),Homeodomain-like(InterPro:IPR009057);BESTArabidopsisthalianaproteinmatchis:RAD-like5(TAIR:AT1G19510.1);Has591Blasthitsto590proteinsin66species:Archae-0;Bacteria-0;Metazoa-122;Fungi-0;Plants-466;Viruses-0;OtherEukaryotes-3(source:NCBIBLink…
VIT_218s0001g12610	-1.27227	0.000347366	-3.65127	3.41e-16	-0.515631	1	13.52	9.69	0.43	35.9667	14.1633	4.75667	XP_002282280.1	XP_002282280.1 PREDICTED: protein RADIALIS-like 3 [Vitis vinifera]?CBI19708.3 unnamed protein product, partial [Vitis vinifera]	tr|E0CQD9|E0CQD9_VITVI SANT domain-containing protein OS=Vitis vinifera OX=29760 GN=VIT_18s0001g12610 PE=4 SV=1	(at4g39250:107.0)RAD-like1(RL1);CONTAINSInterProDOMAIN/s:Molecularchaperone,heatshockprotein,Hsp40,DnaJ(InterPro:IPR015609),SANT,DNA-binding(InterPro:IPR001005),Myb,DNA-binding(InterPro:IPR014778),Homeodomain-like(InterPro:IPR009057),SANT,eukarya(InterPro:IPR017884);BESTArabidopsisthalianaproteinmatchis:Homeodomain-likesuperfamilyprotein(TAIR:AT2G21650.1);Has592Blasthitsto591proteinsin82species:A…
