# Supplementary material for: Far-red light modulates grapevine growth by increasing leaf photosynthesis efficiency and triggering organ-specific transcriptome remodelling: Author
Source: BMC Plant Biol. 2024 Mar 15;24:189. doi: 10.1186/s12870-024-04870-7 (PMC10941557; doi:10.1186/s12870-024-04870-7)
Supplement: Supplementary file 4 — Supplementary Material 4 [file 12870_2024_4870_MOESM4_ESM.xlsx]

## Sheet: Sheet1
list of genes and traits identified in correlation network analysis
gene name		trait	gene	gene_id	WFR.L_vs_WW.L.log2fc	WFR.L_vs_WW.L.padj	WFR.S_vs_WW.S.log2fc	WFR.S_vs_WW.S.padj	WFR.R_vs_WW.R.log2fc	WFR.R_vs_WW.R.padj	WFR.L	WFR.R	WFR.S	WW.L	WW.R	WW.S	refseq	nr_annotion	uniprot_annotion	vv_mercator_annotion
VvCB5D	hypothetical protein	FW	VIT_218s0001g09400	VIT_218s0001g09400	-0.320761	0.530881	-1.15772	4.97e-05	0.143931	1	549.273	396.333	241.577	746.32	365.953	504.57	RVW40431.1	RVW40431.1 Cytochrome B5 isoform D [Vitis vinifera]?CAN63256.1 hypothetical protein VITISV_028490 [Vitis vinifera]?CBI19429.3 unnamed protein product, partial [Vitis vinifera]	tr|A5B9D6|A5B9D6_VITVI Cytochrome b5 heme-binding domain-containing protein OS=Vitis vinifera OX=29760 GN=VIT_18s0001g09400 PE=3 SV=1	(at5g48810:125.0)Encodesacytochromeb5isoformthatlocalizestotheER.TheC-terminalportionoftheproteinappearstobecapableofinsertingintoaplantmicrosomalmembraneinvitroandtheproteinappearstobesubjecttoglycosylation.;cytochromeB5isoformD(CB5-D);FUNCTIONSIN:hemebinding;INVOLVEDIN:defenseresponsetobacterium;LOCATEDIN:endoplasmicreticulum,endoplasmicreticulummembrane;EXPRESSEDIN:26plantstructures;EXPRESSEDD…
VvCHS2	chalcone synthase 2	Sucrose	VIT_205s0136g00260	VIT_205s0136g00260	-0.501718	0.476978	-1.0712	0.0260797	0.0264687	1	608.12	569.61	507.607	931.91	572.183	1023.12	XP_002264019.1	XP_002264019.1 PREDICTED: chalcone synthase 2 [Vitis vinifera]?RVW35208.1 Chalcone synthase 2 [Vitis vinifera]?RVW90368.1 Chalcone synthase 2 [Vitis vinifera]?BAB84111.1 chalcone synthase [Vitis vinifera]?CAN75038.1 hypothetical protein VITISV_030544 [Vitis vinifera]	tr|Q8W3P6|Q8W3P6_VITVI Chalcone synthase OS=Vitis vinifera OX=29760 GN=CHS3 PE=3 SV=1	(p22928|chsj_pethy:721.0)ChalconesynthaseJ(EC2.3.1.74)(Naringenin-chalconesynthaseJ)-Petuniahybrida(Petunia)&(at5g13930:664.0)Encodeschalconesynthase(CHS),akeyenzymeinvolvedinthebiosynthesisofflavonoids.Requiredfortheaccumulationofpurpleanthocyaninsinleavesandstems.Alsoinvolvedintheregulationofauxintransportandthemodulationofrootgravitropism.;TRANSPARENTTESTA4(TT4);FUNCTIONSIN:naringenin-chalcone…
VvCYP81F1	isoflavone 3'-hydroxylase	FW	VIT_218s0001g09650	VIT_218s0001g09650	1.3348	0.0145492	0.806048	0.229478	-0.124986	1	22.29	34.1067	42.78	9.53333	37.98	23.3467	XP_002285066.1	XP_002285066.1 PREDICTED: isoflavone 3'-hydroxylase [Vitis vinifera]?RVW40477.1 Cytochrome P450 81F1 [Vitis vinifera]?RVW99942.1 Cytochrome P450 81F1 [Vitis vinifera]	tr|A0A438IT87|A0A438IT87_VITVI Cytochrome P450 81F1 OS=Vitis vinifera OX=29760 GN=CYP81F1_1 PE=3 SV=1	(at5g10600:511.0)memberofCYP81K;"cytochromeP450,family81,subfamilyK,polypeptide2"(CYP81K2);FUNCTIONSIN:electroncarrieractivity,monooxygenaseactivity,ironionbinding,oxygenbinding,hemebinding;INVOLVEDIN:oxidationreduction;CONTAINSInterProDOMAIN/s:CytochromeP450(InterPro:IPR001128),CytochromeP450,E-class,groupI(InterPro:IPR002401),CytochromeP450,conservedsite(InterPro:IPR017972);BESTArabidopsisthali…
VvGolS2	galactinol synthase 2	FW	VIT_205s0077g00430	VIT_205s0077g00430	3.01572	1.3e-13	0.396862	0.920594	1.99649	1	22.7767	0.05	0.0266667	3.01	0.01	0.02	XP_002280616.1	XP_002280616.1 PREDICTED: galactinol synthase 2 [Vitis vinifera]?RVW26461.1 Galactinol synthase 2 [Vitis vinifera]?RVW71610.1 Galactinol synthase 2 [Vitis vinifera]	tr|A0A438GHC5|A0A438GHC5_VITVI Hexosyltransferase OS=Vitis vinifera OX=29760 GN=GOLS2_11 PE=3 SV=1	(at2g47180:474.0)galactinolsynthase1(GolS1);FUNCTIONSIN:transferaseactivity,transferringhexosylgroups,transferaseactivity,transferringglycosylgroups;INVOLVEDIN:responsetohighlightintensity,carbohydratebiosyntheticprocess,responsetohydrogenperoxide,responsetoheat;LOCATEDIN:cellular_componentunknown;EXPRESSEDIN:19plantstructures;EXPRESSEDDURING:11growthstages;CONTAINSInterProDOMAIN/s:Glycosyltransf…
VvGolS2	galactinol synthase 2	DW	VIT_205s0077g00430	VIT_205s0077g00430	3.01572	1.3e-13	0.396862	0.920594	1.99649	1	22.7767	0.05	0.0266667	3.01	0.01	0.02	XP_002280616.1	XP_002280616.1 PREDICTED: galactinol synthase 2 [Vitis vinifera]?RVW26461.1 Galactinol synthase 2 [Vitis vinifera]?RVW71610.1 Galactinol synthase 2 [Vitis vinifera]	tr|A0A438GHC5|A0A438GHC5_VITVI Hexosyltransferase OS=Vitis vinifera OX=29760 GN=GOLS2_11 PE=3 SV=1	(at2g47180:474.0)galactinolsynthase1(GolS1);FUNCTIONSIN:transferaseactivity,transferringhexosylgroups,transferaseactivity,transferringglycosylgroups;INVOLVEDIN:responsetohighlightintensity,carbohydratebiosyntheticprocess,responsetohydrogenperoxide,responsetoheat;LOCATEDIN:cellular_componentunknown;EXPRESSEDIN:19plantstructures;EXPRESSEDDURING:11growthstages;CONTAINSInterProDOMAIN/s:Glycosyltransf…
VvGT5	anthocyanidin 3-o-glucosyltransferese 5	FW	VIT_204s0023g01240	VIT_204s0023g01240	0.549009	0.459556	-1.57765	0.00171018	-0.17517	1	29.65	42.3667	0.73	22.0367	48.87	2.07667	XP_010649185.1	XP_010649185.1 PREDICTED: anthocyanidin 3-O-glucosyltransferase 5 isoform X1 [Vitis vinifera]	tr|F6GWZ3|F6GWZ3_VITVI Glycosyltransferase OS=Vitis vinifera OX=29760 GN=VIT_04s0023g01240 PE=3 SV=1	(at3g50740:420.0)UGT72E1isanUDPG:coniferylalcoholglucosyltransferasewhichspecificallyglucosylatessinapyl-andconiferylaldehydes.Theenzymeisthoughttobeinvolvedinligninmetabolism.;UDP-glucosyltransferase72E1(UGT72E1);CONTAINSInterProDOMAIN/s:UDP-glucuronosyl/UDP-glucosyltransferase(InterPro:IPR002213);BESTArabidopsisthalianaproteinmatchis:UDP-Glycosyltransferasesuperfamilyprotein(TAIR:AT5G66690.1);H…
VvGT5	anthocyanidin 3-o-glucosyltransferese 5	DW	VIT_204s0023g01240	VIT_204s0023g01240	0.549009	0.459556	-1.57765	0.00171018	-0.17517	1	29.65	42.3667	0.73	22.0367	48.87	2.07667	XP_010649185.1	XP_010649185.1 PREDICTED: anthocyanidin 3-O-glucosyltransferase 5 isoform X1 [Vitis vinifera]	tr|F6GWZ3|F6GWZ3_VITVI Glycosyltransferase OS=Vitis vinifera OX=29760 GN=VIT_04s0023g01240 PE=3 SV=1	(at3g50740:420.0)UGT72E1isanUDPG:coniferylalcoholglucosyltransferasewhichspecificallyglucosylatessinapyl-andconiferylaldehydes.Theenzymeisthoughttobeinvolvedinligninmetabolism.;UDP-glucosyltransferase72E1(UGT72E1);CONTAINSInterProDOMAIN/s:UDP-glucuronosyl/UDP-glucosyltransferase(InterPro:IPR002213);BESTArabidopsisthalianaproteinmatchis:UDP-Glycosyltransferasesuperfamilyprotein(TAIR:AT5G66690.1);H…
VvHOX11	homeobox-leucine zipper protein HOX11	DW	VIT_208s0007g06670	VIT_208s0007g06670	-2.13558	2.57e-11	-0.425631	0.416954	-0.0262104	1	0.9	11.8633	7.38	4.37	12.32	9.36	XP_002275747.1	XP_002275747.1 PREDICTED: homeobox-leucine zipper protein HOX11 [Vitis vinifera]?RVW30810.1 Homeobox-leucine zipper protein HAT14 [Vitis vinifera]	tr|F6HLH9|F6HLH9_VITVI Homeobox domain-containing protein OS=Vitis vinifera OX=29760 GN=VIT_08s0007g06670 PE=3 SV=1	(at5g06710:218.0)Homeobox-leucinezipperprotein.;homeoboxfromArabidopsisthaliana(HAT14);FUNCTIONSIN:DNAbinding,sequence-specificDNAbindingtranscriptionfactoractivity;INVOLVEDIN:regulationoftranscription,DNA-dependent;LOCATEDIN:nucleus;EXPRESSEDIN:18plantstructures;EXPRESSEDDURING:9growthstages;BESTArabidopsisthalianaproteinmatchis:Homeobox-leucinezipperprotein4(HB-4)/HD-ZIPprotein(TAIR:AT4G17460.1…
VvIAA18	auxin-responsive protein IAA18	DW	VIT_209s0002g03410	VIT_209s0002g03410	-1.02216	4.18e-06	-0.0840627	0.86069	-0.30104	1	7.41333	109.887	137.4	16.9533	137.467	133.977	XP_010654616.1	XP_010654616.1 PREDICTED: auxin-responsive protein IAA18 [Vitis vinifera]	tr|F6HY95|F6HY95_VITVI Auxin-responsive protein OS=Vitis vinifera OX=29760 GN=VIT_09s0002g03410 PE=3 SV=1	(at3g16500:222.0)phytochrome-associatedprotein1(PAP1);phytochrome-associatedprotein1(PAP1);FUNCTIONSIN:sequence-specificDNAbindingtranscriptionfactoractivity;INVOLVEDIN:responsetoauxinstimulus;LOCATEDIN:nucleus;EXPRESSEDIN:22plantstructures;EXPRESSEDDURING:13growthstages;CONTAINSInterProDOMAIN/s:Aux/IAA-ARF-dimerisation(InterPro:IPR011525),AUX/IAAprotein(InterPro:IPR003311);BESTArabidopsisthalian…
VvKNAT3	Hhomeobox protein knotted-1-like 3	LA	VIT_204s0008g06130	VIT_204s0008g06130	0.0643095	0.832075	1.00812	5.22e-13	-0.091211	1	96.2367	61.2733	27.8067	101.637	66.6267	12.8167	XP_002285407.2	XP_002285407.2 PREDICTED: homeobox protein knotted-1-like 3 isoform X2 [Vitis vinifera]	tr|F6H3V2|F6H3V2_VITVI Uncharacterized protein OS=Vitis vinifera OX=29760 GN=VIT_04s0008g06130 PE=3 SV=1	(at5g25220:484.0)AmemberofclassIIknotted1-likehomeoboxgenefamily(togetherwithKNAT4andKNAT5).Expressedin:hypocotyl-rootboundary,anther-filamentjunctioninflowers,ovule-funiculusandpeduncle-siliqueboundaries,petiolesandroot.Light-regulatedexpressionwithdifferentialresponsetored/far-redlight.KNAT3promoteractivityshowedcell-typespecificpatternalonglongitudinalrootaxis,restrictedmainlytothedifferentiat…
VvRADIALIS-like1	protein RADIALIS-like 1	DW	VIT_203s0063g02620	VIT_203s0063g02620	-5.03872	3.64e-149	-1.01764	0.407129	1.11073	1	7.93333	0.0633333	0.133333	289.273	0.0266667	0.253333	XP_003631660.1	XP_003631660.1 PREDICTED: protein RADIALIS-like 1 [Vitis vinifera]	tr|F6HQM6|F6HQM6_VITVI SANT domain-containing protein OS=Vitis vinifera OX=29760 GN=VIT_03s0063g02620 PE=4 SV=1	(at4g39250:120.0)RAD-like1(RL1);CONTAINSInterProDOMAIN/s:Molecularchaperone,heatshockprotein,Hsp40,DnaJ(InterPro:IPR015609),SANT,DNA-binding(InterPro:IPR001005),Myb,DNA-binding(InterPro:IPR014778),Homeodomain-like(InterPro:IPR009057),SANT,eukarya(InterPro:IPR017884);BESTArabidopsisthalianaproteinmatchis:Homeodomain-likesuperfamilyprotein(TAIR:AT2G21650.1);Has592Blasthitsto591proteinsin82species:A…
VvRADIALIS-like1	protein RADIALIS-like 1	FW	VIT_203s0063g02620	VIT_203s0063g02620	-5.03872	3.64e-149	-1.01764	0.407129	1.11073	1	7.93333	0.0633333	0.133333	289.273	0.0266667	0.253333	XP_003631660.1	XP_003631660.1 PREDICTED: protein RADIALIS-like 1 [Vitis vinifera]	tr|F6HQM6|F6HQM6_VITVI SANT domain-containing protein OS=Vitis vinifera OX=29760 GN=VIT_03s0063g02620 PE=4 SV=1	(at4g39250:120.0)RAD-like1(RL1);CONTAINSInterProDOMAIN/s:Molecularchaperone,heatshockprotein,Hsp40,DnaJ(InterPro:IPR015609),SANT,DNA-binding(InterPro:IPR001005),Myb,DNA-binding(InterPro:IPR014778),Homeodomain-like(InterPro:IPR009057),SANT,eukarya(InterPro:IPR017884);BESTArabidopsisthalianaproteinmatchis:Homeodomain-likesuperfamilyprotein(TAIR:AT2G21650.1);Has592Blasthitsto591proteinsin82species:A…
VvRADIALIS-like3	protein RADIALIS-like 3	DW	VIT_218s0001g12610	VIT_218s0001g12610	-1.27227	0.000347366	-3.65127	3.41e-16	-0.515631	1	13.52	9.69	0.43	35.9667	14.1633	4.75667	XP_002282280.1	XP_002282280.1 PREDICTED: protein RADIALIS-like 3 [Vitis vinifera]?CBI19708.3 unnamed protein product, partial [Vitis vinifera]	tr|E0CQD9|E0CQD9_VITVI SANT domain-containing protein OS=Vitis vinifera OX=29760 GN=VIT_18s0001g12610 PE=4 SV=1	(at4g39250:107.0)RAD-like1(RL1);CONTAINSInterProDOMAIN/s:Molecularchaperone,heatshockprotein,Hsp40,DnaJ(InterPro:IPR015609),SANT,DNA-binding(InterPro:IPR001005),Myb,DNA-binding(InterPro:IPR014778),Homeodomain-like(InterPro:IPR009057),SANT,eukarya(InterPro:IPR017884);BESTArabidopsisthalianaproteinmatchis:Homeodomain-likesuperfamilyprotein(TAIR:AT2G21650.1);Has592Blasthitsto591proteinsin82species:A…
VvSUS7	sucrose synthase 7	DW	VIT_217s0053g00700	VIT_217s0053g00700	-1.1632	0.000850509	-0.166545	0.779538	0.402633	1	0.763333	12.99	34.4133	1.89	10.0967	35.7867	XP_010663929.1	XP_010663929.1 PREDICTED: sucrose synthase 7 isoform X2 [Vitis vinifera]?CBI35298.3 unnamed protein product, partial [Vitis vinifera]	tr|D7TXS3|D7TXS3_VITVI Sucrose synthase OS=Vitis vinifera OX=29760 GN=VIT_17s0053g00700 PE=3 SV=1	(at1g73370:1274.0)Encodesaproteinwithsucrosesynthaseactivity(SUS6).;sucrosesynthase6(SUS6);CONTAINSInterProDOMAIN/s:Sucrosesynthase,plant/cyanobacteria(InterPro:IPR012820),Sucrosesynthase(InterPro:IPR000368),Glycosyltransferase,group1(InterPro:IPR001296);BESTArabidopsisthalianaproteinmatchis:sucrosesynthase5(TAIR:AT5G37180.1).&(o24301|sus2_pea:945.0)Sucrosesynthase2(EC2.4.1.13)(Sucrose-UDPglucosy…
VvSUS7	sucrose synthase 7	FW	VIT_217s0053g00700	VIT_217s0053g00700	-1.1632	0.000850509	-0.166545	0.779538	0.402633	1	0.763333	12.99	34.4133	1.89	10.0967	35.7867	XP_010663929.1	XP_010663929.1 PREDICTED: sucrose synthase 7 isoform X2 [Vitis vinifera]?CBI35298.3 unnamed protein product, partial [Vitis vinifera]	tr|D7TXS3|D7TXS3_VITVI Sucrose synthase OS=Vitis vinifera OX=29760 GN=VIT_17s0053g00700 PE=3 SV=1	(at1g73370:1274.0)Encodesaproteinwithsucrosesynthaseactivity(SUS6).;sucrosesynthase6(SUS6);CONTAINSInterProDOMAIN/s:Sucrosesynthase,plant/cyanobacteria(InterPro:IPR012820),Sucrosesynthase(InterPro:IPR000368),Glycosyltransferase,group1(InterPro:IPR001296);BESTArabidopsisthalianaproteinmatchis:sucrosesynthase5(TAIR:AT5G37180.1).&(o24301|sus2_pea:945.0)Sucrosesynthase2(EC2.4.1.13)(Sucrose-UDPglucosy…
VvSWEET3	bidirectional sugar transporter SWEET3	DW	VIT_216s0050g02540	VIT_216s0050g02540	-1.2217	0.000269233	-0.0334394	0.970459	0.144226	1	29.2733	0.776667	30.3867	77.1933	0.723333	28.32	XP_002267886.1	XP_002267886.1 PREDICTED: bidirectional sugar transporter SWEET3 [Vitis vinifera]?XP_034711762.1 bidirectional sugar transporter SWEET3 [Vitis riparia]?CBI22544.3 unnamed protein product, partial [Vitis vinifera]	tr|E0CUJ5|E0CUJ5_VITVI Bidirectional sugar transporter SWEET OS=Vitis vinifera OX=29760 GN=VIT_16s0050g02540 PE=3 SV=1	(at5g53190:283.0)NodulinMtN3familyprotein;INVOLVEDIN:biological_processunknown;LOCATEDIN:integraltomembrane,membrane;EXPRESSEDIN:8plantstructures;EXPRESSEDDURING:4anthesis,Cglobularstage,petaldifferentiationandexpansionstage,Eexpandedcotyledonstage;CONTAINSInterProDOMAIN/s:MtN3/saliva-relatedtransmembraneprotein,conservedregion(InterPro:IPR018169),RAG1-activatingprotein1homologue(InterPro:IPR0181…
VvTPPJ	probable trehalose-phosphate phosphatase J	DW	VIT_200s0304g00080	VIT_200s0304g00080	-0.122294	0.812302	1.15485	1.85e-06	-0.0200028	1	32.3267	26.8233	82.54	38.4533	27.6367	33.5533	NP_001306211.1	NP_001306211.1 probable trehalose-phosphate phosphatase J [Vitis vinifera]?XP_002263078.1 PREDICTED: probable trehalose-phosphate phosphatase J isoform X1 [Vitis vinifera]?BAR13257.1 RAMOSA3 [Vitis vinifera]?CBI40999.3 unnamed protein product, partial [Vitis vinifera]	tr|F6I7F4|F6I7F4_VITVI Trehalose 6-phosphate phosphatase (Fragment) OS=Vitis vinifera OX=29760 GN=VIT_00s0304g00080 PE=3 SV=1	(at5g65140:502.0)Haloaciddehalogenase-likehydrolase(HAD)superfamilyprotein;FUNCTIONSIN:catalyticactivity,trehalose-phosphataseactivity;INVOLVEDIN:responsetocadmiumion,trehalosebiosyntheticprocess;EXPRESSEDIN:21plantstructures;EXPRESSEDDURING:14growthstages;CONTAINSInterProDOMAIN/s:HAD-superfamilyhydrolase,subfamilyIIB(InterPro:IPR006379),Trehalose-phosphatase(InterPro:IPR003337);BESTArabidopsisth…
VvTPPJ	probable trehalose-phosphate phosphatase J	FW	VIT_200s0304g00080	VIT_200s0304g00080	-0.122294	0.812302	1.15485	1.85e-06	-0.0200028	1	32.3267	26.8233	82.54	38.4533	27.6367	33.5533	NP_001306211.1	NP_001306211.1 probable trehalose-phosphate phosphatase J [Vitis vinifera]?XP_002263078.1 PREDICTED: probable trehalose-phosphate phosphatase J isoform X1 [Vitis vinifera]?BAR13257.1 RAMOSA3 [Vitis vinifera]?CBI40999.3 unnamed protein product, partial [Vitis vinifera]	tr|F6I7F4|F6I7F4_VITVI Trehalose 6-phosphate phosphatase (Fragment) OS=Vitis vinifera OX=29760 GN=VIT_00s0304g00080 PE=3 SV=1	(at5g65140:502.0)Haloaciddehalogenase-likehydrolase(HAD)superfamilyprotein;FUNCTIONSIN:catalyticactivity,trehalose-phosphataseactivity;INVOLVEDIN:responsetocadmiumion,trehalosebiosyntheticprocess;EXPRESSEDIN:21plantstructures;EXPRESSEDDURING:14growthstages;CONTAINSInterProDOMAIN/s:HAD-superfamilyhydrolase,subfamilyIIB(InterPro:IPR006379),Trehalose-phosphatase(InterPro:IPR003337);BESTArabidopsisth…
VvUGT74E2	UDP-glycosyltransferase 74E2	Glucose	VIT_207s0151g00540	VIT_207s0151g00540	1.08789	0.0162946	-0.193356	0.833	-0.150049	1	14.54	30.2	1.30667	7.23333	34.29	1.37	XP_002273866.1	XP_002273866.1 PREDICTED: UDP-glycosyltransferase 74E2 [Vitis vinifera]	tr|F6H7U4|F6H7U4_VITVI Glycosyltransferase OS=Vitis vinifera OX=29760 GN=VIT_07s0151g00540 PE=3 SV=1	0
VvUGT92A1	UDP-glycosyltransferase 92A1	DW	VIT_206s0004g01670	VIT_206s0004g01670	-1.10537	0.00628557	-0.271564	0.724752	0.365535	1	1.64333	5.78333	0.9	3.91333	4.6	0.996667	XP_002283018.2	XP_002283018.2 PREDICTED: UDP-glycosyltransferase 92A1 [Vitis vinifera]?RVW48681.1 UDP-glycosyltransferase 92A1 [Vitis vinifera]	tr|A0A438ELS1|A0A438ELS1_VITVI Glycosyltransferase OS=Vitis vinifera OX=29760 GN=UGT92A1_0 PE=3 SV=1	(at5g12890:546.0)UDP-Glycosyltransferasesuperfamilyprotein;FUNCTIONSIN:UDP-glycosyltransferaseactivity,transferaseactivity,transferringglycosylgroups;INVOLVEDIN:metabolicprocess;EXPRESSEDIN:22plantstructures;EXPRESSEDDURING:12growthstages;CONTAINSInterProDOMAIN/s:UDP-glucuronosyl/UDP-glucosyltransferase(InterPro:IPR002213);BESTArabidopsisthalianaproteinmatchis:UDP-Glycosyltransferasesuperfamilypr…
		FW	VIT_200s0317g00030	VIT_200s0317g00030	5.23803	7.34e-32	3.50338	0.000401089	0.752794	1	31.4067	0.0133333	0.796667	0.91	0	0.0766667	XP_002282451.1	XP_002282451.1 PREDICTED: uncharacterized protein LOC100244913 [Vitis vinifera]?CBI33167.3 unnamed protein product, partial [Vitis vinifera]	tr|D7TRP1|D7TRP1_VITVI Uncharacterized protein OS=Vitis vinifera OX=29760 GN=VIT_00s0317g00030 PE=4 SV=1	(gnl|cdd|88257:86.5)nodescriptionavailable&(at3g55240:84.3)OverexpressionleadstoPEL(Pseudo-EtiolationinLight)phenotype.;FUNCTIONSIN:molecular_functionunknown;INVOLVEDIN:developmentalprocess;LOCATEDIN:endomembranesystem;CONTAINSInterProDOMAIN/s:ConservedhypotheticalproteinCHP01589,plant(InterPro:IPR006476);BESTArabidopsisthalianaproteinmatchis:Plantprotein1589ofunknownfunction(TAIR:AT3G28990.1);Ha…
		DW	VIT_200s0317g00030	VIT_200s0317g00030	5.23803	7.34e-32	3.50338	0.000401089	0.752794	1	31.4067	0.0133333	0.796667	0.91	0	0.0766667	XP_002282451.1	XP_002282451.1 PREDICTED: uncharacterized protein LOC100244913 [Vitis vinifera]?CBI33167.3 unnamed protein product, partial [Vitis vinifera]	tr|D7TRP1|D7TRP1_VITVI Uncharacterized protein OS=Vitis vinifera OX=29760 GN=VIT_00s0317g00030 PE=4 SV=1	(gnl|cdd|88257:86.5)nodescriptionavailable&(at3g55240:84.3)OverexpressionleadstoPEL(Pseudo-EtiolationinLight)phenotype.;FUNCTIONSIN:molecular_functionunknown;INVOLVEDIN:developmentalprocess;LOCATEDIN:endomembranesystem;CONTAINSInterProDOMAIN/s:ConservedhypotheticalproteinCHP01589,plant(InterPro:IPR006476);BESTArabidopsisthalianaproteinmatchis:Plantprotein1589ofunknownfunction(TAIR:AT3G28990.1);Ha…
		SLW	VIT_200s0379g00050	VIT_200s0379g00050	-1.68241	0.00332402	-1.95505	0.00171756	0.0205428	1	1.92667	2.05667	0.256667	6.51667	2.09	0.916667	CBI29397.3	CBI29397.3 unnamed protein product, partial [Vitis vinifera]	tr|F6HJH6|F6HJH6_VITVI Uncharacterized protein OS=Vitis vinifera OX=29760 GN=VIT_00s0379g00050 PE=4 SV=1	(at3g50560:353.0)NAD(P)-bindingRossmann-foldsuperfamilyprotein;FUNCTIONSIN:oxidoreductaseactivity,binding,catalyticactivity;INVOLVEDIN:oxidationreduction,metabolicprocess;LOCATEDIN:cellular_componentunknown;EXPRESSEDIN:19plantstructures;EXPRESSEDDURING:11growthstages;CONTAINSInterProDOMAIN/s:NAD(P)-bindingdomain(InterPro:IPR016040),Glucose/ribitoldehydrogenase(InterPro:IPR002347),Short-chaindehyd…
		DW	VIT_200s0386g00050	VIT_200s0386g00050	1.39433	0.0116327	1.2698	0.0219504	-0.523004	1	720.813	1.64667	315.463	292.813	2.46	116.03	RVX23771.1	RVX23771.1 putative xyloglucan endotransglucosylase/hydrolase protein 7 [Vitis vinifera]	tr|A5AQ11|A5AQ11_VITVI Xyloglucan endotransglucosylase/hydrolase OS=Vitis vinifera OX=29760 GN=VITISV_037683 PE=3 SV=1	(at4g37800:172.0)xyloglucanendotransglucosylase/hydrolase7(XTH7);FUNCTIONSIN:hydrolaseactivity,actingonglycosylbonds,xyloglucan:xyloglucosyltransferaseactivity,hydrolaseactivity,hydrolyzingO-glycosylcompounds;INVOLVEDIN:carbohydratemetabolicprocess,cellularglucanmetabolicprocess;LOCATEDIN:endomembranesystem,cellwall,apoplast;EXPRESSEDIN:17plantstructures;EXPRESSEDDURING:10growthstages;CONTAINSInt…
		FW	VIT_200s0386g00050	VIT_200s0386g00050	1.39433	0.0116327	1.2698	0.0219504	-0.523004	1	720.813	1.64667	315.463	292.813	2.46	116.03	RVX23771.1	RVX23771.1 putative xyloglucan endotransglucosylase/hydrolase protein 7 [Vitis vinifera]	tr|A5AQ11|A5AQ11_VITVI Xyloglucan endotransglucosylase/hydrolase OS=Vitis vinifera OX=29760 GN=VITISV_037683 PE=3 SV=1	(at4g37800:172.0)xyloglucanendotransglucosylase/hydrolase7(XTH7);FUNCTIONSIN:hydrolaseactivity,actingonglycosylbonds,xyloglucan:xyloglucosyltransferaseactivity,hydrolaseactivity,hydrolyzingO-glycosylcompounds;INVOLVEDIN:carbohydratemetabolicprocess,cellularglucanmetabolicprocess;LOCATEDIN:endomembranesystem,cellwall,apoplast;EXPRESSEDIN:17plantstructures;EXPRESSEDDURING:10growthstages;CONTAINSInt…
		FW	VIT_200s1240g00010	VIT_200s1240g00010	-4.46458	6.68e-24	0.161075	0.885208	-0.537744	1	12.1467	0.403333	171.953	292.65	0.603333	142.5	0	0	tr|F6H8C9|F6H8C9_VITVI Cystatin domain-containing protein OS=Vitis vinifera OX=29760 GN=VIT_00s0187g00060 PE=4 SV=1	nohits&(originaldescription:nooriginaldescription)
		DW	VIT_200s1240g00010	VIT_200s1240g00010	-4.46458	6.68e-24	0.161075	0.885208	-0.537744	1	12.1467	0.403333	171.953	292.65	0.603333	142.5	0	0	tr|F6H8C9|F6H8C9_VITVI Cystatin domain-containing protein OS=Vitis vinifera OX=29760 GN=VIT_00s0187g00060 PE=4 SV=1	nohits&(originaldescription:nooriginaldescription)
		DW	VIT_201s0011g01740	VIT_201s0011g01740	-1.23397	0.0494033	-0.110873	0.933201	-0.0657169	1	7.94667	13.8167	2.80667	20.6933	14.9067	2.74	XP_019080509.1	XP_019080509.1 PREDICTED: protein PHLOEM PROTEIN 2-LIKE A9 isoform X6 [Vitis vinifera]?CBI27174.3 unnamed protein product, partial [Vitis vinifera]	tr|F6HF56|F6HF56_VITVI Uncharacterized protein OS=Vitis vinifera OX=29760 GN=VIT_01s0011g01740 PE=4 SV=1	(at1g31200:117.0)phloemprotein2-A9(PP2-A9);BESTArabidopsisthalianaproteinmatchis:phloemprotein2-A10(TAIR:AT1G10155.1);Has128Blasthitsto128proteinsin20species:Archae-0;Bacteria-0;Metazoa-0;Fungi-0;Plants-128;Viruses-0;OtherEukaryotes-0(source:NCBIBLink).&(reliability:234.0)&(originaldescription:nooriginaldescription)
		DW	VIT_201s0011g02310	VIT_201s0011g02310	-1.00194	0.000116661	0.0775521	0.875755	-0.279735	1	1.89667	8.60667	18.78	4.23333	10.6633	16.62	XP_010648309.1	XP_010648309.1 PREDICTED: uncharacterized protein LOC104878977 [Vitis vinifera]?XP_034701620.1 uncharacterized protein LOC117926564 [Vitis riparia]?RVW45482.1 hypothetical protein CK203_079771 [Vitis vinifera]?RVW65188.1 hypothetical protein CK203_035810 [Vitis vinifera]	tr|A0A438ECV2|A0A438ECV2_VITVI Uncharacterized protein OS=Vitis vinifera OX=29760 GN=CK203_035810 PE=4 SV=1	(at3g25590:101.0)unknownprotein;Has149Blasthitsto140proteinsin44species:Archae-0;Bacteria-6;Metazoa-40;Fungi-6;Plants-39;Viruses-0;OtherEukaryotes-58(source:NCBIBLink).&(reliability:202.0)&(originaldescription:nooriginaldescription)
		DW	VIT_201s0011g05090	VIT_201s0011g05090	-4.69385	5.73e-42	0	1	0.166961	1	0.826667	0.973333	0	23.9933	0.883333	0	XP_019078554.1	XP_019078554.1 PREDICTED: MLP-like protein 34 [Vitis vinifera]	tr|F6HFH3|F6HFH3_VITVI Bet_v_1 domain-containing protein OS=Vitis vinifera OX=29760 GN=VIT_01s0011g05090 PE=4 SV=1	(gnl|cdd|84754:149.0)nodescriptionavailable&(at1g70850:118.0)MLP-likeprotein34(MLP34);FUNCTIONSIN:molecular_functionunknown;INVOLVEDIN:responsetobioticstimulus,defenseresponse;LOCATEDIN:cellular_componentunknown;EXPRESSEDIN:6plantstructures;EXPRESSEDDURING:4anthesis,petaldifferentiationandexpansionstage;CONTAINSInterProDOMAIN/s:BetvIallergen(InterPro:IPR000916);BESTArabidopsisthalianaproteinmatch…
		DW	VIT_201s0127g00340	VIT_201s0127g00340	-1.15033	0.00109056	-0.380884	0.862251	1.59534	1	60.0633	0.06	0.06	147.773	0.02	0.0766667	XP_010651547.1	XP_010651547.1 PREDICTED: uncharacterized protein LOC104879657 [Vitis vinifera]	tr|D7TDI6|D7TDI6_VITVI Uncharacterized protein OS=Vitis vinifera OX=29760 GN=VIT_01s0127g00340 PE=4 SV=1	nohits&(originaldescription:nooriginaldescription)
		DW	VIT_201s0127g00750	VIT_201s0127g00750	-0.986256	0.00676411	-1.04581	0.000970807	0.136651	1	1.79	25.3733	6.26333	3.9	23.5667	12.0367	XP_002264412.1	XP_002264412.1 PREDICTED: polyamine oxidase [Vitis vinifera]?RVW47294.1 Polyamine oxidase [Vitis vinifera]?CBI28521.3 unnamed protein product, partial [Vitis vinifera]	tr|D7TDE8|D7TDE8_VITVI Amino_oxidase domain-containing protein OS=Vitis vinifera OX=29760 GN=VIT_01s0127g00750 PE=4 SV=1	(o64411|pao_maize:581.0)Polyamineoxidaseprecursor(EC1.5.3.11)-Zeamays(Maize)&(at5g13700:427.0)Encodesaproteinwithpolyamineoxidaseactivity.ThemRNAofthisgeneisonlyexpressedinverylowamountsintheorganswhereitwasdetected(light-grownplants).;polyamineoxidase1(PAO1);FUNCTIONSIN:FADbinding,polyamineoxidaseactivity;INVOLVEDIN:oxidationreduction;LOCATEDIN:endomembranesystem;EXPRESSEDIN:12plantstructures;EX…
		FW	VIT_201s0127g00750	VIT_201s0127g00750	-0.986256	0.00676411	-1.04581	0.000970807	0.136651	1	1.79	25.3733	6.26333	3.9	23.5667	12.0367	XP_002264412.1	XP_002264412.1 PREDICTED: polyamine oxidase [Vitis vinifera]?RVW47294.1 Polyamine oxidase [Vitis vinifera]?CBI28521.3 unnamed protein product, partial [Vitis vinifera]	tr|D7TDE8|D7TDE8_VITVI Amino_oxidase domain-containing protein OS=Vitis vinifera OX=29760 GN=VIT_01s0127g00750 PE=4 SV=1	(o64411|pao_maize:581.0)Polyamineoxidaseprecursor(EC1.5.3.11)-Zeamays(Maize)&(at5g13700:427.0)Encodesaproteinwithpolyamineoxidaseactivity.ThemRNAofthisgeneisonlyexpressedinverylowamountsintheorganswhereitwasdetected(light-grownplants).;polyamineoxidase1(PAO1);FUNCTIONSIN:FADbinding,polyamineoxidaseactivity;INVOLVEDIN:oxidationreduction;LOCATEDIN:endomembranesystem;EXPRESSEDIN:12plantstructures;EX…
		LCP.7	VIT_201s0127g00910	VIT_201s0127g00910	0.58167	0.707716	2.27392	0.04839	0.570685	1	1.6	0.533333	0.903333	1.14	0.363333	0.17	XP_003631265.2	XP_003631265.2 PREDICTED: uncharacterized protein LOC100853634 [Vitis vinifera]	tr|A0A438JNR0|A0A438JNR0_VITVI Transcription factor bHLH167 OS=Vitis vinifera OX=29760 GN=BHLH167_1 PE=4 SV=1	(at1g10585:83.2)basichelix-loop-helix(bHLH)DNA-bindingsuperfamilyprotein;FUNCTIONSIN:sequence-specificDNAbindingtranscriptionfactoractivity;INVOLVEDIN:regulationoftranscription;LOCATEDIN:nucleus;EXPRESSEDIN:7plantstructures;EXPRESSEDDURING:LP.06sixleavesvisible,4anthesis,LP.10tenleavesvisible,petaldifferentiationandexpansionstage,LP.08eightleavesvisible;CONTAINSInterProDOMAIN/s:Helix-loop-helixDN…
		FW	VIT_201s0146g00340	VIT_201s0146g00340	-1.06064	0.0171887	0.0892874	0.915188	0.00927299	1	3.61333	34.88	12.6567	8.38333	35.5567	10.86	XP_002263688.1	XP_002263688.1 PREDICTED: somatic embryogenesis receptor kinase 1 [Vitis vinifera]?RVW31987.1 Leucine-rich repeat protein 1 [Vitis vinifera]?CBI38175.3 unnamed protein product, partial [Vitis vinifera]	tr|D7U606|D7U606_VITVI LRRNT_2 domain-containing protein OS=Vitis vinifera OX=29760 GN=VIT_01s0146g00340 PE=4 SV=1	(at5g21090:247.0)Leucine-richrepeat(LRR)familyprotein;INVOLVEDIN:signaltransduction;LOCATEDIN:endomembranesystem;EXPRESSEDIN:22plantstructures;EXPRESSEDDURING:13growthstages;CONTAINSInterProDOMAIN/s:Leucine-richrepeat-containingN-terminaldomain,type2(InterPro:IPR013210),Leucine-richrepeat(InterPro:IPR001611);BESTArabidopsisthalianaproteinmatchis:Leucine-richrepeat(LRR)familyprotein(TAIR:AT3G43740…
		DW	VIT_201s0146g00340	VIT_201s0146g00340	-1.06064	0.0171887	0.0892874	0.915188	0.00927299	1	3.61333	34.88	12.6567	8.38333	35.5567	10.86	XP_002263688.1	XP_002263688.1 PREDICTED: somatic embryogenesis receptor kinase 1 [Vitis vinifera]?RVW31987.1 Leucine-rich repeat protein 1 [Vitis vinifera]?CBI38175.3 unnamed protein product, partial [Vitis vinifera]	tr|D7U606|D7U606_VITVI LRRNT_2 domain-containing protein OS=Vitis vinifera OX=29760 GN=VIT_01s0146g00340 PE=4 SV=1	(at5g21090:247.0)Leucine-richrepeat(LRR)familyprotein;INVOLVEDIN:signaltransduction;LOCATEDIN:endomembranesystem;EXPRESSEDIN:22plantstructures;EXPRESSEDDURING:13growthstages;CONTAINSInterProDOMAIN/s:Leucine-richrepeat-containingN-terminaldomain,type2(InterPro:IPR013210),Leucine-richrepeat(InterPro:IPR001611);BESTArabidopsisthalianaproteinmatchis:Leucine-richrepeat(LRR)familyprotein(TAIR:AT3G43740…
		DW	VIT_202s0025g01380	VIT_202s0025g01380	-1.15104	1.17e-05	-0.873167	0.00111669	0.0579503	1	2.74667	86.2467	16.85	6.70333	85.4133	28.5433	XP_002270880.1	XP_002270880.1 PREDICTED: endoglucanase 6 [Vitis vinifera]?CAN66000.1 hypothetical protein VITISV_031862 [Vitis vinifera]?CBI34476.3 unnamed protein product, partial [Vitis vinifera]	tr|A5BTQ3|A5BTQ3_VITVI Endoglucanase OS=Vitis vinifera OX=29760 GN=VIT_02s0025g01380 PE=3 SV=1	(at1g64390:951.0)glycosylhydrolase9C2(GH9C2);FUNCTIONSIN:carbohydratebinding,hydrolaseactivity,hydrolyzingO-glycosylcompounds,catalyticactivity;INVOLVEDIN:carbohydratemetabolicprocess;LOCATEDIN:endomembranesystem,extracellularregion;EXPRESSEDIN:23plantstructures;EXPRESSEDDURING:13growthstages;CONTAINSInterProDOMAIN/s:Six-hairpinglycosidase(InterPro:IPR012341),Carbohydrate-binding(InterPro:IPR0089…
		Sucrose	VIT_202s0025g03310	VIT_202s0025g03310	-0.655613	0.259983	-1.59911	0.000367901	-0.428313	1	18.7667	0.736667	0.493333	32.2633	1.01	1.40667	XP_010660570.1	XP_010660570.1 PREDICTED: putative transporter arsB [Vitis vinifera]?RVX08970.1 Silicon efflux transporter LSI2 [Vitis vinifera]	tr|F6HUB6|F6HUB6_VITVI CitMHS domain-containing protein OS=Vitis vinifera OX=29760 GN=VIT_02s0025g03310 PE=4 SV=1	(at1g02260:602.0)Divalentionsymporter;FUNCTIONSIN:citratetransmembranetransporteractivity,transporteractivity;INVOLVEDIN:citratetransport,transmembranetransport;LOCATEDIN:endomembranesystem,integraltomembrane;EXPRESSEDIN:24plantstructures;EXPRESSEDDURING:13growthstages;CONTAINSInterProDOMAIN/s:Divalentionsymporter(InterPro:IPR004680);Has9789Blasthitsto6672proteinsin1812species:Archae-302;Bacteria…
		Glucose	VIT_202s0087g00930	VIT_202s0087g00930	1.9303	0.0184837	-0.131493	0.934872	0.582045	1	62.56	2.84	3.65667	17.37	1.91333	3.81	XP_002270161.1	XP_002270161.1 PREDICTED: probable carotenoid cleavage dioxygenase 4, chloroplastic [Vitis vinifera]?RVW68146.1 putative carotenoid cleavage dioxygenase 4, chloroplastic [Vitis vinifera]	tr|A0A438G7G1|A0A438G7G1_VITVI Putative carotenoid cleavage dioxygenase 4, chloroplastic OS=Vitis vinifera OX=29760 GN=CCD4_1 PE=3 SV=1	(at4g19170:744.0)chloroplast-targetedmemberofafamilyofenzymessimilartonine-cis-epoxycarotenoiddioxygenase;nine-cis-epoxycarotenoiddioxygenase4(NCED4);LOCATEDIN:chloroplast,plastoglobule;EXPRESSEDIN:16plantstructures;EXPRESSEDDURING:9growthstages;CONTAINSInterProDOMAIN/s:Carotenoidoxygenase(InterPro:IPR004294);BESTArabidopsisthalianaproteinmatchis:nine-cis-epoxycarotenoiddioxygenase5(TAIR:AT1G3010…
		DW	VIT_202s0236g00010	VIT_202s0236g00010	-0.852548	0.337919	-1.24133	0.0391058	0.323223	1	1.36333	51.47	16.5367	2.83667	43.99	36.0567	XP_002275217.1	XP_002275217.1 PREDICTED: uncharacterized protein LOC100256037 [Vitis vinifera]?RVX15375.1 hypothetical protein CK203_009328 [Vitis vinifera]	tr|F6H7X9|F6H7X9_VITVI AAI domain-containing protein OS=Vitis vinifera OX=29760 GN=VIT_02s0236g00030 PE=4 SV=1	nohits&(originaldescription:nooriginaldescription)
		DW	VIT_202s0241g00020	VIT_202s0241g00020	-1.04332	7.61e-13	0.287855	0.0989026	-0.000461502	1	4.32667	29.2667	40.3867	9.87333	29.8467	30.3933	XP_010662122.1	XP_010662122.1 PREDICTED: uncharacterized protein At4g22758 [Vitis vinifera]	tr|F6H5K9|F6H5K9_VITVI Uncharacterized protein OS=Vitis vinifera OX=29760 GN=VIT_02s0241g00020 PE=4 SV=1	(at4g22758:100.0)unknownprotein;LOCATEDIN:chloroplast;BESTArabidopsisthalianaproteinmatchis:unknownprotein(TAIR:AT2G27830.1).&(reliability:200.0)&(originaldescription:nooriginaldescription)
		DW	VIT_203s0017g02240	VIT_203s0017g02240	-1.27791	1.66e-05	-0.247923	0.613905	0.187825	1	2.75667	38.6367	118.387	7.42667	34.8033	131.16	XP_002264622.2	XP_002264622.2 PREDICTED: pollen-specific leucine-rich repeat extensin-like protein 4 [Vitis vinifera]	tr|A5AZB3|A5AZB3_VITVI X8 domain-containing protein OS=Vitis vinifera OX=29760 GN=VITISV_001687 PE=4 SV=1	(at1g79480:144.0)Carbohydrate-bindingX8domainsuperfamilyprotein;LOCATEDIN:endomembranesystem;CONTAINSInterProDOMAIN/s:X8(InterPro:IPR012946);BESTArabidopsisthalianaproteinmatchis:O-Glycosylhydrolasesfamily17protein(TAIR:AT5G67460.1);Has30201Blasthitsto17322proteinsin780species:Archae-12;Bacteria-1396;Metazoa-17338;Fungi-3422;Plants-5037;Viruses-0;OtherEukaryotes-2996(source:NCBIBLink).&(gnl|cdd|8…
		DW	VIT_203s0038g02010	VIT_203s0038g02010	1.78887	0.000434379	0.118804	0.907165	0.676246	1	3.24667	2.51333	3.87	1.01	1.62	3.26333	CBI37909.3	CBI37909.3 unnamed protein product, partial [Vitis vinifera]	tr|F6I123|F6I123_VITVI Amidase domain-containing protein OS=Vitis vinifera OX=29760 GN=VIT_03s0038g02010 PE=4 SV=1	(at4g34880:480.0)Amidasefamilyprotein;FUNCTIONSIN:amidaseactivity,carbon-nitrogenligaseactivity,withglutamineasamido-N-donor;INVOLVEDIN:acrylonitrilecatabolicprocess,aldoximemetabolicprocess;LOCATEDIN:endomembranesystem;EXPRESSEDIN:root;CONTAINSInterProDOMAIN/s:Amidase(InterPro:IPR000120);BESTArabidopsisthalianaproteinmatchis:Amidasefamilyprotein(TAIR:AT5G07360.2);Has15395Blasthitsto15313proteins…
		FW	VIT_203s0038g02010	VIT_203s0038g02010	1.78887	0.000434379	0.118804	0.907165	0.676246	1	3.24667	2.51333	3.87	1.01	1.62	3.26333	CBI37909.3	CBI37909.3 unnamed protein product, partial [Vitis vinifera]	tr|F6I123|F6I123_VITVI Amidase domain-containing protein OS=Vitis vinifera OX=29760 GN=VIT_03s0038g02010 PE=4 SV=1	(at4g34880:480.0)Amidasefamilyprotein;FUNCTIONSIN:amidaseactivity,carbon-nitrogenligaseactivity,withglutamineasamido-N-donor;INVOLVEDIN:acrylonitrilecatabolicprocess,aldoximemetabolicprocess;LOCATEDIN:endomembranesystem;EXPRESSEDIN:root;CONTAINSInterProDOMAIN/s:Amidase(InterPro:IPR000120);BESTArabidopsisthalianaproteinmatchis:Amidasefamilyprotein(TAIR:AT5G07360.2);Has15395Blasthitsto15313proteins…
		LCP.7	VIT_203s0038g03570	VIT_203s0038g03570	-0.0250852	1	1.16488	0.00954007	0.625021	1	0.946667	7.69333	26.94	1.06667	5.13	10.94	XP_002282214.1	XP_002282214.1 PREDICTED: L-ascorbate oxidase homolog [Vitis vinifera]?CBI37764.3 unnamed protein product, partial [Vitis vinifera]	tr|D7U4U5|D7U4U5_VITVI Uncharacterized protein OS=Vitis vinifera OX=29760 GN=VIT_03s0038g03570 PE=3 SV=1	(at1g76160:856.0)SKU5similar5(sks5);FUNCTIONSIN:oxidoreductaseactivity,copperionbinding;INVOLVEDIN:oxidationreduction;LOCATEDIN:apoplast,cellwall,plant-typecellwall;EXPRESSEDIN:24plantstructures;EXPRESSEDDURING:13growthstages;CONTAINSInterProDOMAIN/s:Multicopperoxidase,type3(InterPro:IPR011707),Cupredoxin(InterPro:IPR008972),Multicopperoxidase,type2(InterPro:IPR011706),Multicopperoxidase,type1(In…
		DW	VIT_203s0063g00550	VIT_203s0063g00550	-0.606341	0.374867	1.85199	0.0013196	0.811604	0.690983	15.7667	15.9933	1.75	26.7267	9.34667	0.436667	CBI32421.3	CBI32421.3 unnamed protein product, partial [Vitis vinifera]	tr|D7TPJ8|D7TPJ8_VITVI Uncharacterized protein OS=Vitis vinifera OX=29760 GN=VIT_03s0063g00550 PE=4 SV=1	(at3g18460:145.0)PLAC8familyprotein;CONTAINSInterProDOMAIN/s:ProteinofunknownfunctionCys-rich(InterPro:IPR006461);BESTArabidopsisthalianaproteinmatchis:PLAC8familyprotein(TAIR:AT3G18450.1);Has685Blasthitsto684proteinsin81species:Archae-0;Bacteria-0;Metazoa-90;Fungi-48;Plants-538;Viruses-0;OtherEukaryotes-9(source:NCBIBLink).&(gnl|cdd|86720:111.0)nodescriptionavailable&(reliability:290.0)&(origina…
		DW	VIT_203s0063g00880	VIT_203s0063g00880	-1.62144	9.55e-09	-0.613564	0.00966452	-0.138079	1	0.88	9.94	14.1933	3.00333	11.19	20.23	XP_002281981.1	XP_002281981.1 PREDICTED: uncharacterized protein LOC100253812 [Vitis vinifera]	tr|F6HQE2|F6HQE2_VITVI Uncharacterized protein OS=Vitis vinifera OX=29760 GN=VIT_03s0063g00880 PE=4 SV=1	(at2g26530:136.0)unknownfunction;AR781;FUNCTIONSIN:molecular_functionunknown;INVOLVEDIN:biological_processunknown;LOCATEDIN:plasmamembrane;EXPRESSEDIN:21plantstructures;EXPRESSEDDURING:10growthstages;CONTAINSInterProDOMAIN/s:ProteinofunknownfunctionDUF1645(InterPro:IPR012442);BESTArabidopsisthalianaproteinmatchis:Proteinofunknownfunction(DUF1645)(TAIR:AT2G15760.1);Has35333Blasthitsto34131proteins…
		FW	VIT_203s0063g02680	VIT_203s0063g02680	-3.22113	3.94e-43	-0.4036	0.60397	-0.209878	1	357.797	1.75667	1.89667	3642.02	1.99333	2.27667	RVX12334.1	RVX12334.1 Protein RADIALIS-like 6 [Vitis vinifera]	tr|A5BSB4|A5BSB4_VITVI SANT domain-containing protein OS=Vitis vinifera OX=29760 GN=VIT_03s0063g02680 PE=4 SV=1	(at1g75250:111.0)RAD-like6(RL6);CONTAINSInterProDOMAIN/s:SANT,DNA-binding(InterPro:IPR001005),Molecularchaperone,heatshockprotein,Hsp40,DnaJ(InterPro:IPR015609),Homeodomain-like(InterPro:IPR009057);BESTArabidopsisthalianaproteinmatchis:RAD-like5(TAIR:AT1G19510.1);Has591Blasthitsto590proteinsin66species:Archae-0;Bacteria-0;Metazoa-122;Fungi-0;Plants-466;Viruses-0;OtherEukaryotes-3(source:NCBIBLink…
		DW	VIT_204s0023g02610	VIT_204s0023g02610	-1.18203	0.0166899	0.968901	0.136279	-0.0235034	1	3.31	24.15	1.82333	8.29667	25.1967	0.866667	XP_010649095.1	XP_010649095.1 PREDICTED: uncharacterized protein LOC100255741 [Vitis vinifera]?RVW51734.1 Epoxide hydrolase A [Vitis vinifera]?RVX16568.1 Epoxide hydrolase A [Vitis vinifera]?CBI17439.3 unnamed protein product, partial [Vitis vinifera]	tr|A0A438EVL1|A0A438EVL1_VITVI Epoxide hydrolase A OS=Vitis vinifera OX=29760 GN=ephA_13 PE=4 SV=1	(at3g51000:379.0)alpha/beta-Hydrolasessuperfamilyprotein;FUNCTIONSIN:epoxidehydrolaseactivity,catalyticactivity;EXPRESSEDIN:22plantstructures;EXPRESSEDDURING:13growthstages;CONTAINSInterProDOMAIN/s:Epoxidehydrolase-like(InterPro:IPR000639),Alpha/betahydrolasefold-1(InterPro:IPR000073);BESTArabidopsisthalianaproteinmatchis:alpha/beta-Hydrolasessuperfamilyprotein(TAIR:AT3G05600.1);Has19118Blasthits…
		FW	VIT_204s0079g00690	VIT_204s0079g00690	-2.65934	5.11e-05	-4.27896	9.13e-15	1.05036	1	0.893333	2.04333	2.84667	6.21333	1.00667	50.7733	NP_001267869.1	NP_001267869.1 glutathione S-transferase [Vitis vinifera]?AAX81329.1 glutathione S-transferase [Vitis vinifera]?RVW61090.1 Glutathione S-transferase F12 [Vitis vinifera]?CBI27362.3 unnamed protein product, partial [Vitis vinifera]	tr|Q56AY1|Q56AY1_VITVI Glutathione transferase OS=Vitis vinifera OX=29760 GN=GST4 PE=2 SV=1	(at5g17220:268.0)EncodesglutathionetransferasebelongingtothephiclassofGSTs.NamingconventionaccordingtoWagneretal.(2002).Mutantsdisplaynopigmentsonleavesandstems.;glutathioneS-transferasephi12(GSTF12);CONTAINSInterProDOMAIN/s:Thioredoxinfold(InterPro:IPR012335),GlutathioneS-transferase,C-terminal(InterPro:IPR004046),GlutathioneS-transferase,C-terminal-like(InterPro:IPR010987),GlutathioneS-transfer…
		FW	VIT_205s0020g01750	VIT_205s0020g01750	2.23061	0.00102352	1.92443	0.00762252	2.64679	1	207.57	0.713333	84.7767	47.03	0	19.58	XP_002275384.1	XP_002275384.1 PREDICTED: monothiol glutaredoxin-S2 [Vitis vinifera]?RVX22223.1 Monothiol glutaredoxin-S2 [Vitis vinifera]?CBI26100.3 unnamed protein product, partial [Vitis vinifera]	tr|A0A438F6Q6|A0A438F6Q6_VITVI Monothiol glutaredoxin-S2 OS=Vitis vinifera OX=29760 GN=GRXS2_0 PE=3 SV=1	(at4g15680:162.0)Thioredoxinsuperfamilyprotein;FUNCTIONSIN:electroncarrieractivity,arsenatereductase(glutaredoxin)activity,proteindisulfideoxidoreductaseactivity;INVOLVEDIN:cellredoxhomeostasis;LOCATEDIN:endomembranesystem;EXPRESSEDIN:14plantstructures;EXPRESSEDDURING:8growthstages;CONTAINSInterProDOMAIN/s:Glutaredoxin-like,plantII(InterPro:IPR011905),Thioredoxinfold(InterPro:IPR012335),Glutaredo…
		DW	VIT_205s0020g01750	VIT_205s0020g01750	2.23061	0.00102352	1.92443	0.00762252	2.64679	1	207.57	0.713333	84.7767	47.03	0	19.58	XP_002275384.1	XP_002275384.1 PREDICTED: monothiol glutaredoxin-S2 [Vitis vinifera]?RVX22223.1 Monothiol glutaredoxin-S2 [Vitis vinifera]?CBI26100.3 unnamed protein product, partial [Vitis vinifera]	tr|A0A438F6Q6|A0A438F6Q6_VITVI Monothiol glutaredoxin-S2 OS=Vitis vinifera OX=29760 GN=GRXS2_0 PE=3 SV=1	(at4g15680:162.0)Thioredoxinsuperfamilyprotein;FUNCTIONSIN:electroncarrieractivity,arsenatereductase(glutaredoxin)activity,proteindisulfideoxidoreductaseactivity;INVOLVEDIN:cellredoxhomeostasis;LOCATEDIN:endomembranesystem;EXPRESSEDIN:14plantstructures;EXPRESSEDDURING:8growthstages;CONTAINSInterProDOMAIN/s:Glutaredoxin-like,plantII(InterPro:IPR011905),Thioredoxinfold(InterPro:IPR012335),Glutaredo…
		DW	VIT_205s0020g03860	VIT_205s0020g03860	0.504134	0.551497	1.3653	0.00568708	-0.442589	1	2.64	8.57333	21.2267	2.00667	11.7933	7.77333	XP_002283044.1	XP_002283044.1 PREDICTED: homocysteine S-methyltransferase 3 isoform X1 [Vitis vinifera]?CBI26290.3 unnamed protein product, partial [Vitis vinifera]	tr|A0A438KM50|A0A438KM50_VITVI Homocysteine S-methyltransferase 2 OS=Vitis vinifera OX=29760 GN=HMT-2_3 PE=4 SV=1	(at3g63250:489.0)Encodesahomocysteinemethyltransferase(HMT).AmongthethreeHMTcodinggenesinthegenome,HMT2isresponsibleforasignificantproportionofHMTactivityintheflowerstalksandsiliquehulls.However,HMT2doesnotsignificantlycontributetothetotalHMTactivityinseeds.;homocysteinemethyltransferase2(HMT2);FUNCTIONSIN:homocysteineS-methyltransferaseactivity;INVOLVEDIN:methioninebiosyntheticprocess,S-methylme…
		DW	VIT_205s0062g00250	VIT_205s0062g00250	1.70939	2.83e-05	0.302218	0.692919	-0.282262	1	100.533	77.2133	131.86	32.3333	95.3133	100.083	XP_002267838.1	XP_002267838.1 PREDICTED: xyloglucan endotransglucosylase/hydrolase 2 [Vitis vinifera]	tr|F6I4C9|F6I4C9_VITVI Xyloglucan endotransglucosylase/hydrolase OS=Vitis vinifera OX=29760 GN=VIT_05s0062g00250 PE=3 SV=1	(p35694|bru1_soybn:446.0)Brassinosteroid-regulatedproteinBRU1precursor-Glycinemax(Soybean)&(at4g14130:416.0)xyloglucanendotransglycosylase-relatedprotein(XTR7);xyloglucanendotransglucosylase/hydrolase15(XTH15);FUNCTIONSIN:hydrolaseactivity,actingonglycosylbonds,xyloglucan:xyloglucosyltransferaseactivity,hydrolaseactivity,hydrolyzingO-glycosylcompounds;INVOLVEDIN:N-terminalproteinmyristoylation,ca…
		FW	VIT_205s0062g00250	VIT_205s0062g00250	1.70939	2.83e-05	0.302218	0.692919	-0.282262	1	100.533	77.2133	131.86	32.3333	95.3133	100.083	XP_002267838.1	XP_002267838.1 PREDICTED: xyloglucan endotransglucosylase/hydrolase 2 [Vitis vinifera]	tr|F6I4C9|F6I4C9_VITVI Xyloglucan endotransglucosylase/hydrolase OS=Vitis vinifera OX=29760 GN=VIT_05s0062g00250 PE=3 SV=1	(p35694|bru1_soybn:446.0)Brassinosteroid-regulatedproteinBRU1precursor-Glycinemax(Soybean)&(at4g14130:416.0)xyloglucanendotransglycosylase-relatedprotein(XTR7);xyloglucanendotransglucosylase/hydrolase15(XTH15);FUNCTIONSIN:hydrolaseactivity,actingonglycosylbonds,xyloglucan:xyloglucosyltransferaseactivity,hydrolaseactivity,hydrolyzingO-glycosylcompounds;INVOLVEDIN:N-terminalproteinmyristoylation,ca…
		DW	VIT_205s0094g01010	VIT_205s0094g01010	-1.27065	0.0405875	-0.537678	0.67922	-0.265963	1	3.00333	2.91667	0.423333	8.09667	3.55667	0.556667	CBI24720.3	CBI24720.3 unnamed protein product, partial [Vitis vinifera]	tr|F6HAY2|F6HAY2_VITVI Uncharacterized protein OS=Vitis vinifera OX=29760 GN=VIT_05s0094g01010 PE=4 SV=1	(at1g05680:148.0)EncodesaUDP-glucosyltransferase,UGT74E2,thatactsonIBA(indole-3-butyricacid)andaffectsauxinhomeostasis.ThetranscriptandproteinlevelsofthisenzymearestronglyinducedbyH2O2andmayallowintegrationofROS(reactiveoxygenspecies)andauxinsignaling.ThisenzymecanalsotransferglycosylgroupstoseveralcompoundsrelatedtotheexplosiveTNTwhenthissyntheticcompoundistakenupfromtheenvironment.;Uridinedipho…
		DW	VIT_206s0004g01310	VIT_206s0004g01310	1.1068	0.00014703	-0.367585	0.427142	0.104607	1	8.58333	7.91333	7.54	4.28	7.51667	9.03667	XP_002285625.1	XP_002285625.1 PREDICTED: enoyl-[acyl-carrier-protein] reductase [NADH], chloroplastic [Vitis vinifera]	tr|F6GUE3|F6GUE3_VITVI Uncharacterized protein OS=Vitis vinifera OX=29760 GN=VIT_06s0004g01310 PE=3 SV=1	(at2g05990:520.0)Encodesenoyl-ACPreductaseacomponentofthefattyacidsynthasecomplex.Areducedfunctionmutationinthisgene,mod1,wasfoundinascreenforprematurecelldeathmutants.Mutantplantshavereducedlipidlevelandpleiotropicmorphologicaldefects,includingchloroticandabnormallyshapedleaves.;MOSAICDEATH1(MOD1);FUNCTIONSIN:enoyl-[acyl-carrier-protein]reductase(NADH)activity,oxidoreductaseactivity,enoyl-[acyl-…
		Sucrose	VIT_206s0004g02620	VIT_206s0004g02620	-0.479899	0.460374	-1.13691	0.00676441	0.409214	1	206.22	178.513	120.037	314.423	137.503	252.733	XP_002285277.1	XP_002285277.1 PREDICTED: phenylalanine ammonia-lyase [Vitis vinifera]?RVW38814.1 Phenylalanine ammonia-lyase [Vitis vinifera]?RVW97284.1 Phenylalanine ammonia-lyase [Vitis vinifera]?CAN74850.1 hypothetical protein VITISV_000789 [Vitis vinifera]	tr|A0A438DTL2|A0A438DTL2_VITVI Phenylalanine ammonia-lyase OS=Vitis vinifera OX=29760 GN=PAL_16 PE=3 SV=1	(p24481|pal1_petcr:1229.0)Phenylalanineammonia-lyase1(EC4.3.1.5)-Petroselinumcrispum(Parsley)(Petroselinumhortense)&(at2g37040:1203.0)EncodesPAL1,aphenylalanineammonia-lyase.ArabidopsishasfourPALs:AT2G37040(PAL1),AT3G53260(PAL2),AT5G04230(PAL3)andAT3G10340(PAL4).;PHEammonialyase1(PAL1);FUNCTIONSIN:phenylalanineammonia-lyaseactivity;INVOLVEDIN:in10processes;LOCATEDIN:cytoplasm;EXPRESSEDIN:22plants…
		DW	VIT_206s0004g03770	VIT_206s0004g03770	-1.46635	0.00419439	0.0779502	0.933364	0.121156	1	1.32667	36.6233	54.6167	4.09667	34.5233	46.6	XP_002281716.1	XP_002281716.1 PREDICTED: uncharacterized protein LOC100255372 [Vitis vinifera]?RVW65784.1 Embryo-specific protein ATS3A [Vitis vinifera]?RVX23055.1 Embryo-specific protein ATS3A [Vitis vinifera]?CAN60349.1 hypothetical protein VITISV_005803 [Vitis vinifera]?CBI16223.3 unnamed protein product, partial [Vitis vinifera]	tr|A5AKT6|A5AKT6_VITVI Uncharacterized protein OS=Vitis vinifera OX=29760 GN=VIT_06s0004g03770 PE=4 SV=1	(originaldescription:nooriginaldescription)
		FW	VIT_206s0004g03770	VIT_206s0004g03770	-1.46635	0.00419439	0.0779502	0.933364	0.121156	1	1.32667	36.6233	54.6167	4.09667	34.5233	46.6	XP_002281716.1	XP_002281716.1 PREDICTED: uncharacterized protein LOC100255372 [Vitis vinifera]?RVW65784.1 Embryo-specific protein ATS3A [Vitis vinifera]?RVX23055.1 Embryo-specific protein ATS3A [Vitis vinifera]?CAN60349.1 hypothetical protein VITISV_005803 [Vitis vinifera]?CBI16223.3 unnamed protein product, partial [Vitis vinifera]	tr|A5AKT6|A5AKT6_VITVI Uncharacterized protein OS=Vitis vinifera OX=29760 GN=VIT_06s0004g03770 PE=4 SV=1	(originaldescription:nooriginaldescription)
		DW	VIT_206s0009g01090	VIT_206s0009g01090	-1.09409	0.0120932	-0.255458	0.659722	-0.00259066	1	0.87	14.4133	28.3167	2.06	14.7267	30.5467	XP_010651621.1	XP_010651621.1 PREDICTED: inactive protein RESTRICTED TEV MOVEMENT 2 [Vitis vinifera]?CBI24391.3 unnamed protein product, partial [Vitis vinifera]	tr|D7T1L1|D7T1L1_VITVI SHSP domain-containing protein OS=Vitis vinifera OX=29760 GN=VIT_06s0009g01090 PE=3 SV=1	nohits&(originaldescription:nooriginaldescription)
		LCP.7	VIT_206s0009g02830	VIT_206s0009g02830	-0.161414	0.908596	-1.70824	0.0229721	0.428879	1	33.0167	0.576667	11.88	40.5267	0.443333	37.7933	CAN82588.1	CAN82588.1 hypothetical protein VITISV_038260 [Vitis vinifera]	tr|F6HA90|F6HA90_VITVI Uncharacterized protein OS=Vitis vinifera OX=29760 GN=VIT_06s0009g02830 PE=3 SV=1	(p37120|c75a2_solme:576.0)Flavonoid3,5-hydroxylase(EC1.14.13.88)(F35H)(CytochromeP45075A2)(CYPLXXVA2)(P-450EG1)-Solanummelongena(Eggplant)(Aubergine)&(at5g07990:347.0)Requiredforflavonoid3hydroxylaseactivity.;TRANSPARENTTESTA7(TT7);CONTAINSInterProDOMAIN/s:CytochromeP450(InterPro:IPR001128),CytochromeP450,E-class,groupI(InterPro:IPR002401),CytochromeP450,conservedsite(InterPro:IPR017972);BESTArab…
		DW	VIT_206s0061g00850	VIT_206s0061g00850	-1.33909	0.00357537	0.370726	0.483461	0.0964783	1	0.723333	14.83	13.9333	2.06	14.2067	9.86	CBI17121.3	CBI17121.3 unnamed protein product, partial [Vitis vinifera]	tr|F6GW77|F6GW77_VITVI LEA_2 domain-containing protein OS=Vitis vinifera OX=29760 GN=VIT_06s0061g00850 PE=4 SV=1	(gnl|cdd|70773:143.0)nodescriptionavailable&(at5g22870:135.0)Lateembryogenesisabundant(LEA)hydroxyproline-richglycoproteinfamily;CONTAINSInterProDOMAIN/s:Lateembryogenesisabundantprotein,group2(InterPro:IPR004864);BESTArabidopsisthalianaproteinmatchis:Lateembryogenesisabundant(LEA)hydroxyproline-richglycoproteinfamily(TAIR:AT1G08160.1);Has1807Blasthitsto1807proteinsin277species:Archae-0;Bacteria-…
		DW	VIT_207s0005g00170	VIT_207s0005g00170	-1.2887	0.0240006	0.187736	0.833859	-0.628371	1	0.703333	33.5467	34.4167	1.91	52.6867	28.06	XP_002263944.1	XP_002263944.1 PREDICTED: stress-related protein [Vitis vinifera]	tr|F6HZ34|F6HZ34_VITVI Uncharacterized protein OS=Vitis vinifera OX=29760 GN=VIT_07s0005g00170 PE=3 SV=1	(gnl|cdd|69288:305.0)nodescriptionavailable&(at3g05500:212.0)Rubberelongationfactorprotein(REF);INVOLVEDIN:biological_processunknown;LOCATEDIN:vacuole;EXPRESSEDIN:24plantstructures;EXPRESSEDDURING:15growthstages;CONTAINSInterProDOMAIN/s:Rubberelongationfactor(InterPro:IPR008802);BESTArabidopsisthalianaproteinmatchis:Rubberelongationfactorprotein(REF)(TAIR:AT2G47780.1);Has129Blasthitsto129proteins…
		DW	VIT_207s0005g03080	VIT_207s0005g03080	-1.86662	3.1e-05	-1.26605	0.00525327	-2.89438	0.895303	0.47	0.01	0.883333	1.94667	0.0666667	1.99667	XP_010652361.1	XP_010652361.1 PREDICTED: WAT1-related protein At2g39510 [Vitis vinifera]?CBI37093.3 unnamed protein product, partial [Vitis vinifera]	tr|D7U2X7|D7U2X7_VITVI WAT1-related protein OS=Vitis vinifera OX=29760 GN=VIT_07s0005g03080 PE=3 SV=1	(at2g39510:228.0)nodulinMtN21/EamA-liketransporterfamilyprotein;FUNCTIONSIN:molecular_functionunknown;INVOLVEDIN:biological_processunknown;LOCATEDIN:endomembranesystem,membrane;EXPRESSEDIN:15plantstructures;EXPRESSEDDURING:6growthstages;CONTAINSInterProDOMAIN/s:ProteinofunknownfunctionDUF6,transmembrane(InterPro:IPR000620);BESTArabidopsisthalianaproteinmatchis:nodulinMtN21/EamA-liketransporterfam…
		Sucrose	VIT_207s0031g01150	VIT_207s0031g01150	0.433204	0.60284	1.42176	0.00632641	0.0925361	1	56.94	7.75	7.70667	45.84	7.41333	2.60333	XP_002281281.1	XP_002281281.1 PREDICTED: photosynthetic NDH subunit of lumenal location 4, chloroplastic [Vitis vinifera]?XP_010652832.1 PREDICTED: photosynthetic NDH subunit of lumenal location 4, chloroplastic [Vitis vinifera]?XP_010652833.1 PREDICTED: photosynthetic NDH subunit of lumenal location 4, chloroplastic [Vitis vinifera]?CBI21467.3 unnamed protein product, partial [Vitis vinifera]	tr|D7SW18|D7SW18_VITVI Peptidylprolyl isomerase OS=Vitis vinifera OX=29760 GN=VIT_07s0031g01150 PE=4 SV=1	(at4g39710:144.0)FK506-bindingprotein16-2(FKBP16-2);FUNCTIONSIN:FK506binding,peptidyl-prolylcis-transisomeraseactivity;INVOLVEDIN:proteinfolding;LOCATEDIN:chloroplastthylakoidmembrane,chloroplastthylakoidlumen;EXPRESSEDIN:20plantstructures;EXPRESSEDDURING:13growthstages;CONTAINSInterProDOMAIN/s:Peptidyl-prolylcis-transisomerase,FKBP-type(InterPro:IPR001179);BESTArabidopsisthalianaproteinmatchis:F…
		FW	VIT_207s0031g01460	VIT_207s0031g01460	-4.0654	2.43e-46	-0.74933	0.835244	-0.761216	1	1.50333	0.49	0.03	27.5867	0.82	0.0433333	CBI21496.3	CBI21496.3 unnamed protein product, partial [Vitis vinifera]	tr|F6H4A1|F6H4A1_VITVI CBFD_NFYB_HMF domain-containing protein OS=Vitis vinifera OX=29760 GN=VIT_07s0031g01460 PE=3 SV=1	(gnl|cdd|36087:182.0)nodescriptionavailable&(at4g14540:180.0)"nuclearfactorY,subunitB3"(NF-YB3);FUNCTIONSIN:sequence-specificDNAbindingtranscriptionfactoractivity;INVOLVEDIN:regulationoftranscription,DNA-dependent;LOCATEDIN:nucleus,intracellular;EXPRESSEDIN:21plantstructures;EXPRESSEDDURING:13growthstages;CONTAINSInterProDOMAIN/s:Transcriptionfactor,CBFA/NFYB,DNAtopoisomerase(InterPro:IPR003957),…
		DW	VIT_207s0031g01460	VIT_207s0031g01460	-4.0654	2.43e-46	-0.74933	0.835244	-0.761216	1	1.50333	0.49	0.03	27.5867	0.82	0.0433333	CBI21496.3	CBI21496.3 unnamed protein product, partial [Vitis vinifera]	tr|F6H4A1|F6H4A1_VITVI CBFD_NFYB_HMF domain-containing protein OS=Vitis vinifera OX=29760 GN=VIT_07s0031g01460 PE=3 SV=1	(gnl|cdd|36087:182.0)nodescriptionavailable&(at4g14540:180.0)"nuclearfactorY,subunitB3"(NF-YB3);FUNCTIONSIN:sequence-specificDNAbindingtranscriptionfactoractivity;INVOLVEDIN:regulationoftranscription,DNA-dependent;LOCATEDIN:nucleus,intracellular;EXPRESSEDIN:21plantstructures;EXPRESSEDDURING:13growthstages;CONTAINSInterProDOMAIN/s:Transcriptionfactor,CBFA/NFYB,DNAtopoisomerase(InterPro:IPR003957),…
		DW	VIT_207s0031g02740	VIT_207s0031g02740	-0.638089	0.121634	1.09599	0.000681754	0.069513	1	23	59.7033	29.9667	39.38	58.3667	12.3967	XP_002272614.1	XP_002272614.1 PREDICTED: auxin-responsive protein SAUR32-like [Vitis vinifera]?RVX21191.1 Auxin-responsive protein SAUR32 [Vitis vinifera]	tr|A5B062|A5B062_VITVI Uncharacterized protein OS=Vitis vinifera OX=29760 GN=VIT_07s0031g02740 PE=3 SV=1	nohits&(originaldescription:nooriginaldescription)
		FW	VIT_207s0151g00310	VIT_207s0151g00310	1.46444	1.09e-06	-0.464852	0.262492	-0.0381007	1	4.13333	35.15	21.6933	1.61667	36.39	27.85	XP_003632328.1	XP_003632328.1 PREDICTED: serine/threonine-protein kinase Nek2 [Vitis vinifera]?XP_010652004.1 PREDICTED: serine/threonine-protein kinase Nek2 [Vitis vinifera]?XP_010652005.1 PREDICTED: serine/threonine-protein kinase Nek2 [Vitis vinifera]?XP_010652006.1 PREDICTED: serine/threonine-protein kinase Nek2 [Vitis vinifera]?XP_010652007.1 PREDICTED: serine/threonine-protein kinase Nek2 [Vitis vinifera]…	tr|F6HI67|F6HI67_VITVI Protein kinase domain-containing protein OS=Vitis vinifera OX=29760 GN=VIT_07s0151g00310 PE=4 SV=1	(at1g54510:621.0)EncodesAtNEK1,amemberoftheNIMA-relatedserine/threoninekinases(Neks)thathavebeenlinkedtocell-cycleregulationinfungiandmammals.PlantNeksmightbeinvolvedinplantdevelopmentprocesses.;NIMA-relatedserine/threoninekinase1(NEK1);FUNCTIONSIN:proteinserine/threoninekinaseactivity,proteinkinaseactivity,kinaseactivity,ATPbinding;INVOLVEDIN:proteinaminoacidphosphorylation;LOCATEDIN:cellular_co…
		DW	VIT_207s0151g00310	VIT_207s0151g00310	1.46444	1.09e-06	-0.464852	0.262492	-0.0381007	1	4.13333	35.15	21.6933	1.61667	36.39	27.85	XP_003632328.1	XP_003632328.1 PREDICTED: serine/threonine-protein kinase Nek2 [Vitis vinifera]?XP_010652004.1 PREDICTED: serine/threonine-protein kinase Nek2 [Vitis vinifera]?XP_010652005.1 PREDICTED: serine/threonine-protein kinase Nek2 [Vitis vinifera]?XP_010652006.1 PREDICTED: serine/threonine-protein kinase Nek2 [Vitis vinifera]?XP_010652007.1 PREDICTED: serine/threonine-protein kinase Nek2 [Vitis vinifera]…	tr|F6HI67|F6HI67_VITVI Protein kinase domain-containing protein OS=Vitis vinifera OX=29760 GN=VIT_07s0151g00310 PE=4 SV=1	(at1g54510:621.0)EncodesAtNEK1,amemberoftheNIMA-relatedserine/threoninekinases(Neks)thathavebeenlinkedtocell-cycleregulationinfungiandmammals.PlantNeksmightbeinvolvedinplantdevelopmentprocesses.;NIMA-relatedserine/threoninekinase1(NEK1);FUNCTIONSIN:proteinserine/threoninekinaseactivity,proteinkinaseactivity,kinaseactivity,ATPbinding;INVOLVEDIN:proteinaminoacidphosphorylation;LOCATEDIN:cellular_co…
		DW	VIT_208s0007g02100	VIT_208s0007g02100	-1.47316	0.00563078	0.712555	0.570326	0.039486	1	0.49	22.3867	0.223333	1.51333	22.2367	0.126667	RVW44531.1	RVW44531.1 Uncharacterized protein CK203_083077 [Vitis vinifera]	tr|A0A438E9U1|A0A438E9U1_VITVI Gb3_synth domain-containing protein OS=Vitis vinifera OX=29760 GN=VvCHDh000584_3 PE=4 SV=1	(at2g38152:395.0)alpha1,4-glycosyltransferasefamilyprotein;FUNCTIONSIN:galactosyltransferaseactivity;INVOLVEDIN:biological_processunknown;LOCATEDIN:Golgistack;CONTAINSInterProDOMAIN/s:Alpha1,4-glycosyltransferaseconservedregion(InterPro:IPR007652),Glycosyltransferase,DXDsugar-bindingregion(InterPro:IPR007577);BESTArabidopsisthalianaproteinmatchis:alpha1,4-glycosyltransferasefamilyprotein(TAIR:AT3…
		DW	VIT_208s0007g05270	VIT_208s0007g05270	0.518216	0.723606	1.84239	0.0427046	-0.0272756	1	4.05333	24.7533	35.7133	3.04667	25.7733	8.92	CBI30116.3	CBI30116.3 unnamed protein product, partial [Vitis vinifera]	tr|F6HKA3|F6HKA3_VITVI Uncharacterized protein OS=Vitis vinifera OX=29760 GN=VIT_08s0007g05270 PE=4 SV=1	nohits&(originaldescription:nooriginaldescription)
		DW	VIT_209s0002g03520	VIT_209s0002g03520	-4.85199	5.32e-10	-0.384086	0.821954	-0.393694	1	0.44	3.08	12.1367	14.3833	4.11333	14.43	RVW76767.1	RVW76767.1 Histidine-containing phosphotransfer protein 4 [Vitis vinifera]	tr|A0A438GX42|A0A438GX42_VITVI Histidine-containing phosphotransfer protein 4 OS=Vitis vinifera OX=29760 GN=AHP4_1 PE=4 SV=1	(at3g16360:203.0)EncodesAHP4,ahistidine-containingphosphotransmitterinvolvedinHistidine(His)-to-Aspartate(Asp)phosphorelaysignaltransduction.AHP4isoneofthesixArabidopsisthalianahistidinephosphotransferproteins(AHPs).AHPsfunctionasredundantpositiveregulatorsofcytokininsignaling.MembersoftheAHPgenefamilyinclude:AT3G21510(AHP1),AT3G29350(AHP2),AT5G39340(AHP3),AT3G16360(AHP4),AT1G03430(AHP5)andAT1G80…
		SLW	VIT_209s0002g04280	VIT_209s0002g04280	0.529147	0.610299	1.86716	0.00200069	-0.541557	1	74.7933	9.42333	35.35	57.6367	14.0067	8.53333	XP_002284463.1	XP_002284463.1 PREDICTED: dynein light chain LC6, flagellar outer arm [Vitis vinifera]?XP_034696513.1 dynein light chain LC6, flagellar outer arm [Vitis riparia]?CBI36123.3 unnamed protein product, partial [Vitis vinifera]	tr|D7U0H7|D7U0H7_VITVI Dynein light chain OS=Vitis vinifera OX=29760 GN=VIT_09s0002g04280 PE=3 SV=1	(at1g52240:153.0)EncodesamemberofKPP-likegenefamily,homologofKPP(kinasepartnerprotein)geneintomato.AlsoamemberoftheRopGEF(guaninenucleotideexchangefactor)family,containingthenovelPRONEdomain(plant-specificRopnucleotideexchanger),whichisexclusivelyactivetowardsmembersoftheRopsubfamily.;RHOguanyl-nucleotideexchangefactor11(ROPGEF11);CONTAINSInterProDOMAIN/s:Dyneinlightchain,type1/2(InterPro:IPR0013…
		DW	VIT_209s0018g01220	VIT_209s0018g01220	-1.33035	0.00631479	-0.31867	0.645648	0.074886	1	0.85	22.29	12.2667	2.36667	21.5433	13.8667	XP_002270687.1	XP_002270687.1 PREDICTED: probable E3 ubiquitin-protein ligase RNF144A [Vitis vinifera]?CBI25233.3 unnamed protein product, partial [Vitis vinifera]	tr|D7T401|D7T401_VITVI Uncharacterized protein OS=Vitis vinifera OX=29760 GN=VIT_09s0018g01220 PE=3 SV=1	(at3g14250:213.0)RING/U-boxsuperfamilyprotein;FUNCTIONSIN:zincionbinding;EXPRESSEDIN:eggcell;CONTAINSInterProDOMAIN/s:Zincfinger,C6HC-type(InterPro:IPR002867),Zincfinger,RING-type(InterPro:IPR001841);BESTArabidopsisthalianaproteinmatchis:RING/U-boxsuperfamilyprotein(TAIR:AT3G53690.1);Has3093Blasthitsto3074proteinsin222species:Archae-0;Bacteria-0;Metazoa-1283;Fungi-653;Plants-677;Viruses-1;OtherEu…
		DW	VIT_209s0070g00160	VIT_209s0070g00160	-0.637438	0.0342543	1.05151	9.74e-06	-0.102796	1	50.5	45.02	248.64	86.97	49.0233	108.323	NP_001268174.1	NP_001268174.1 CBL-interacting protein kinase 02 [Vitis vinifera]?ACQ83521.1 CBL-interacting protein kinase 05 [Vitis vinifera]?CAN73080.1 hypothetical protein VITISV_025694 [Vitis vinifera]	tr|F6I3C1|F6I3C1_VITVI Non-specific serine/threonine protein kinase OS=Vitis vinifera OX=29760 GN=VIT_09s0070g00160 PE=3 SV=1	(at4g30960:499.0)EncodesCBL-interactingproteinkinase6(CIPK6).Requiredfordevelopmentandsalttolerance.;SOS3-interactingprotein3(SIP3);FUNCTIONSIN:proteinserine/threoninekinaseactivity,proteinkinaseactivity,kinaseactivity,ATPbinding;INVOLVEDIN:in6processes;LOCATEDIN:cellular_componentunknown;EXPRESSEDIN:22plantstructures;EXPRESSEDDURING:13growthstages;CONTAINSInterProDOMAIN/s:Proteinkinase,ATPbindin…
		SLW	VIT_210s0003g00320	VIT_210s0003g00320	0.410119	0.549222	1.98592	2.27e-10	0.0931446	1	4.04	7.61	43.67	3.33667	7.24667	9.98667	CBI30614.3	CBI30614.3 unnamed protein product, partial [Vitis vinifera]	tr|F6HM38|F6HM38_VITVI Uncharacterized protein OS=Vitis vinifera OX=29760 GN=VIT_10s0003g00320 PE=3 SV=1	(at5g46090:268.0)Proteinofunknownfunction(DUF679);FUNCTIONSIN:molecular_functionunknown;INVOLVEDIN:biological_processunknown;LOCATEDIN:chloroplast;CONTAINSInterProDOMAIN/s:ProteinofunknownfunctionDUF679(InterPro:IPR007770);BESTArabidopsisthalianaproteinmatchis:Proteinofunknownfunction(DUF679)(TAIR:AT4G18425.1);Has1807Blasthitsto1807proteinsin277species:Archae-0;Bacteria-0;Metazoa-736;Fungi-347;Pl…
		FW	VIT_210s0003g01410	VIT_210s0003g01410	1.71275	0.0402231	0	1	0.883671	1	3.70333	0.253333	0	1.23667	0.133333	0	NP_001267894.1	NP_001267894.1 CBL-interacting protein kinase 16 [Vitis vinifera]?ACQ83532.1 CBL-interacting protein kinase 16 [Vitis vinifera]?RVW83806.1 CBL-interacting protein kinase 5 [Vitis vinifera]	tr|F6HMA4|F6HMA4_VITVI Non-specific serine/threonine protein kinase OS=Vitis vinifera OX=29760 GN=VIT_10s0003g01410 PE=3 SV=1	(at5g45820:613.0)EncodesaCBL-interactingserine/threonineproteinkinasecomprisedofanN-terminalkinasecatalyticdomainsimilartoSNF1/AMPKandauniqueC-terminalregulatorydomain.;CBL-interactingproteinkinase20(CIPK20);CONTAINSInterProDOMAIN/s:Proteinkinase,ATPbindingsite(InterPro:IPR017441),Serine/threonine-proteinkinasedomain(InterPro:IPR002290),NAF/FISLdomain(InterPro:IPR018451),Serine/threonine-proteink…
		DW	VIT_210s0003g01650	VIT_210s0003g01650	-1.7398	0.00868037	0.317787	0.62148	0.449167	1	0.47	26.7167	20.3633	1.74333	20.0267	14.7767	XP_002265506.1	XP_002265506.1 PREDICTED: uncharacterized protein LOC100246308 [Vitis vinifera]?RVW31892.1 Precursor of CEP14 [Vitis vinifera]?RVW83825.1 Precursor of CEP14 [Vitis vinifera]?CAN69942.1 hypothetical protein VITISV_006130 [Vitis vinifera]	tr|A0A438HH69|A0A438HH69_VITVI Precursor of CEP14 OS=Vitis vinifera OX=29760 GN=CEP14_0 PE=4 SV=1	nohits&(originaldescription:nooriginaldescription)
		FW	VIT_210s0003g01650	VIT_210s0003g01650	-1.7398	0.00868037	0.317787	0.62148	0.449167	1	0.47	26.7167	20.3633	1.74333	20.0267	14.7767	XP_002265506.1	XP_002265506.1 PREDICTED: uncharacterized protein LOC100246308 [Vitis vinifera]?RVW31892.1 Precursor of CEP14 [Vitis vinifera]?RVW83825.1 Precursor of CEP14 [Vitis vinifera]?CAN69942.1 hypothetical protein VITISV_006130 [Vitis vinifera]	tr|A0A438HH69|A0A438HH69_VITVI Precursor of CEP14 OS=Vitis vinifera OX=29760 GN=CEP14_0 PE=4 SV=1	nohits&(originaldescription:nooriginaldescription)
		DW	VIT_210s0003g02910	VIT_210s0003g02910	0.565553	0.510028	1.35955	0.0130985	-0.661692	1	5.49667	3.33333	17.3633	4.01667	5.41	6.01	RVX10881.1	RVX10881.1 LRR receptor-like serine/threonine-protein kinase FLS2 [Vitis vinifera]	tr|F6HMH8|F6HMH8_VITVI Protein kinase domain-containing protein OS=Vitis vinifera OX=29760 GN=VIT_10s0003g02910 PE=4 SV=1	(at5g46330:1078.0)Encodesaleucine-richrepeatserine/threonineproteinkinasethatisexpressedubiquitously.FLS2isinvolvedinMAPkinasesignallingrelayinvolvedininnateimmunity.Essentialintheperceptionofflagellin,apotentelicitorofthedefenseresponse.FLS2isdirectedfordegradationbythebacterialubiquitinligaseAvrPtoB.;FLAGELLIN-SENSITIVE2(FLS2);FUNCTIONSIN:proteinserine/threoninekinaseactivity,transmembranerecep…
		FW	VIT_210s0003g02910	VIT_210s0003g02910	0.565553	0.510028	1.35955	0.0130985	-0.661692	1	5.49667	3.33333	17.3633	4.01667	5.41	6.01	RVX10881.1	RVX10881.1 LRR receptor-like serine/threonine-protein kinase FLS2 [Vitis vinifera]	tr|F6HMH8|F6HMH8_VITVI Protein kinase domain-containing protein OS=Vitis vinifera OX=29760 GN=VIT_10s0003g02910 PE=4 SV=1	(at5g46330:1078.0)Encodesaleucine-richrepeatserine/threonineproteinkinasethatisexpressedubiquitously.FLS2isinvolvedinMAPkinasesignallingrelayinvolvedininnateimmunity.Essentialintheperceptionofflagellin,apotentelicitorofthedefenseresponse.FLS2isdirectedfordegradationbythebacterialubiquitinligaseAvrPtoB.;FLAGELLIN-SENSITIVE2(FLS2);FUNCTIONSIN:proteinserine/threoninekinaseactivity,transmembranerecep…
		DW	VIT_210s0003g03400	VIT_210s0003g03400	-1.61912	2.23e-07	-0.15318	0.746464	0.378132	1	0.726667	12.0633	31	2.49	9.51333	31.9567	XP_003633029.1	XP_003633029.1 PREDICTED: uncharacterized protein LOC100267568 [Vitis vinifera]?CBI30881.3 unnamed protein product, partial [Vitis vinifera]	tr|D7TK59|D7TK59_VITVI Uncharacterized protein OS=Vitis vinifera OX=29760 GN=VIT_10s0003g03400 PE=4 SV=1	nohits&(originaldescription:nooriginaldescription)
		SLW	VIT_210s0116g00410	VIT_210s0116g00410	-1.50207	0.00517495	1.27034	0.0234438	-1.21473	0.924128	22.21	0.0833333	16.9167	66.0433	0.203333	6.35667	XP_002268173.2	XP_002268173.2 PREDICTED: gibberellin 2-beta-dioxygenase 8 [Vitis vinifera]?ANW48419.1 gibberellin [Vitis vinifera subsp. caucasica]?CBI23168.3 unnamed protein product, partial [Vitis vinifera]	tr|F6H7K2|F6H7K2_VITVI Fe2OG dioxygenase domain-containing protein OS=Vitis vinifera OX=29760 GN=VIT_10s0116g00410 PE=3 SV=1	(at4g21200:429.0)Encodesaproteinwithgibberellin2-oxidaseactivitywhichactsspecificallyonC-20gibberellins.;gibberellin2-oxidase8(GA2OX8);FUNCTIONSIN:C-20gibberellin2-beta-dioxygenaseactivity;INVOLVEDIN:gibberellinmetabolicprocess;LOCATEDIN:cellular_componentunknown;EXPRESSEDIN:sepal,flower;EXPRESSEDDURING:petaldifferentiationandexpansionstage;BESTArabidopsisthalianaproteinmatchis:gibberellin2-oxida…
		FW	VIT_211s0016g00390	VIT_211s0016g00390	1.13488	0.000966064	-0.0149476	0.993575	-0.833885	0.228549	3.09	1.29	3.11667	1.53667	2.36333	2.92	XP_010656082.1	XP_010656082.1 PREDICTED: probable E3 ubiquitin-protein ligase RNF144A-B [Vitis vinifera]?CBI27748.3 unnamed protein product, partial [Vitis vinifera]	tr|D7TC90|D7TC90_VITVI Uncharacterized protein OS=Vitis vinifera OX=29760 GN=VIT_11s0016g00390 PE=3 SV=1	(at3g53690:281.0)RING/U-boxsuperfamilyprotein;FUNCTIONSIN:zincionbinding;EXPRESSEDIN:18plantstructures;EXPRESSEDDURING:10growthstages;CONTAINSInterProDOMAIN/s:Zincfinger,RING-type,conservedsite(InterPro:IPR017907),Zincfinger,C6HC-type(InterPro:IPR002867),Zincfinger,RING-type(InterPro:IPR001841);BESTArabidopsisthalianaproteinmatchis:RING/U-boxsuperfamilyprotein(TAIR:AT3G14250.1);Has3158Blasthitsto…
		DW	VIT_211s0016g04065	VIT_211s0016g04065	-1.48186	0.000744775	-0.401033	0.66521	0.0667046	1	0.766667	6.22333	0.53	2.4	6.06667	0.64	XP_010656494.1	XP_010656494.1 PREDICTED: uncharacterized protein LOC104880676 [Vitis vinifera]?RVW47565.1 hypothetical protein CK203_073748 [Vitis vinifera]?RVX11152.1 hypothetical protein CK203_013420 [Vitis vinifera]	tr|A0A438JQD1|A0A438JQD1_VITVI Uncharacterized protein OS=Vitis vinifera OX=29760 GN=CK203_013420 PE=4 SV=1	0
		SLW	VIT_211s0016g04160	VIT_211s0016g04160	-1.23395	0.0428872	-1.14454	0.0432429	-1.26559	0.172075	0.886667	1.32333	16.5967	2.23	3.27333	34.8233	XP_002281248.1	XP_002281248.1 PREDICTED: probable sulfate transporter 3.5 [Vitis vinifera]?CBI28094.3 unnamed protein product, partial [Vitis vinifera]	tr|D7TBQ9|D7TBQ9_VITVI STAS domain-containing protein OS=Vitis vinifera OX=29760 GN=VIT_11s0016g04160 PE=3 SV=1	(at5g19600:822.0)EncodessulfatetransporterSultr3;5.;sulfatetransporter3;5(SULTR3;5);FUNCTIONSIN:sulfatetransmembranetransporteractivity;INVOLVEDIN:sulfatetransport,transport,transmembranetransport;LOCATEDIN:integraltomembrane,membrane;EXPRESSEDIN:16plantstructures;EXPRESSEDDURING:9growthstages;CONTAINSInterProDOMAIN/s:Sulphatetransporter(InterPro:IPR011547),Sulphatetransporter/antisigma-factorant…
		DW	VIT_211s0016g04330	VIT_211s0016g04330	-1.45759	0.000147764	-0.174166	0.802267	0.336321	1	2.02333	16.94	11.41	6.25333	13.7467	11.6633	CBI28111.3	CBI28111.3 unnamed protein product, partial [Vitis vinifera]	tr|A0A438EIH9|A0A438EIH9_VITVI FSH1 domain-containing protein OS=Vitis vinifera OX=29760 GN=CK203_073706 PE=4 SV=1	nohits&(originaldescription:nooriginaldescription)
		Glucose	VIT_211s0016g04920	VIT_211s0016g04920	3.73985	0.000179118	-1.41792	0.341726	-2.03838	0.469212	27.5367	44.72	25.7633	2.17333	190.957	63.6833	CAN71779.1	CAN71779.1 hypothetical protein VITISV_015688, partial [Vitis vinifera]	tr|A5AXF3|A5AXF3_VITVI Uncharacterized protein (Fragment) OS=Vitis vinifera OX=29760 GN=VITISV_015688 PE=4 SV=1	(originaldescription:nooriginaldescription)
		FW	VIT_211s0037g00580	VIT_211s0037g00580	1.9812	7.3e-11	-0.164847	0.825156	0.0476057	1	5.76333	0.82	1.59667	1.58	0.803333	1.66	XP_019078469.1	XP_019078469.1 PREDICTED: spermidine hydroxycinnamoyl transferase [Vitis vinifera]	tr|F6HYL0|F6HYL0_VITVI Uncharacterized protein OS=Vitis vinifera OX=29760 GN=VIT_11s0037g00580 PE=3 SV=1	(at2g19070:444.0)encodesaproteinwhosesequenceissimilartoanthranilateN-hydroxycinnamoyl/benzoyltransferasefromDianthuscaryophyllus(gi:2239091);spermidinehydroxycinnamoyltransferase(SHT);CONTAINSInterProDOMAIN/s:Transferase(InterPro:IPR003480);BESTArabidopsisthalianaproteinmatchis:hydroxycinnamoyl-CoAshikimate/quinatehydroxycinnamoyltransferase(TAIR:AT5G48930.1);Has2876Blasthitsto2852proteinsin161s…
		DW	VIT_211s0037g00580	VIT_211s0037g00580	1.9812	7.3e-11	-0.164847	0.825156	0.0476057	1	5.76333	0.82	1.59667	1.58	0.803333	1.66	XP_019078469.1	XP_019078469.1 PREDICTED: spermidine hydroxycinnamoyl transferase [Vitis vinifera]	tr|F6HYL0|F6HYL0_VITVI Uncharacterized protein OS=Vitis vinifera OX=29760 GN=VIT_11s0037g00580 PE=3 SV=1	(at2g19070:444.0)encodesaproteinwhosesequenceissimilartoanthranilateN-hydroxycinnamoyl/benzoyltransferasefromDianthuscaryophyllus(gi:2239091);spermidinehydroxycinnamoyltransferase(SHT);CONTAINSInterProDOMAIN/s:Transferase(InterPro:IPR003480);BESTArabidopsisthalianaproteinmatchis:hydroxycinnamoyl-CoAshikimate/quinatehydroxycinnamoyltransferase(TAIR:AT5G48930.1);Has2876Blasthitsto2852proteinsin161s…
		DW	VIT_211s0052g00540	VIT_211s0052g00540	-1.22008	0.00322873	-0.311755	0.662319	-0.29935	1	6.62667	45.48	5.77667	17.1633	57.34	6.62333	XP_002266816.1	XP_002266816.1 PREDICTED: ABC transporter I family member 17 [Vitis vinifera]?CBI17869.3 unnamed protein product, partial [Vitis vinifera]	tr|D7SQD8|D7SQD8_VITVI ABC transporter domain-containing protein OS=Vitis vinifera OX=29760 GN=VIT_11s0052g00540 PE=4 SV=1	(at1g67940:353.0)memberofNAPsubfamily;non-intrinsicABCprotein3(NAP3);FUNCTIONSIN:transporteractivity;INVOLVEDIN:phosphatetransport;LOCATEDIN:plasmamembrane;EXPRESSEDIN:23plantstructures;EXPRESSEDDURING:13growthstages;CONTAINSInterProDOMAIN/s:Phosphatetransportsystempermeaseprotein1(InterPro:IPR005670),ATPase,AAA+type,core(InterPro:IPR003593),ABCtransporter-like(InterPro:IPR003439),ABCtransporter,…
		LCP.7	VIT_212s0028g03790	VIT_212s0028g03790	0.278277	0.539226	1.54642	2.24e-11	0.103804	1	349.327	21.5067	130.02	315.267	20.3567	39.6	XP_002272559.1	XP_002272559.1 PREDICTED: uncharacterized protein LOC100262522 [Vitis vinifera]?XP_034702131.1 uncharacterized protein LOC117926919 [Vitis riparia]?CBI21847.3 unnamed protein product, partial [Vitis vinifera]	tr|E0CTD2|E0CTD2_VITVI Uncharacterized protein OS=Vitis vinifera OX=29760 GN=VIT_12s0028g03790 PE=4 SV=1	nohits&(originaldescription:nooriginaldescription)
		DW	VIT_212s0055g00580	VIT_212s0055g00580	-1.4681	7.66e-07	-0.866088	0.0275854	-0.192593	1	2.44667	1.08	0.81	7.49667	1.26667	1.39333	XP_002267129.1	XP_002267129.1 PREDICTED: probable LRR receptor-like serine/threonine-protein kinase At1g56140 [Vitis vinifera]?CBI20015.3 unnamed protein product, partial [Vitis vinifera]	tr|D7STA1|D7STA1_VITVI Non-specific serine/threonine protein kinase OS=Vitis vinifera OX=29760 GN=VIT_12s0055g00580 PE=4 SV=1	(at1g56130:1209.0)Leucine-richrepeattransmembraneproteinkinase;FUNCTIONSIN:proteinserine/threoninekinaseactivity,proteinkinaseactivity,ATPbinding;INVOLVEDIN:proteinaminoacidphosphorylation;LOCATEDIN:plasmamembrane,membrane;EXPRESSEDIN:culturedcell;CONTAINSInterProDOMAIN/s:Serine/threonine-proteinkinasedomain(InterPro:IPR002290),Leucine-richrepeat(InterPro:IPR001611),Serine-threonine/tyrosine-prot…
		DW	VIT_213s0019g01130	VIT_213s0019g01130	-0.904103	0.0596329	1.64138	6.22e-06	-0.0766451	1	2.18	3.75333	7.64667	4.51	4.04	2.17667	XP_003633476.1	XP_003633476.1 PREDICTED: uncharacterized protein LOC100854071 [Vitis vinifera]	tr|F6HNY4|F6HNY4_VITVI Uncharacterized protein OS=Vitis vinifera OX=29760 GN=VIT_13s0019g01130 PE=4 SV=1	nohits&(originaldescription:nooriginaldescription)
		DW	VIT_213s0019g01890	VIT_213s0019g01890	-1.22942	0.000591613	-0.0685317	0.934822	0.111755	1	20.2967	42.71	6.2	52.3767	40.64	5.98667	XP_002283227.1	XP_002283227.1 PREDICTED: uncharacterized protein LOC100263265 [Vitis vinifera]	tr|F6HNW1|F6HNW1_VITVI Uncharacterized protein OS=Vitis vinifera OX=29760 GN=VIT_13s0019g01890 PE=4 SV=1	nohits&(originaldescription:nooriginaldescription)
		FW	VIT_213s0019g02050	VIT_213s0019g02050	1.53235	6.86e-05	0.450461	0.536627	0.548573	1	111.877	0.1	1.34667	41.7867	0.0733333	0.913333	XP_002282979.1	XP_002282979.1 PREDICTED: ribulose bisphosphate carboxylase/oxygenase activase, chloroplastic [Vitis vinifera]?XP_010658538.1 PREDICTED: ribulose bisphosphate carboxylase/oxygenase activase, chloroplastic [Vitis vinifera]?RVW49330.1 Ribulose bisphosphate carboxylase/oxygenase activase, chloroplastic [Vitis vinifera]	tr|F6HNV2|F6HNV2_VITVI ATPase_AAA_core domain-containing protein OS=Vitis vinifera OX=29760 GN=VIT_13s0019g02050 PE=4 SV=1	(q40281|rca_maldo:772.0)Ribulosebisphosphatecarboxylase/oxygenaseactivase,chloroplastprecursor(RuBisCOactivase)(RA)-Malusdomestica(Apple)(Malussylvestris)&(at2g39730:716.0)Rubiscoactivase,anuclear-encodedchloroplastproteinthatconsistsoftwoisoformsarisingfromalternativesplicinginmostplants.Requiredforthelightactivationofrubisco.;rubiscoactivase(RCA);FUNCTIONSIN:enzymeregulatoractivity,ADPbinding,r…
		DW	VIT_213s0019g02050	VIT_213s0019g02050	1.53235	6.86e-05	0.450461	0.536627	0.548573	1	111.877	0.1	1.34667	41.7867	0.0733333	0.913333	XP_002282979.1	XP_002282979.1 PREDICTED: ribulose bisphosphate carboxylase/oxygenase activase, chloroplastic [Vitis vinifera]?XP_010658538.1 PREDICTED: ribulose bisphosphate carboxylase/oxygenase activase, chloroplastic [Vitis vinifera]?RVW49330.1 Ribulose bisphosphate carboxylase/oxygenase activase, chloroplastic [Vitis vinifera]	tr|F6HNV2|F6HNV2_VITVI ATPase_AAA_core domain-containing protein OS=Vitis vinifera OX=29760 GN=VIT_13s0019g02050 PE=4 SV=1	(q40281|rca_maldo:772.0)Ribulosebisphosphatecarboxylase/oxygenaseactivase,chloroplastprecursor(RuBisCOactivase)(RA)-Malusdomestica(Apple)(Malussylvestris)&(at2g39730:716.0)Rubiscoactivase,anuclear-encodedchloroplastproteinthatconsistsoftwoisoformsarisingfromalternativesplicinginmostplants.Requiredforthelightactivationofrubisco.;rubiscoactivase(RCA);FUNCTIONSIN:enzymeregulatoractivity,ADPbinding,r…
		FW	VIT_213s0067g00110	VIT_213s0067g00110	2.97746	2.54e-14	2.11193	5.31e-07	-0.0992391	1	13.7567	16.12	6.79667	1.92667	17.6467	1.39667	XP_002266768.1	XP_002266768.1 PREDICTED: cytochrome P450 714A1 isoform X2 [Vitis vinifera]?CBI25521.3 unnamed protein product, partial [Vitis vinifera]	tr|D7T4T9|D7T4T9_VITVI Uncharacterized protein OS=Vitis vinifera OX=29760 GN=VIT_13s0067g00110 PE=3 SV=1	(at5g24910:650.0)memberofCYP714A;"cytochromeP450,family714,subfamilyA,polypeptide1"(CYP714A1);FUNCTIONSIN:electroncarrieractivity,monooxygenaseactivity,ironionbinding,oxygenbinding,hemebinding;INVOLVEDIN:oxidationreduction;LOCATEDIN:endomembranesystem;EXPRESSEDIN:10plantstructures;EXPRESSEDDURING:4anthesis,Fmatureembryostage,petaldifferentiationandexpansionstage,Eexpandedcotyledonstage,Dbilateral…
		DW	VIT_213s0067g02930	VIT_213s0067g02930	-1.30055	0.0852069	-2.03578	0.000897235	0.378449	1	8.26667	41.3767	1.62333	22.4733	32.93	6.27333	XP_002280300.1	XP_002280300.1 PREDICTED: expansin-A8 [Vitis vinifera]?XP_034705155.1 expansin-A8 [Vitis riparia]?BAC66695.1 expansin [Vitis labrusca x Vitis vinifera]?CAN70346.1 hypothetical protein VITISV_012578 [Vitis vinifera]?CBI25362.3 unnamed protein product, partial [Vitis vinifera]	tr|A5BMT9|A5BMT9_VITVI Expansin OS=Vitis vinifera OX=29760 GN=VIT_13s0067g02930 PE=3 SV=1	(at2g40610:374.0)memberofAlpha-ExpansinGeneFamily.NamingconventionfromtheExpansinWorkingGroup(Kendeetal,2004.PlantMolBio).Involvedintheformationofnematode-inducedsyncytiainrootsofArabidopsisthaliana.;expansinA8(EXPA8);INVOLVEDIN:plant-typecellwallmodificationinvolvedinmultidimensionalcellgrowth,syncytiumformation,unidimensionalcellgrowth,plant-typecellwallloosening;LOCATEDIN:endomembranesystem,ex…
		DW	VIT_213s0074g00760	VIT_213s0074g00760	-1.10467	0.02921	0.432418	0.538344	0.444085	1	0.943333	6.44	3.37333	2.28333	4.86667	2.27	XP_002264646.1	XP_002264646.1 PREDICTED: IQ domain-containing protein IQM3 isoform X1 [Vitis vinifera]?CBI40249.3 unnamed protein product, partial [Vitis vinifera]	tr|D7UBY4|D7UBY4_VITVI Uncharacterized protein OS=Vitis vinifera OX=29760 GN=VIT_13s0074g00760 PE=4 SV=1	(at3g52870:479.0)IQcalmodulin-bindingmotiffamilyprotein;CONTAINSInterProDOMAIN/s:IQcalmodulin-bindingregion(InterPro:IPR000048);BESTArabidopsisthalianaproteinmatchis:calmodulin-bindingfamilyprotein(TAIR:AT3G58480.1);Has341Blasthitsto277proteinsin58species:Archae-0;Bacteria-26;Metazoa-0;Fungi-100;Plants-209;Viruses-0;OtherEukaryotes-6(source:NCBIBLink).&(reliability:958.0)&(originaldescription:noo…
		LCP.7	VIT_214s0030g00425	VIT_214s0030g00425	0.40865	0.574823	1.41129	0.000291929	-0.0761974	1	1.63333	1.29333	10.3367	1.34333	1.39	3.51	0	0	0	0
		DW	VIT_214s0066g01710	VIT_214s0066g01710	-1.67571	2.21e-06	-0.674228	0.208993	-0.0734683	1	1.21667	2.16667	1.22667	4.28333	2.33	1.84333	XP_010660953.1	XP_010660953.1 PREDICTED: protein ALTERED XYLOGLUCAN 4-like [Vitis vinifera]?CBI34962.3 unnamed protein product, partial [Vitis vinifera]	tr|D7TWT7|D7TWT7_VITVI PMR5N domain-containing protein OS=Vitis vinifera OX=29760 GN=VIT_14s0066g01710 PE=3 SV=1	(at3g28150:468.0)EncodesamemberoftheTBL(TRICHOMEBIREFRINGENCE-LIKE)genefamilycontainingaplant-specificDUF231(domainofunknownfunction)domain.TBLgenefamilyhas46members,twoofwhich(TBR/AT5G06700andTBL3/AT5G01360)havebeenshowntobeinvolvedinthesynthesisanddepositionofsecondarywallcellulose,presumablybyinfluencingtheesterificationstateofpecticpolymers.Anomenclatureforthisgenefamilyhasbeenproposed(Volker…
		DW	VIT_214s0108g00400	VIT_214s0108g00400	1.05641	0.0138468	0.328242	0.613905	-0.114395	1	7.61667	7.34667	15.5367	3.91	8.13667	11.59	XP_010661047.1	XP_010661047.1 PREDICTED: uncharacterized protein At5g39865 [Vitis vinifera]	tr|F6H5R2|F6H5R2_VITVI Glutaredoxin domain-containing protein OS=Vitis vinifera OX=29760 GN=VIT_14s0108g00400 PE=4 SV=1	(at3g28850:354.0)Glutaredoxinfamilyprotein;FUNCTIONSIN:electroncarrieractivity,proteindisulfideoxidoreductaseactivity;INVOLVEDIN:N-terminalproteinmyristoylation,cellredoxhomeostasis;LOCATEDIN:plasmamembrane;EXPRESSEDIN:24plantstructures;EXPRESSEDDURING:15growthstages;CONTAINSInterProDOMAIN/s:Thioredoxinfold(InterPro:IPR012335),Glutaredoxin(InterPro:IPR002109),Thioredoxin-likefold(InterPro:IPR0123…
		DW	VIT_215s0048g00520	VIT_215s0048g00520	-1.14192	0.0400091	-0.166128	0.863118	0.00406638	1	3.11	12.7567	9.24	7.61	13.0267	9.33333	CBI38887.3	CBI38887.3 unnamed protein product, partial [Vitis vinifera]	tr|A0A438E0A5|A0A438E0A5_VITVI Cysteine-rich repeat secretory protein 15 OS=Vitis vinifera OX=29760 GN=CRRSP15_0 PE=4 SV=1	(at3g60720:258.0)Encodesaplasmodesmalproteinthatmaybeinvolvedintheintercellularmovementofmoleculesthroughtheplasmodesmata.TheproteinhastwoDUF26domainsandasingletransmembranedomain.;plasmodesmata-locatedprotein8(PDLP8);CONTAINSInterProDOMAIN/s:ProteinofunknownfunctionDUF26(InterPro:IPR002902);BESTArabidopsisthalianaproteinmatchis:plasmodesmata-locatedprotein6(TAIR:AT2G01660.1);Has1563Blasthitsto13…
		Sucrose	VIT_215s0048g00790	VIT_215s0048g00790	1.3776	5.11e-05	0.940789	0.395724	0.290796	1	11.0467	0.913333	0.366667	4.62667	0.776667	0.186667	XP_002279679.1	XP_002279679.1 PREDICTED: probable calcium-binding protein CML23 [Vitis vinifera]?RVX01022.1 putative calcium-binding protein CML10 [Vitis vinifera]	tr|F6I377|F6I377_VITVI Uncharacterized protein OS=Vitis vinifera OX=29760 GN=VIT_15s0048g00790 PE=4 SV=1	(gnl|cdd|35250:123.0)nodescriptionavailable&(at1g24620:90.5)EFhandcalcium-bindingproteinfamily;FUNCTIONSIN:calciumionbinding;INVOLVEDIN:responsetocold;LOCATEDIN:nucleus,cytoplasm;EXPRESSEDIN:7plantstructures;EXPRESSEDDURING:Lmaturepollenstage,Mgerminatedpollenstage,4anthesis,petaldifferentiationandexpansionstage;CONTAINSInterProDOMAIN/s:EF-Hand1,calcium-bindingsite(InterPro:IPR018247),EF-HAND2(In…
		DW	VIT_216s0013g00390	VIT_216s0013g00390	-1.70241	0.000409417	0.554553	0.319727	-0.0396109	1	1.07667	26.6667	21.7033	3.86	28.1167	12.9967	RVW98175.1	RVW98175.1 hypothetical protein CK203_031898 [Vitis vinifera]	tr|A0A438INH4|A0A438INH4_VITVI Uncharacterized protein OS=Vitis vinifera OX=29760 GN=CK203_031898 PE=4 SV=1	nohits&(originaldescription:nooriginaldescription)
		DW	VIT_216s0050g00020	VIT_216s0050g00020	1.08951	0.0214563	1.1043	0.0668498	-0.177936	1	13.8367	0.0366667	0.693333	6.98667	0.0366667	0.29	XP_002267709.1	XP_002267709.1 PREDICTED: WD repeat-containing protein RUP2-like [Vitis vinifera]	tr|F6H6Q3|F6H6Q3_VITVI WD_REPEATS_REGION domain-containing protein OS=Vitis vinifera OX=29760 GN=VIT_16s0050g00020 PE=4 SV=1	(at5g23730:426.0)Transducin/WD40repeat-likesuperfamilyprotein;CONTAINSInterProDOMAIN/s:WD40repeat2(InterPro:IPR019782),WD40repeat-like-containingdomain(InterPro:IPR011046),WD40-repeat-containingdomain(InterPro:IPR017986),WD40/YVTNrepeat-like-containingdomain(InterPro:IPR015943),WD40repeat(InterPro:IPR001680),WD40repeat,subgroup(InterPro:IPR019781);BESTArabidopsisthalianaproteinmatchis:Transducin/…
		LA	VIT_216s0098g01000	VIT_216s0098g01000	-0.098596	0.95555	1.507	0.0295937	-0.131706	1	5.33667	15.78	25.5267	6.15667	18.26	7.44667	CBI23082.3	CBI23082.3 unnamed protein product, partial [Vitis vinifera]	tr|F6H764|F6H764_VITVI Uncharacterized protein OS=Vitis vinifera OX=29760 GN=VIT_16s0098g01000 PE=4 SV=1	nohits&(originaldescription:nooriginaldescription)
		Starch	VIT_217s0000g01460	VIT_217s0000g01460	0.583286	0.370878	1.54968	4.93e-05	0.054735	1	1.86	41.4767	17.04	1.39667	40.9633	5.37667	CAN62486.1	CAN62486.1 hypothetical protein VITISV_010814 [Vitis vinifera]	tr|F6GST8|F6GST8_VITVI Uncharacterized protein OS=Vitis vinifera OX=29760 GN=VIT_17s0000g01460 PE=4 SV=1	(at3g48530:545.0)SNF1-relatedproteinkinaseregulatorysubunitgamma1(KING1);FUNCTIONSIN:molecular_functionunknown;INVOLVEDIN:biological_processunknown;LOCATEDIN:plant-typecellwall;EXPRESSEDIN:23plantstructures;EXPRESSEDDURING:13growthstages;CONTAINSInterProDOMAIN/s:Cystathioninebeta-synthase,core(InterPro:IPR000644);BESTArabidopsisthalianaproteinmatchis:Cystathioninebeta-synthase(CBS)protein(TAIR:AT…
		DW	VIT_217s0000g03260	VIT_217s0000g03260	-1.42491	0.0137115	0.426566	0.566767	-0.0108454	1	0.573333	7.92	16.0033	1.68	8.16667	10.7533	XP_002277077.1	XP_002277077.1 PREDICTED: reticulon-like protein B9 [Vitis vinifera]?CBI15493.3 unnamed protein product, partial [Vitis vinifera]	tr|D7SJ32|D7SJ32_VITVI Reticulon-like protein OS=Vitis vinifera OX=29760 GN=VIT_17s0000g03260 PE=4 SV=1	(at3g18260:221.0)Reticulonfamilyprotein;FUNCTIONSIN:molecular_functionunknown;INVOLVEDIN:biological_processunknown;LOCATEDIN:endoplasmicreticulum;EXPRESSEDIN:13plantstructures;EXPRESSEDDURING:LP.06sixleavesvisible,LP.04fourleavesvisible,4anthesis,petaldifferentiationandexpansionstage,LP.12twelveleavesvisible;CONTAINSInterProDOMAIN/s:Reticulon(InterPro:IPR003388);BESTArabidopsisthalianaproteinmatc…
		Starch	VIT_217s0000g09190	VIT_217s0000g09190	0.406277	0.675797	1.72256	0.00158092	-0.246726	1	36.7233	5.67	21.9467	31.1133	6.86667	5.96333	XP_002280847.1	XP_002280847.1 PREDICTED: uncharacterized protein LOC100255423 [Vitis vinifera]?RVX18653.1 hypothetical protein CK203_006384 [Vitis vinifera]	tr|A0A438KBR8|A0A438KBR8_VITVI PB1 domain-containing protein OS=Vitis vinifera OX=29760 GN=CK203_006384 PE=4 SV=1	(at3g26510:138.0)Octicosapeptide/Phox/Bem1pfamilyprotein;CONTAINSInterProDOMAIN/s:Octicosapeptide/Phox/Bem1p(InterPro:IPR000270);BESTArabidopsisthalianaproteinmatchis:octicosapeptide/Phox/Bem1p(PB1)domain-containingprotein(TAIR:AT1G70640.1);Has35333Blasthitsto34131proteinsin2444species:Archae-798;Bacteria-22429;Metazoa-974;Fungi-991;Plants-531;Viruses-0;OtherEukaryotes-9610(source:NCBIBLink).&(re…
		DW	VIT_218s0001g03570	VIT_218s0001g03570	-1.14017	0.000741201	-0.336383	0.408607	0.152552	1	1.43667	45.39	48.02	3.52667	41.8633	56.26	XP_002284403.4	XP_002284403.4 PREDICTED: pathogenesis-related protein 5 [Vitis vinifera]?RVW56348.1 Thaumatin-like protein [Vitis vinifera]	tr|A0A438F8T7|A0A438F8T7_VITVI Thaumatin-like protein OS=Vitis vinifera OX=29760 GN=VvCHDh000143_12 PE=4 SV=1	(at1g77700:337.0)Pathogenesis-relatedthaumatinsuperfamilyprotein;CONTAINSInterProDOMAIN/s:Thaumatin,pathogenesis-related(InterPro:IPR001938);BESTArabidopsisthalianaproteinmatchis:thaumatin-likeprotein3(TAIR:AT1G75030.1);Has1591Blasthitsto1571proteinsin178species:Archae-0;Bacteria-39;Metazoa-54;Fungi-86;Plants-1401;Viruses-2;OtherEukaryotes-9(source:NCBIBLink).&(gnl|cdd|47535:247.0)nodescriptionav…
		DW	VIT_218s0001g05060	VIT_218s0001g05060	-1.07133	6.24e-06	-0.444387	0.0397643	0.412146	0.357449	0.816667	19.8967	12.5333	1.9	15.3333	15.7333	XP_002284225.2	XP_002284225.2 PREDICTED: uncharacterized protein LOC100245371 [Vitis vinifera]?XP_019071742.1 PREDICTED: uncharacterized protein LOC100245371 [Vitis vinifera]?CBI19133.3 unnamed protein product, partial [Vitis vinifera]	tr|E0CRH9|E0CRH9_VITVI Phosphoglycerate mutase (2,3-diphosphoglycerate-dependent) OS=Vitis vinifera OX=29760 GN=VIT_18s0001g05060 PE=3 SV=1	(at1g22170:457.0)Phosphoglyceratemutasefamilyprotein;FUNCTIONSIN:intramoleculartransferaseactivity,phosphotransferases,catalyticactivity;INVOLVEDIN:glycolysis,metabolicprocess;LOCATEDIN:chloroplast;EXPRESSEDIN:19plantstructures;EXPRESSEDDURING:8growthstages;CONTAINSInterProDOMAIN/s:Histidinephosphatasesuperfamily,clade-1(InterPro:IPR013078),Phosphoglycerate/bisphosphoglyceratemutase,activesite(In…
		DW	VIT_218s0001g10610	VIT_218s0001g10610	-2.07528	0.000154336	-0.259101	0.823135	-1.10072	0.553446	177.993	25.98	15.4533	838.987	56.4367	16.3033	RVX00033.1	RVX00033.1 hypothetical protein CK203_024700 [Vitis vinifera]	tr|F6GZZ8|F6GZZ8_VITVI Uncharacterized protein OS=Vitis vinifera OX=29760 GN=VIT_18s0001g10610 PE=4 SV=1	nohits&(originaldescription:nooriginaldescription)
		DW	VIT_218s0001g10630	VIT_218s0001g10630	-1.12929	0.0116421	0.545457	0.432298	-1.39425	0.0349371	702.553	22.5033	84.93	1626.32	64.5933	45.26	RVW99911.1	RVW99911.1 hypothetical protein CK203_024698 [Vitis vinifera]	tr|A0A438IT65|A0A438IT65_VITVI Uncharacterized protein OS=Vitis vinifera OX=29760 GN=CK203_024698 PE=4 SV=1	nohits&(originaldescription:nooriginaldescription)
		DW	VIT_218s0089g00990	VIT_218s0089g00990	-1.20089	0.000738994	0.285477	0.583722	-0.223356	1	1.12333	2.67	5.9	2.85333	3.18333	4.4	CAN63093.1	CAN63093.1 hypothetical protein VITISV_004985 [Vitis vinifera]	tr|A5B2Z9|A5B2Z9_VITVI Uncharacterized protein OS=Vitis vinifera OX=29760 GN=VITISV_004985 PE=4 SV=1	0
		DW	VIT_218s0122g00350	VIT_218s0122g00350	-1.85446	6.68e-06	0.737476	0.275635	0.222811	1	1.02667	8.65667	1.44333	4.13667	7.57333	0.783333	XP_002273882.2	XP_002273882.2 PREDICTED: uncharacterized protein LOC100252968 isoform X1 [Vitis vinifera]	tr|A0A438ETT7|A0A438ETT7_VITVI Uncharacterized protein OS=Vitis vinifera OX=29760 GN=CK203_084682 PE=4 SV=1	(at1g20990:212.0)Cysteine/Histidine-richC1domainfamilyprotein;LOCATEDIN:chloroplast;CONTAINSInterProDOMAIN/s:DC1(InterPro:IPR004146),C1-like(InterPro:IPR011424);BESTArabidopsisthalianaproteinmatchis:Cysteine/Histidine-richC1domainfamilyprotein(TAIR:AT2G16050.1);Has1603Blasthitsto716proteinsin35species:Archae-0;Bacteria-2;Metazoa-20;Fungi-0;Plants-1573;Viruses-0;OtherEukaryotes-8(source:NCBIBLink)…
		SLW	VIT_219s0014g02870	VIT_219s0014g02870	0.395428	0.116089	1.21229	2.31e-14	0.0258329	1	8.73667	26.98	23.55	7.32333	27.1033	9.44	XP_002284888.2	XP_002284888.2 PREDICTED: uncharacterized protein LOC100258876 [Vitis vinifera]	tr|F6H254|F6H254_VITVI Mannan endo-1,4-beta-mannosidase OS=Vitis vinifera OX=29760 GN=VIT_19s0014g02870 PE=3 SV=1	(at1g13130:506.0)Cellulase(glycosylhydrolasefamily5)protein;FUNCTIONSIN:cationbinding,hydrolaseactivity,hydrolyzingO-glycosylcompounds,catalyticactivity;INVOLVEDIN:carbohydratemetabolicprocess;LOCATEDIN:endomembranesystem;EXPRESSEDIN:8plantstructures;EXPRESSEDDURING:4anthesis,Cglobularstage,Fmatureembryostage,petaldifferentiationandexpansionstage,Eexpandedcotyledonstage;CONTAINSInterProDOMAIN/s:R…
		DW	VIT_219s0085g00900	VIT_219s0085g00900	-1.35129	0.000689301	0.331852	0.532786	-0.124358	1	0.69	9.6	60.2533	1.99667	10.67	43.7133	XP_010645089.1	XP_010645089.1 PREDICTED: uncharacterized protein LOC100246643 [Vitis vinifera]?RVW36823.1 hypothetical protein CK203_114238 [Vitis vinifera]	tr|F6H9T4|F6H9T4_VITVI Uncharacterized protein OS=Vitis vinifera OX=29760 GN=VIT_19s0085g00900 PE=4 SV=1	(at1g79420:522.0)Proteinofunknownfunction(DUF620);CONTAINSInterProDOMAIN/s:ProteinofunknownfunctionDUF620(InterPro:IPR006873);BESTArabidopsisthalianaproteinmatchis:Proteinofunknownfunction(DUF620)(TAIR:AT3G19540.1);Has30201Blasthitsto17322proteinsin780species:Archae-12;Bacteria-1396;Metazoa-17338;Fungi-3422;Plants-5037;Viruses-0;OtherEukaryotes-2996(source:NCBIBLink).&(gnl|cdd|68363:393.0)nodescr…
		DW	VIT_219s0140g00140	VIT_219s0140g00140	2.36943	0.0111169	1.90364	0.0616238	-1.07908	1	18.68	0.1	5.13667	3.71333	0.213333	1.21667	XP_002270405.1	XP_002270405.1 PREDICTED: gibberellin 2-beta-dioxygenase 1 [Vitis vinifera]?ANW48420.1 gibberellin [Vitis vinifera subsp. caucasica]?RVW73506.1 Gibberellin 2-beta-dioxygenase 1 [Vitis vinifera]?CBI33024.3 unnamed protein product, partial [Vitis vinifera]	tr|D7TRA1|D7TRA1_VITVI Fe2OG dioxygenase domain-containing protein OS=Vitis vinifera OX=29760 GN=VIT_19s0140g00140 PE=3 SV=1	(q9sq80|g2ox1_pea:462.0)Gibberellin2-beta-dioxygenase1(EC1.14.11.13)(Gibberellin2-beta-hydroxylase1)(Gibberellin2-oxidase1)(GA2-oxidase1)(ProteinSLENDER)-Pisumsativum(Gardenpea)&(at1g78440:389.0)Encodesagibberellin2-oxidasethatactsonC19gibberellins.;Arabidopsisthalianagibberellin2-oxidase1(ATGA2OX1);CONTAINSInterProDOMAIN/s:IsopenicillinNsynthase(InterPro:IPR002283),Oxoglutarate/iron-dependentoxy…
		FW	VIT_219s0140g00140	VIT_219s0140g00140	2.36943	0.0111169	1.90364	0.0616238	-1.07908	1	18.68	0.1	5.13667	3.71333	0.213333	1.21667	XP_002270405.1	XP_002270405.1 PREDICTED: gibberellin 2-beta-dioxygenase 1 [Vitis vinifera]?ANW48420.1 gibberellin [Vitis vinifera subsp. caucasica]?RVW73506.1 Gibberellin 2-beta-dioxygenase 1 [Vitis vinifera]?CBI33024.3 unnamed protein product, partial [Vitis vinifera]	tr|D7TRA1|D7TRA1_VITVI Fe2OG dioxygenase domain-containing protein OS=Vitis vinifera OX=29760 GN=VIT_19s0140g00140 PE=3 SV=1	(q9sq80|g2ox1_pea:462.0)Gibberellin2-beta-dioxygenase1(EC1.14.11.13)(Gibberellin2-beta-hydroxylase1)(Gibberellin2-oxidase1)(GA2-oxidase1)(ProteinSLENDER)-Pisumsativum(Gardenpea)&(at1g78440:389.0)Encodesagibberellin2-oxidasethatactsonC19gibberellins.;Arabidopsisthalianagibberellin2-oxidase1(ATGA2OX1);CONTAINSInterProDOMAIN/s:IsopenicillinNsynthase(InterPro:IPR002283),Oxoglutarate/iron-dependentoxy…
		DW	VIT_219s0177g00200	VIT_219s0177g00200	-1.38559	3.36e-06	-0.0138217	0.99226	0.102206	1	1.66333	28.9733	64.3933	4.8	27.68	59.6067	XP_002279020.1	XP_002279020.1 PREDICTED: early nodulin-like protein 1 [Vitis vinifera]?CBI23942.3 unnamed protein product, partial [Vitis vinifera]	tr|D7T0B3|D7T0B3_VITVI Phytocyanin domain-containing protein OS=Vitis vinifera OX=29760 GN=VIT_19s0177g00200 PE=4 SV=1	(at3g20570:128.0)earlynodulin-likeprotein9(ENODL9);FUNCTIONSIN:electroncarrieractivity,copperionbinding;LOCATEDIN:anchoredtomembrane;EXPRESSEDIN:22plantstructures;EXPRESSEDDURING:13growthstages;CONTAINSInterProDOMAIN/s:Plastocyanin-like(InterPro:IPR003245),Cupredoxin(InterPro:IPR008972);BESTArabidopsisthalianaproteinmatchis:earlynodulin-likeprotein14(TAIR:AT2G25060.1);Has1508Blasthitsto1459protei…
